# Supplementary material for: Tubulin perturbation leads to unexpected cell wall modifications and affects stomatal behaviour in Populus
Source: J Exp Bot. 2015 Aug 5;66(20):6507–18. doi: 10.1093/jxb/erv383 (PMC4588895; doi:10.1093/jxb/erv383)
Supplement: Supplementary Data [file supp_erv383_jexbot151712_file002.xls]

## Sheet: Table S3
Supplemental Table S3. ELISA hybridization signal intensities from glycome profiling of wood tissues.
Abbreviations: dY, A1dYB9; dEY11 and dEY12, A1dEYB15 lines 11 and 12, respectively; dEY5, A1dEY line 5; AO, ammonium oxalate; SC, sodium carbonate; 1M, 1 M KOH; 4M, 4 M KOH, CH, sodium chloride; PC, post-chlorite 4M KOH
Shown are averaged signal intensities for each genotype arranged by self-organizing map cluster number. Values in boldface denote statistical significance (P ≤0.05, fold-change ≥1.5, signal intensity ≥0.1) relative to the same extraction fraction of WT (n=3), A1dYB9 (n=9) and A1dEYB15/A1dEY (n=6) samples.
Antigen, epitope structure or mAb binding patterns, if known, were obatined from WallMAbDB (http://www.wallmabdb.net).
Cluster	mAb	Epitope Group	Antigen	Epitope Structure (binding patterns)	WT-AO	WT-SC	WT-1M	WT-4M	WT-CH	WT-PC	dY-AO	dY-SC	dY-1M	dY-4M	dY-CH	dY-PC	dEY11-AO	dEY11-SC	dEY11-1M	dEY11-4M	dEY11-CH	dEY11-PC	dEY12-AO	dEY12-SC	dEY12-1M	dEY12-4M	dEY12-CH	dEY12-PC	dEY5-AO	dEY5-SC	dEY5-1M	dEY5-4M	dEY5-CH	dEY5-PC
1	LAMP	beta-GLUCAN	Callose; beta-1,3-glucan	betaGlc-(1,3)-betaGlc-(1,3)-betaGlc-(1,3)-betaGlc-(1,3)-Glc	0.400667	0.356167	0.4555	0.659667	0.46	0.337667	0.461333	0.471778	0.459333	0.828889	0.646667	0.593444	0.298667	0.707333	0.566333	1.001	0.648667	0.613	0.217	0.4215	0.3815	0.746	0.6285	0.583	0.369	0.635	0.3635	0.9115	0.537	0.76325
1	CCRC-M39	FUC XG	Xyloglucan (Maize)	(fucosylated xyloglucans/rhamnogalacturonan I )	0.0425	0.0251667	0.112333	0.56	0.0095	0.402167	0.0375556	0.0891667	0.179667	0.704333	0.0268889	0.563944	0.0315	0.0773333	0.1895	0.8365	0.0175	0.515333	0.009	0.0205	0.1875	0.6645	0.021	0.5095	0.12625	0.03825	0.188	0.754	0.01725	0.78175
1	CCRC-M102	FUC XG	Xyloglucan (Sycamore)	(fucosylated xyloglucans)	0.054	0.0531667	0.178167	0.721167	0.018	0.542667	0.0487222	0.121222	0.207	0.776667	0.0340556	0.668444	0.0401667	0.0925	0.221667	0.838	0.0256667	0.6985	0.01	0.0285	0.2155	0.8175	0.0255	0.7125	0.15925	0.0415	0.24375	0.9055	0.0255	0.88575
1	CCRC-M84	FUC XG	Pectic polysaccharides (Sycamore)		0.0286667	0.0175	0.0843333	0.549667	0.013	0.308667	0.0254444	0.0641111	0.124389	0.679833	0.0148889	0.527889	0.0226667	0.0546667	0.137	0.8465	0.0106667	0.497	0.0095	0.0165	0.1195	0.685	0.01	0.4565	0.082	0.022	0.14775	0.803	0.008	0.7375
1	CCRC-M1	FUC XG	Xyloglucan, Rhamnogalacturonan I (Sycamore)	α-L-fucosylated xyloglucan	0.2135	0.152833	0.553167	1.02983	0.07	0.803333	0.216167	0.346556	0.625722	0.991944	0.120444	0.9315	0.173833	0.293	0.6835	1.05017	0.0928333	0.97	0.05	0.068	0.5565	1.0095	0.1415	0.9415	0.4605	0.139	0.6755	1.06675	0.091	1.0005
1	CCRC-M106	FUC XG	Xyloglucan (Sycamore)	Fuc-1,2-alpha-Gal	0.192667	0.184333	0.621667	1.004	0.068	0.931833	0.204278	0.3835	0.651333	1.06772	0.1565	1.00728	0.18	0.320833	0.703	1.14533	0.110333	1.04983	0.04	0.127	0.735	0.98	0.16	1.0125	0.51025	0.1885	0.7235	1.11425	0.1235	1.11625
1	CCRC-M101	NON-FUC XG-1	Xyloglucan (Tomato)	(non-XXXG xyloglucans/pectic polysaccharide preparations)	0.2465	0.162833	0.527333	0.966167	0.0796667	0.834333	0.247778	0.408111	0.623889	0.953667	0.146722	0.920833	0.179	0.282333	0.622833	1.063	0.1045	1.03267	0.0895	0.116	0.6455	0.9605	0.1785	0.965	0.45325	0.173	0.65125	1.08775	0.11975	1.05075
1	CCRC-M95	NON-FUC XG-1	Xyloglucan (Tomato)	(non-XXXG xyloglucans/pectic polysaccharide preparations)	0.259167	0.198667	0.6155	1.0565	0.128833	0.912667	0.282333	0.412444	0.626111	0.994833	0.155	0.987722	0.1965	0.304833	0.733833	1.11267	0.1265	1.05367	0.0605	0.0625	0.5235	0.9735	0.1795	1.0185	0.4765	0.1485	0.75025	1.105	0.11975	1.0735
1	CCRC-M93	NON-FUC XG-2	Xyloglucan (Tomato)	(non-XXXG xyloglucans/pectic polysaccharide preparations)	0.1485	0.0788333	0.3685	0.850833	0.0378333	0.652	0.150889	0.266444	0.477889	0.913833	0.0765556	0.817333	0.1235	0.225167	0.543333	1.04233	0.049	0.8325	0.0455	0.0435	0.5055	0.896	0.0575	0.692	0.371	0.0945	0.536	0.973	0.05475	0.97475
1	CCRC-M87	NON-FUC XG-2	Xyloglucan (Tomato)	(non-XXXG xyloglucans/pectic polysaccharide preparations)	0.203333	0.123333	0.4035	0.895833	0.0548333	0.777667	0.219667	0.333778	0.5405	0.9715	0.135833	0.864667	0.152333	0.274	0.609833	1.09333	0.0698333	0.926167	0.069	0.0865	0.534	0.855	0.1175	0.7675	0.4465	0.1475	0.57025	1.00125	0.07875	1.027
1	CCRC-M104	NON-FUC XG-2	Xyloglucan (Tomato)	(non-XXXG xyloglucans/pectic polysaccharide preparations)	0.265	0.187833	0.509833	0.979667	0.0715	0.839333	0.246667	0.387167	0.560944	0.993111	0.128111	0.910778	0.171667	0.2635	0.593333	1.05067	0.0918333	0.9795	0.0865	0.134	0.564	0.9625	0.146	0.9055	0.45325	0.161	0.60175	1.043	0.104	1.0635
1	CCRC-M88	NON-FUC XG-2	Xyloglucan (Tomato)	(non-XXXG xyloglucans/pectic polysaccharide preparations)	0.204167	0.1355	0.396667	0.880667	0.0545	0.781	0.210222	0.325222	0.547222	0.965778	0.122	0.862167	0.164833	0.278667	0.624167	1.10467	0.0731667	0.888833	0.0745	0.089	0.5515	0.853	0.126	0.82	0.44675	0.14575	0.5875	0.88975	0.07675	1.0285
1	CCRC-M89	NON-FUC XG-2	Xyloglucan (Tomato)	(non-XXXG xyloglucans/pectic polysaccharide preparations)	0.176833	0.0848333	0.406	0.731833	0.0365	0.877667	0.166667	0.307722	0.558833	0.998222	0.102778	0.934556	0.137667	0.287833	0.6205	1.1275	0.0626667	1.00167	0.0525	0.0825	0.597	0.898	0.097	0.855	0.4625	0.13225	0.5895	1.0185	0.0595	1.09475
1	CCRC-M100	NON-FUC XG-3	Xyloglucan (Sycamore)	XXXG	0.0123333	0.00516667	0.0571667	0.526333	0.00216667	0.239667	0.0192778	0.0498889	0.0756667	0.554167	0.00563889	0.421611	0.0153333	0.0308333	0.0813333	0.659167	0.00241667	0.369833	0.0035	0.005	0.0765	0.6845	0.002	0.439	0.06	0.01475	0.0785	0.727	0.005	0.657
1	CCRC-M103	NON-FUC XG-3	Xyloglucan (Sycamore)	XXXG	0.0111667	0.00533333	0.0436667	0.490667	0.0065	0.221	0.0164444	0.0354444	0.0575556	0.557833	0.00458333	0.405833	0.00908333	0.0181667	0.055	0.611167	0.0055	0.3305	1e-09	0.0075	0.0595	0.621	1e-09	0.386	0.04025	0.01275	0.053	0.68275	1e-09	0.6325
1	CCRC-M55	NON-FUC XG-4	Xyloglucan (Tamarindus)	XLLG	0.025	0.011	0.127167	0.740833	0.00583333	0.386	0.0402222	0.0942778	0.146722	0.744778	0.0123611	0.614833	0.0246667	0.0488333	0.138333	0.846333	0.00966667	0.601833	0.007	0.0095	0.172	0.8	0.0065	0.5595	0.09675	0.02275	0.167	0.91175	0.0085	0.8315
1	CCRC-M52	NON-FUC XG-4	Xyloglucan (Tamarindus)	XLLG	0.0778333	0.0285	0.272333	0.862333	0.0146667	0.627	0.0913333	0.164222	0.286889	0.841778	0.0330556	0.798444	0.0495	0.106	0.286333	0.946167	0.0135	0.812833	0.0115	0.023	0.2795	0.9015	0.018	0.809	0.2125	0.0425	0.30525	0.9885	0.013	0.9545
1	CCRC-M99	NON-FUC XG-4	Xyloglucan (Tomato)	XLLG	0.0568333	0.0205	0.2405	0.961167	0.0105	0.700833	0.0863889	0.215611	0.289722	0.930389	0.0313889	0.861833	0.0511667	0.0978333	0.283	1.022	0.00916667	0.876333	0.008	0.01	0.2625	0.948	0.013	0.883	0.20425	0.04525	0.3065	1.0665	0.0125	1.034
1	CCRC-M58	NON-FUC XG-4	Xyloglucan (Tamarindus)	XLLG	0.0585	0.049	0.2735	0.951	0.0246667	0.809667	0.0935	0.234667	0.356833	0.987444	0.0585	0.886889	0.0603333	0.140667	0.3845	1.06017	0.034	0.940833	0.009	0.0475	0.336	0.9055	0.0455	0.896	0.263	0.0685	0.35075	1.0125	0.036	1.047
1	CCRC-M86	NON-FUC XG-4	Xyloglucan (Tomato)	(non-fucosylated xyloglucans)	0.00675	0.00283333	0.0173333	0.329333	0.00458333	0.0983333	0.00888889	0.0161389	0.0263333	0.484944	0.00372222	0.310167	0.00575	0.0125	0.0308333	0.601	0.00766667	0.208167	0.0065	0.011	0.025	0.499	1e-09	0.2105	0.02125	0.00575	0.03025	0.6	0.004	0.49025
1	CCRC-M53	NON-FUC XG-5	Xyloglucan (Tamarindus)	XLLG	0.0305	0.0121667	0.110167	0.492167	0.0095	0.295	0.0382222	0.0882222	0.128722	0.621222	0.0121111	0.493778	0.0201667	0.0441667	0.127333	0.689167	0.00608333	0.452833	0.0035	0.0125	0.135	0.6635	0.0085	0.451	0.091	0.0185	0.139	0.78425	0.0065	0.709
1	CCRC-M51	NON-FUC XG-5	Xyloglucan (Tamarindus)	XLLG	0.0245	0.00916667	0.103333	0.682167	0.00833333	0.320667	0.0395	0.0926667	0.122333	0.686667	0.0137222	0.550222	0.0185	0.043	0.123833	0.781333	0.00816667	0.491167	0.00075	0.0075	0.13	0.7225	0.00025	0.511	0.08775	0.0195	0.1515	0.8305	0.00375	0.76875
1	CCRC-M54	NON-FUC XG-5	Xyloglucan (Tamarindus)	XLLG	0.0363333	0.00933333	0.128167	0.803833	0.0065	0.456167	0.0452222	0.102222	0.1505	0.808	0.0166667	0.670833	0.0248333	0.0506667	0.14	0.893	0.00633333	0.654167	0.0105	0.005	0.164	0.8675	0.0035	0.6905	0.098	0.02	0.1665	0.94775	0.00525	0.9015
1	CCRC-M50	NON-FUC XG-5	Xyloglucan (Tamarindus)	XLLG	0.0268333	0.0116667	0.0913333	0.635333	0.01	0.295167	0.0329444	0.0850556	0.105944	0.684944	0.0115556	0.532389	0.0121667	0.0345	0.0981667	0.788	0.0065	0.457833	0.004	0.013	0.091	0.673	0.003	0.4305	0.06975	0.0155	0.11575	0.826	0.009	0.7585
1	CCRC-M96	NON-FUC XG-5	Xyloglucan (Tomato)	XLLG	0.0151667	0.0085	0.026	0.311333	0.00416667	0.124167	0.0124444	0.0382778	0.0345	0.399278	0.00611111	0.2625	0.00883333	0.0158333	0.0355	0.401833	0.0045	0.165167	0.003	0.0055	0.0345	0.3855	0.0045	0.162	0.02475	0.006	0.04025	0.553	0.007	0.49175
1	CCRC-M49	NON-FUC XG-5	Xyloglucan (Tamarindus)	(non-fucosylated xyloglucans)	0.00983333	0.00333333	0.039	0.471167	0.00333333	0.1405	0.0194444	0.124389	0.0605	0.553778	0.00905556	0.443444	0.0193333	0.0425	0.136167	0.894333	0.00325	0.5285	0.00025	0.00225	0.102	0.7795	0.00275	0.5965	0.08	0.012125	0.1515	0.92975	0.0055	0.849
1	CCRC-M48	NON-FUC XG-5	Xyloglucan (Tamarindus)	XXLG, XLLG	0.00733333	0.005	0.0151667	0.285833	0.00658333	0.0763333	0.0211667	0.0998333	0.0420556	0.377167	0.0156111	0.244	0.0536667	0.0805	0.0628333	0.444	0.0505	0.197	1e-09	0.0005	1e-09	0.372	1e-09	0.1385	0.00875	0.00625	0.018	0.48025	0.009	0.41675
1	CCRC-M57	NON-FUC XG-6	Xyloglucan (Tamarindus)	XLLG	0.00391667	0.00241667	0.0035	0.107	0.00308333	0.0261667	0.00405556	0.00511111	0.00638889	0.0889444	0.00261111	0.0542222	0.000916667	0.000916667	0.00241667	0.0928333	0.003	0.0241667	1e-09	0.002	0.0015	0.138	0.006	0.029	0.003	0.00225	0.003	0.181	1e-09	0.1495
1	CCRC-M109	XYLAN-1/XG	Xylan (Phormium)	(xylans/non-fucosylated xyloglucans)	0.0355	0.008	0.1845	0.805667	0.0095	0.459333	0.0505	0.1575	0.219556	0.859	0.0330556	0.682333	0.0245	0.064	0.209333	0.953	0.00733333	0.673833	1e-09	0.01175	0.222	0.8705	0.00025	0.6105	0.142	0.026625	0.228	0.89725	0.00375	0.81925
1	CCRC-M108	XYLAN-1/XG	Xylan (Phormium)	(xylans/non-fucosylated xyloglucans)	0.021	0.00533333	0.105667	0.719333	0.00691667	0.335333	0.0371111	0.123944	0.131722	0.802111	0.0135556	0.589778	0.00933333	0.0318333	0.116167	0.869167	0.00475	0.534833	1e-09	0.0105	0.132	0.847	0.00875	0.516	0.082	0.019375	0.13925	0.88925	0.00825	0.82475
1	CCRC-M111	XYLAN-1/XG	Xylan (Phormium)	(xylans)	0.00283333	0.00141667	0.00533333	0.236	0.00258333	0.0311667	0.00747222	0.0215	0.0102778	0.280833	0.00316667	0.128889	0.00216667	0.00533333	0.011	0.3015	0.00475	0.0571667	0.001	1e-09	0.0055	0.316	1e-09	0.0655	0.00725	0.00375	0.01275	0.40625	0.00175	0.2295
2	CCRC-M169	Acetylated MANNAN			0.399167	0.00241667	0.0025	0.00458333	0.0035	0.00191667	0.492222	0.00269444	0.00466667	0.00272222	0.00283333	0.00275	0.5485	0.00075	8.33e-05	0.002	0.00575	0.005	0.637	0.0025	0.00125	0.005	0.00075	1e-09	0.79125	0.00325	0.00375	0.01025	0.00275	0.00225
2	CCRC-M170	Acetylated MANNAN			0.213833	0.00133333	0.000333333	0.003	0.0025	0.00133333	0.245833	0.00283333	0.00197222	0.00127778	0.00111111	0.00147222	0.283167	0.0015	1e-09	1e-09	0.00283333	0.00333333	0.3555	1e-09	1e-09	0.0055	0.0025	1e-09	0.56675	1e-09	0.00675	0.011	0.0005	0.00075
2	JIM20	AG-1	Guard cell protoplast (Pea)		0.346167	0.318	0.0366667	0.0188333	0.0458333	0.0161667	0.2825	0.422611	0.0497778	0.00241667	0.0339444	0.0132778	0.361333	0.473667	0.0508333	0.00366667	0.0486667	0.0208333	0.435	0.657	0.062	0.013	0.0495	0.0125	0.49325	0.62925	0.06475	0.01775	0.04825	0.0235
2	MAC204	AG-1	Arabinogalactan (Pea)	(arabinogalactan proteins/exudate gum/gum arabic)	0.245667	0.185167	0.0283333	0.005	0.0183333	0.0123333	0.248389	0.364944	0.0432778	0.00711111	0.0221667	0.0195	0.274167	0.382833	0.0348333	0.00616667	0.0203333	0.0175	0.3705	0.4915	0.0345	0.0075	0.0295	0.0185	0.42675	0.54325	0.04625	0.0155	0.029	0.0355
2	JIM94	AG-1	Arabinogalactan (Pea)	(gum arabic/rhamnogalacturonan I)	0.1205	0.0921667	0.0075	0.0101667	0.0243333	0.011	0.0879444	0.161389	0.0065	0.00261111	0.0154444	0.0109444	0.098	0.168	0.00566667	0.00283333	0.023	0.0191667	0.135	0.229	1e-09	0.0045	0.0035	0.007	0.18575	0.27375	0.01425	0.01675	0.02375	0.024
2	JIM93	AG-1	Seed mucilage (Sinapus)		0.110333	0.089	0.003	0.0025	0.00966667	0.00583333	0.0608889	0.1195	0.00172222	0.001	0.00866667	0.0065	0.0903333	0.14	0.00225	0.00283333	0.0165	0.00841667	0.108	0.2165	1e-09	0.00075	0.00475	0.007	0.1555	0.2425	0.001375	0.0015	0.0075	0.0015
2	JIM11	AG-1	Extensin (Carrot), potato lectin		0.0968333	0.132833	0.008	0.0113333	0.0195	0.0125	0.0641667	0.196889	0.00922222	0.00241667	0.0144444	0.0104444	0.0988333	0.2735	0.00966667	0.0045	0.019	0.0166667	0.112	0.2995	0.008	0.00025	0.0055	0.0135	0.13	0.3215	0.016	0.01225	0.01825	0.01675
2	JIM19	AG-2	Guard cell protoplasts (Pea)		0.723667	0.671333	0.072	0.027	0.094	0.0741667	0.620278	0.718722	0.0805556	0.0181667	0.0823889	0.0236667	0.694833	0.777833	0.0998333	0.0261667	0.1095	0.0506667	0.757	0.9475	0.1005	0.0505	0.206	0.062	0.8145	0.86425	0.10525	0.04425	0.1295	0.07925
2	JIM12	AG-2	Arabinan (Carrot)		0.4135	0.261167	0.0123333	0.0118333	0.0336667	0.0135	0.316833	0.399	0.00980556	0.00425	0.0232222	0.00827778	0.3495	0.442333	0.0131667	0.0118333	0.039	0.0141667	0.4355	0.6175	0.0155	0.0115	0.052	0.0155	0.483	0.607	0.02275	0.02025	0.038	0.01925
2	JIM17	AG-3	Arabinogalactan (Carrot)	(gum arabic/arabinogalactans)	0.298167	0.152167	0.00983333	0.0203333	0.0683333	0.0101667	0.195611	0.215611	0.0129722	0.0179722	0.127611	0.02075	0.221167	0.1845	0.009	0.0128333	0.129667	0.0208333	0.2125	0.212	0.022	0.0165	0.269	0.0265	0.305	0.2145	0.01925	0.02275	0.18025	0.02175
2	MAC266	AG-3	Arabinogalactan (Pea)	(exudate gums/gum arabic/gum ghatti/rhamnogalacturonan I)	0.352167	0.390667	0.0288333	0.0095	0.018	0.0106667	0.128556	0.414333	0.0341667	0.00977778	0.0238333	0.0129444	0.1335	0.3745	0.0313333	0.0108333	0.0183333	0.019	0.128	0.468	0.034	0.015	0.012	0.0115	0.1535	0.40325	0.046	0.01225	0.00875	0.01225
2	JIM133	AG-4	Rhamnogalacturonan I (Zinnia)		0.5265	0.548333	0.0895	0.0375	0.155333	0.0991667	0.468111	0.670278	0.110167	0.0437778	0.248833	0.144111	0.48	0.687167	0.120333	0.043	0.252833	0.173167	0.51	0.7455	0.1305	0.0425	0.3485	0.207	0.62875	0.79125	0.12725	0.06675	0.3495	0.25925
2	JIM7	HG BACKBONE-2	Homogalacturonan, partially methyl-esterified (Carrot)	GalA1->4MeGalA1->4MeGalA1->4MeGalA1->4MeGalA1->4GalA	0.606	0.0298333	0.00208333	0.0108333	0.0178333	0.00983333	0.372556	0.0186111	0.00402778	0.00111111	0.0176111	0.00772222	0.553667	0.0065	0.00258333	0.00325	0.0215	0.0163333	0.6425	0.0075	0.00925	0.001	0.0105	0.014	0.62025	0.01925	0.00375	0.0105	0.01925	0.01775
2	JIM136	HG BACKBONE-2	Cell walls (Sugar beet)	(pectic polysaccharide preparations)	0.517667	0.00808333	0.00366667	0.00866667	0.0113333	0.00183333	0.404056	0.0242778	0.00866667	0.00516667	0.00938889	0.00844444	0.6065	0.00983333	0.00283333	0.00783333	0.0178333	0.0128333	0.6575	0.004	1e-09	0.004	0.004	0.012	0.69225	0.01425	0.0095	0.01475	0.01475	0.0145
2	JIM16	RG-1/AG	Arabinogalactan, Arabinogalactan protein (Carrot)	(exudate gums/gum arabic/gum ghatti/gum karaya)	0.319833	0.1955	0.012	0.00916667	0.0381667	0.0185	0.205778	0.311667	0.00983333	0.00736111	0.0504444	0.0242222	0.2335	0.3075	0.0158333	0.012	0.0578333	0.0215	0.2665	0.399	0.011	0.0095	0.054	0.031	0.31325	0.355	0.01875	0.011	0.0745	0.04425
2	JIM137	RG-1b	Cell walls (Sugar beet)	(pectic polysaccharide preparations)	0.584167	0.018	0.0045	0.00733333	0.00866667	0.00333333	0.408111	0.0159444	0.00452778	0.00213889	0.00433333	0.00494444	0.605833	0.0188333	0.00166667	0.00333333	0.00916667	0.00616667	0.7455	0.0015	1e-09	0.002	0.00025	0.00125	0.73825	0.01575	0.001125	0.0105	0.00475	0.00625
3	JIM14	AG-2	Arabinogalactan, Arabinogalactan protein (Carrot)	(rhamnogalacturonan I/gum ghatti)	0.5105	0.740667	0.362167	0.674667	0.7215	0.671	0.387833	0.7345	0.404833	0.689833	0.7095	0.759056	0.429833	0.753167	0.587167	0.748	0.967167	0.891	0.5225	0.9135	0.421	0.844	0.9845	0.992	0.5425	0.80275	0.464	0.74375	0.83975	0.92325
3	JIM8	AG-3	Arabinogalactan (Sugar beet)		0.55	0.710667	0.353167	0.6275	0.725333	0.406	0.417722	0.705056	0.3555	0.683611	0.721278	0.616278	0.462667	0.631	0.512833	0.694333	0.986667	0.736167	0.4785	0.8425	0.3635	0.7885	1.0905	0.903	0.57925	0.73825	0.42475	0.782	0.8145	0.753
3	JIM15	AG-3	Arabinogalactan, Arabinogalactan protein (Carrot)	(gum arabic/gum ghatti/gum karaya/gum tragacanth)	0.666833	0.7245	0.409833	0.643833	0.744333	0.421167	0.455222	0.712944	0.440056	0.730944	0.738556	0.634333	0.484333	0.6815	0.579	0.734333	0.9985	0.744667	0.5115	0.887	0.406	0.745	0.995	0.942	0.6255	0.75575	0.46075	0.7575	0.86425	0.8235
3	CCRC-M81	AG-3	Pectic polysaccharides (Sycamore)		0.368833	0.488333	0.182333	0.382167	0.467667	0.158333	0.325389	0.581611	0.324222	0.5215	0.572556	0.448389	0.415	0.642	0.442167	0.608333	0.711667	0.529333	0.4295	0.6295	0.2835	0.532	0.746	0.6155	0.5655	0.68225	0.3415	0.62025	0.6115	0.5435
3	CCRC-M85	AG-3	Pectic polysaccharides (Sycamore)		0.375833	0.486333	0.182333	0.4085	0.473167	0.1675	0.326722	0.595111	0.331722	0.524333	0.560611	0.452722	0.429333	0.611333	0.4615	0.616833	0.690167	0.511	0.4135	0.6195	0.2925	0.544	0.7005	0.595	0.539	0.675	0.378	0.60425	0.6245	0.54175
3	PN16.4B4	AG-3	Arabinogalactan (Nicotiana)	(arabinogalactan glycoproteins/gum ghatti/gum arabic)	0.320333	0.446	0.1455	0.312333	0.364833	0.134833	0.2835	0.544833	0.2635	0.518889	0.532389	0.391444	0.3545	0.5525	0.4355	0.553833	0.623833	0.444167	0.3265	0.534	0.2515	0.4905	0.6625	0.504	0.4215	0.558	0.2725	0.5175	0.5815	0.47825
3	CCRC-M78	AG-4	Rhamnogalacturonan I (Arabidopsis)		0.376333	0.579333	0.181833	0.401	0.539167	0.235667	0.376833	0.632444	0.3105	0.575667	0.620889	0.537278	0.435333	0.650333	0.5305	0.693167	0.819	0.63	0.4245	0.6545	0.381	0.599	0.7955	0.7355	0.53925	0.71025	0.415	0.64575	0.6685	0.63925
3	CCRC-M92	AG-4	Pectic polysaccharides (Sycamore)		0.315167	0.422833	0.156667	0.328167	0.4075	0.140167	0.231444	0.501556	0.2605	0.519111	0.524667	0.413556	0.296167	0.493167	0.376833	0.520833	0.616833	0.448	0.273	0.5355	0.2635	0.475	0.623	0.498	0.35275	0.533	0.28675	0.524	0.54425	0.48975
3	CCRC-M91	AG-4	Pectic polysaccharides (Sycamore)		0.256833	0.329333	0.12	0.221	0.316167	0.0996667	0.230056	0.459944	0.2445	0.474167	0.512556	0.339389	0.281333	0.462333	0.358333	0.459667	0.560667	0.370333	0.277	0.489	0.249	0.443	0.6205	0.4395	0.3785	0.508	0.22575	0.46475	0.531	0.3875
3	JIM13	AG-4	Arabinogalactan, Arabinogalactan protein (Carrot)	β-D-GlcA-(1,3)-α-D-GalA-(1,2)-α-L-Rha	0.999	1.03367	0.798	0.906667	1.0385	0.904167	0.927611	1.02933	0.735056	0.903611	0.917278	0.942167	0.9885	1.0765	0.8485	0.917	1.15983	1.12183	0.945	1.0815	0.759	1.007	1.1355	1.133	0.99725	1.019	0.76575	0.98475	1.03825	1.04025
3	JIM5	HG BACKBONE-1	Homogalacturonan, partially methyl-esterified (Carrot)	Me(alpha)GalA1->4(alpha)GalA1->4(alpha)GalA1->4(alpha)GalA1->4(alpha)GalA1->4(alpha)MeGalA	0.717667	0.765833	0.318833	0.622667	0.6545	0.581833	0.604944	0.644	0.280111	0.660111	0.750889	0.812944	0.782167	0.651	0.433	0.6955	0.9275	0.800167	0.772	0.7595	0.352	0.7735	0.962	1.025	0.7975	0.6665	0.39275	0.792	0.885	1.0015
3	CCRC-M40	LINSEED MUCILAGE RG-1	Cell walls (Arabidopsis)		0.223333	0.249167	0.0586667	0.0923333	0.232167	0.149833	0.239889	0.369944	0.125056	0.225722	0.375833	0.281	0.233167	0.344833	0.1475	0.211	0.364333	0.2835	0.2945	0.4665	0.1465	0.1875	0.4445	0.282	0.335	0.44525	0.148	0.21125	0.435	0.39225
3	CCRC-M125	RG-1/AG	Rhamnogalacturonan I, Galactan, Galactomannan, Xyloglucan		0.312667	0.370667	0.145167	0.267833	0.310833	0.293333	0.248667	0.460278	0.218278	0.402944	0.445	0.453111	0.305333	0.467833	0.316333	0.433167	0.529833	0.492833	0.2835	0.486	0.238	0.406	0.5385	0.5255	0.3635	0.48775	0.26625	0.41375	0.49075	0.6095
3	CCRC-M25	RG-1/AG	Rhamnogalacturonan I (Red wine)	(rhamnogalacturonan I preparations)	0.346667	0.438	0.172667	0.351833	0.428833	0.3	0.338	0.554167	0.285722	0.485889	0.530167	0.534056	0.398	0.560833	0.443167	0.568667	0.693833	0.572167	0.369	0.561	0.315	0.4805	0.732	0.6565	0.47075	0.61025	0.3845	0.533	0.6295	0.6875
3	CCRC-M41	RG-1/AG	Rhamnogalacturonan I (Arabidopsis)	(rhamnogalacturonan I)	0.278333	0.365	0.122	0.211667	0.400667	0.283333	0.277556	0.459333	0.241833	0.445056	0.474	0.463833	0.325833	0.4845	0.3575	0.4495	0.546833	0.520667	0.356	0.574	0.2645	0.431	0.5205	0.532	0.4125	0.56425	0.25575	0.44825	0.52675	0.6265
3	CCRC-M134	RG-1/AG	Arabinogalactan (Citrus)	(arabinans/arabinogalactans/xyloglucan/glucomanan)	0.4905	0.536167	0.316833	0.4785	0.523	0.498833	0.408333	0.613944	0.360556	0.580611	0.663278	0.657389	0.456	0.569333	0.474667	0.61	0.919167	0.729833	0.473	0.7335	0.361	0.6335	0.976	0.8645	0.56125	0.66625	0.43075	0.70175	0.7875	0.84775
3	CCRC-M24	RG-1/AG	Rhamnogalacturonan I (Red wine)		0.294167	0.430667	0.143167	0.312333	0.397667	0.248167	0.294333	0.510111	0.247778	0.456556	0.527778	0.4935	0.333167	0.525333	0.378167	0.510167	0.690833	0.519333	0.3235	0.5165	0.206	0.49	0.7535	0.635	0.413	0.5815	0.2855	0.49725	0.5815	0.6385
3	CCRC-M60	RG-1/AG	Rhamnogalacturonan I (Sinapus)	(arabinogalactan side-chains of rhamnogalacturonan I)	0.375833	0.500667	0.242667	0.378167	0.434167	0.323667	0.292889	0.549444	0.262167	0.500278	0.552889	0.485222	0.325167	0.516833	0.3875	0.502667	0.765167	0.550833	0.3645	0.6075	0.2035	0.5	0.7635	0.673	0.39475	0.521	0.27725	0.50425	0.643	0.65525
3	CCRC-M9	RG-1/AG	Rhamnogalacturonan I (Sycamore)	(arabinogalactan epitope on side-chains of rhamnogalacturonan I/arabinogalactan glycoproteins)	0.423833	0.562	0.257667	0.445833	0.522167	0.370167	0.396222	0.619444	0.294722	0.548444	0.608444	0.562722	0.413333	0.554167	0.389833	0.528	0.841333	0.662667	0.462	0.7165	0.262	0.5765	0.896	0.801	0.48325	0.60675	0.32075	0.605	0.6865	0.69925
3	CCRC-M21	RG-1/AG	Rhamnogalacturonan I (Sycamore)		0.337333	0.336167	0.114167	0.230333	0.2645	0.3285	0.242222	0.477667	0.191778	0.371056	0.459278	0.478278	0.267833	0.402167	0.1965	0.325833	0.536333	0.535833	0.36	0.594	0.195	0.352	0.6195	0.624	0.33875	0.4915	0.181	0.3455	0.51325	0.645
3	CCRC-M77	RG-1/AG	Rhamnogalacturonan I (Arabidopsis)		0.373333	0.290167	0.1765	0.299167	0.375667	0.3405	0.299556	0.502611	0.328556	0.477778	0.585389	0.664	0.387167	0.478	0.494833	0.532333	0.707167	0.737833	0.3605	0.4335	0.328	0.4725	0.7385	0.7795	0.5235	0.54425	0.4285	0.52125	0.6415	0.89575
3	CCRC-M123	RG-1/AG	Rhamnogalacturonan I, Galactan, Galactomannan, Xyloglucan		0.512	0.496667	0.275167	0.524167	0.619333	0.6735	0.505	0.672778	0.487056	0.772556	0.732556	0.838778	0.543333	0.6785	0.731833	0.850167	0.775833	0.9175	0.502	0.8095	0.4905	0.722	0.74	0.8845	0.65675	0.8185	0.4765	0.74075	0.82	1.00375
3	CCRC-M121	RG-1/AG	Rhamnogalacturonan I, Galactan, Galactomannan, Xyloglucan		0.544667	0.527667	0.291	0.5565	0.629167	0.6465	0.534556	0.698389	0.474167	0.779278	0.714333	0.833556	0.5975	0.712833	0.743667	0.840667	0.724833	0.830667	0.5505	0.77	0.563	0.7185	0.729	0.882	0.6955	0.78925	0.5155	0.7555	0.798	1.00225
3	JIM132	RG-1/AG	Tracheary element cell walls (Zinnia)	(pectic polysaccharide preparations)	0.3905	0.5365	0.262667	0.595667	0.6275	0.324	0.355833	0.685944	0.400222	0.735667	0.7505	0.669556	0.4255	0.607667	0.623167	0.831	0.935333	0.728	0.387	0.674	0.5135	0.7905	0.984	0.8995	0.54025	0.649	0.45225	0.7925	0.84325	0.82075
3	CCRC-M122	RG-1/AG	Rhamnogalacturonan I, Galactan, Galactomannan, Xyloglucan		0.568833	0.483833	0.342	0.564667	0.626	0.658167	0.522389	0.648778	0.480167	0.768778	0.698889	0.818556	0.552	0.697833	0.710667	0.845833	0.729833	0.883667	0.523	0.809	0.488	0.687	0.716	0.8745	0.62675	0.82025	0.5835	0.75625	0.82825	1.018
3	CCRC-M126	RG-1/AG	Rhamnogalacturonan I, Galactan, Galactomannan, Xyloglucan		0.334	0.320333	0.0883333	0.155667	0.2	0.313	0.291833	0.485778	0.163611	0.303667	0.420833	0.465889	0.325667	0.484833	0.2455	0.315833	0.4435	0.518833	0.3465	0.5675	0.169	0.3065	0.5435	0.5225	0.407	0.574	0.22	0.3015	0.45975	0.66975
3	CCRC-M7	RG-1/AG	Rhamnogalacturonan I (Sycamore)	trimer or larger of beta-(1,6)-Gal carrying one or more Ara residues of unknown linkage	0.423	0.448833	0.168333	0.233667	0.2705	0.440833	0.323889	0.572556	0.219611	0.344111	0.472	0.592444	0.352667	0.492167	0.254	0.331	0.5225	0.652167	0.354	0.5795	0.204	0.385	0.6775	0.759	0.38575	0.55025	0.2645	0.38	0.5175	0.808
3	CCRC-M13	RG-1/AG	Rhamnogalacturonan I (Sycamore)	(rhamnogalacturonan I/gum ghatti/gum tragacanth)	0.509	0.4915	0.343167	0.579333	0.6335	0.6275	0.467833	0.628	0.396167	0.658778	0.595222	0.767444	0.472833	0.564333	0.496	0.656	0.800833	0.917	0.5185	0.726	0.368	0.7395	0.7065	0.9485	0.50575	0.649	0.4585	0.727	0.69975	0.926
3	CCRC-M22	RG-1/AG	Rhamnogalacturonan I (Sycamore)	(rhamnogalacturonan I/lupin galactan/gum ghatti)	0.474833	0.655667	0.379	0.724333	0.796833	0.704833	0.4255	0.680222	0.446167	0.841944	0.767944	0.850111	0.484833	0.632833	0.485667	0.851	1.00717	0.957167	0.5395	0.794	0.4495	0.9145	0.989	0.994	0.51525	0.67075	0.42925	0.80475	0.8235	0.9135
3	CCRC-M79	RG-1/AG	Rhamnogalacturonan I (Arabidopsis)	(rhamnogalacturonan I)	0.4935	0.454167	0.334167	0.5715	0.692667	0.589	0.486556	0.628222	0.480333	0.7235	0.650778	0.790056	0.593833	0.709	0.738333	0.8425	0.739667	0.896333	0.5415	0.669	0.4645	0.6865	0.692	0.8685	0.68375	0.7885	0.611	0.76775	0.657	0.9355
3	JIM131	RG-1/AG	Rhamnogalacturonan I (Zinnia)		0.575	0.477833	0.365667	0.730167	0.641833	0.570833	0.474889	0.661444	0.517944	0.801889	0.749556	0.884444	0.511833	0.6655	0.696667	0.951667	0.898167	0.936333	0.445	0.7205	0.54	0.855	0.8845	1.019	0.665	0.71675	0.681	0.8715	0.87325	1.0615
3	CCRC-M42	RG-1/AG	Rhamnogalacturonan I (Arabidopsis)		0.254	0.2315	0.0655	0.107667	0.172833	0.1975	0.206167	0.3525	0.120944	0.201333	0.313778	0.310556	0.260667	0.3565	0.145167	0.192	0.327833	0.3575	0.271	0.4135	0.129	0.187	0.374	0.3495	0.305	0.40075	0.15825	0.1965	0.349	0.45375
3	CCRC-M80	RG-1/AG	Rhamnogalacturonan I (Arabidopsis)		0.462667	0.452333	0.286833	0.555167	0.6855	0.6335	0.513222	0.616833	0.449444	0.719778	0.642556	0.800444	0.595333	0.6905	0.7525	0.827333	0.711333	0.912333	0.5495	0.6805	0.5345	0.6985	0.677	0.8565	0.70325	0.783	0.60375	0.76825	0.6565	0.91775
3	CCRC-M33	RG-1/AG	Rhamnogalacturonan I (Arabidopsis)	(arabinogalactan epitope on the side-chains of rhamnogalacturonan I)	0.231333	0.2045	0.064	0.107	0.1535	0.193833	0.212056	0.355778	0.132333	0.232389	0.314611	0.322222	0.283	0.378	0.1755	0.199	0.3285	0.377667	0.3235	0.3845	0.132	0.196	0.4265	0.339	0.3935	0.43625	0.13275	0.2085	0.37425	0.463
3	CCRC-M15	RG-1/AG	Rhamnogalacturonan I (Sycamore)	(arabinogalactan epitope on side-chains of rhamnogalacturonan I/arabinogalactan glycoproteins)	0.1565	0.151833	0.114333	0.225333	0.224167	0.213	0.203667	0.280667	0.165	0.305667	0.259722	0.386833	0.327833	0.466167	0.290167	0.446167	0.693167	0.5475	0.402	0.661	0.252	0.5315	0.6735	0.688	0.37325	0.52375	0.272	0.5175	0.587	0.6415
3	CCRC-M44	RG-1/AG	Rhamnogalacturonan I (Arabidopsis)	(rhamnogalacturonan I)	0.226333	0.223167	0.0471667	0.0686667	0.129833	0.1885	0.195611	0.338056	0.0965556	0.154833	0.266611	0.297444	0.2325	0.345	0.124833	0.154667	0.258833	0.345667	0.273	0.422	0.0925	0.161	0.3085	0.3255	0.2795	0.41575	0.126	0.15625	0.286	0.448
3	CCRC-M32	RG-1/AG	Arabinogalactan (Arabidopsis)	(arabinogalactan)	0.2045	0.124667	0.0455	0.0745	0.098	0.145167	0.184222	0.263833	0.0915	0.134111	0.215056	0.249	0.229667	0.288167	0.112667	0.143833	0.203833	0.296167	0.2795	0.284	0.097	0.126	0.282	0.2755	0.35075	0.348	0.1115	0.162	0.243	0.40475
3	CCRC-M155	XYLAN-5			0.560333	0.862833	0.622	0.675833	0.877167	0.908833	0.595	0.914611	0.761	0.827778	0.848389	0.976278	0.748833	0.9495	1.058	1.05083	1.09433	1.15533	0.604	0.907	0.7455	0.822	0.9745	1.035	0.78775	0.94975	0.845	0.9165	0.9675	1.08925
3	CCRC-M144	XYLAN-5			0.633333	0.8065	0.696667	0.722	0.8735	0.9665	0.5265	0.839389	0.674	0.745167	0.803778	0.929778	0.681167	0.798333	0.822333	0.852333	1.03017	1.14233	0.5605	0.9255	0.685	0.831	1.0375	1.04	0.67675	0.8145	0.729	0.8295	0.94575	1.0535
3	CCRC-M146	XYLAN-5			0.663833	0.880833	0.771833	0.749833	0.821667	0.966333	0.569889	0.857889	0.750889	0.810667	0.811111	0.944833	0.7425	0.895167	0.884333	0.884	0.964833	1.06083	0.6305	0.993	0.8045	0.8675	1.0035	1.039	0.697	0.84575	0.767	0.91525	0.946	1.05225
3	CCRC-M145	XYLAN-5			0.7015	0.871833	0.767833	0.728	0.858167	0.9275	0.576556	0.869556	0.775444	0.798278	0.794	0.919722	0.734833	0.8545	0.883667	0.851167	1.029	1.10983	0.5965	0.956	0.7365	0.756	0.9625	1.019	0.6975	0.8315	0.7835	0.8655	0.93625	1.0555
4	CCRC-M133	AG-2	Galactan (Citrus)	(galactans/arabinogalactans)	0.290333	0.328667	0.0873333	0.138833	0.375833	0.119167	0.349778	0.4075	0.0975	0.148389	0.484111	0.300833	0.262167	0.284667	0.103167	0.1525	0.5	0.2665	0.256	0.2885	0.1155	0.216	0.6355	0.3995	0.20125	0.28375	0.1325	0.23425	0.525	0.3965
4	CCRC-M107	AG-2	Rhamnogalacturonan I, arabinan, galactan (Arabidopsis)		0.342333	0.352667	0.124333	0.177667	0.445333	0.215167	0.437611	0.515722	0.162111	0.226333	0.574333	0.353667	0.337167	0.369167	0.158167	0.200667	0.577333	0.358833	0.3635	0.4205	0.1685	0.253	0.6665	0.436	0.2695	0.3785	0.1765	0.2835	0.611	0.513
4	CCRC-M97	Physcomitrella patens Pectic Polysaccharides/MeBSA	Rhamnogalacturonan I (Physcomitrella)	(arabinogalactan epitope on rhamnogalacturonan I/arabinogalactan preparations)	0.148	0.256167	0.102833	0.223667	0.266833	0.172667	0.0693333	0.365556	0.189444	0.389667	0.390833	0.419722	0.088	0.234	0.183667	0.339833	0.480833	0.37	0.0655	0.2165	0.1135	0.33	0.5145	0.444	0.093	0.20675	0.162	0.365	0.4685	0.44025
4	CCRC-M35	RG-1 backbone	Rhamnogalacturonan I (Arabidopsis)	Rha-(1,4)-GalA-(1,2)-Rha-(1,4)-GalA-(1,2)-Rha-(1,4)	0.216167	0.183667	0.0445	0.111667	0.209667	0.111333	0.108944	0.290444	0.0891667	0.171111	0.362389	0.286722	0.179	0.2595	0.0923333	0.161667	0.341833	0.285167	0.159	0.238	0.075	0.129	0.4945	0.2865	0.20725	0.20675	0.0745	0.1605	0.47675	0.4175
4	CCRC-M72	RG-1 backbone	Rhamnogalacturonan I backbone (Sinapus)		0.176667	0.2095	0.0451667	0.0788333	0.231	0.126	0.0798333	0.200556	0.0595556	0.137556	0.300944	0.242056	0.131	0.201167	0.0788333	0.121333	0.304333	0.293167	0.169	0.155	0.053	0.097	0.366	0.297	0.143	0.16675	0.049	0.11775	0.38425	0.362
4	CCRC-M129	RG-1 backbone	Rhamnogalacturonan I backbone (Citrus)		0.191167	0.272333	0.092	0.2145	0.258833	0.1175	0.0865	0.279389	0.114167	0.277778	0.358667	0.303667	0.121167	0.243333	0.1315	0.276167	0.457667	0.272167	0.1095	0.156	0.0795	0.278	0.5075	0.3715	0.12275	0.2175	0.139	0.311	0.425	0.4235
4	CCRC-M36	RG-1 backbone	Rhamnogalacturonan I (Arabidopsis)	Rha-(1,4)-GalA-(1,2)-Rha-(1,4)-GalA-(1,2)-Rha-(1,4)-GalA-(1,2)-Rha	0.196333	0.190167	0.0388333	0.0945	0.2045	0.116167	0.120111	0.271722	0.0873889	0.171056	0.343222	0.280611	0.177667	0.243167	0.0968333	0.146167	0.302667	0.281	0.187	0.232	0.071	0.123	0.478	0.2815	0.2185	0.2255	0.06875	0.15375	0.4595	0.37275
4	CCRC-M14	RG-1 backbone	Rhamnogalacturonan I backbone (Sycamore)	-2-alpha-Rha1-4-alpha-GalA1-2-alpha-Rha1-4-alpha-GalA1-2-alpha-Rha1-	0.273667	0.347	0.110333	0.284333	0.339833	0.269	0.187667	0.409833	0.151333	0.337389	0.395667	0.417389	0.206333	0.2855	0.126833	0.245667	0.4975	0.417667	0.248	0.452	0.113	0.301	0.6135	0.571	0.244	0.31375	0.12875	0.2875	0.48575	0.52625
4	CCRC-M69	RG-1 backbone	Rhamnogalacturonan I (Camelina)		0.179333	0.197333	0.021	0.0316667	0.147333	0.066	0.0637222	0.174611	0.0337778	0.0739444	0.279611	0.142722	0.105833	0.1815	0.0408333	0.0581667	0.225833	0.17	0.135	0.1765	0.02	0.0385	0.44	0.1725	0.10875	0.128	0.025	0.049	0.38525	0.25375
4	CCRC-M128	RG-1/AG	Rhamnogalacturonan I (Citrus)		0.315167	0.3765	0.147333	0.251833	0.280667	0.197167	0.223389	0.4235	0.188	0.337278	0.439778	0.365556	0.240833	0.392333	0.22	0.3515	0.584333	0.3735	0.2415	0.4085	0.162	0.358	0.5975	0.5115	0.267	0.458	0.21575	0.36925	0.50825	0.525
4	JIM1	RG-1/AG	Arabinan (Carrot)	(arabinan preparations/rhamnogalacturonan I preparations)	0.244833	0.322	0.173167	0.315833	0.337333	0.143833	0.146833	0.370333	0.227167	0.412111	0.557167	0.413944	0.168833	0.299667	0.264667	0.396667	0.68	0.3255	0.059	0.221	0.1785	0.409	0.7515	0.693	0.113	0.296	0.1765	0.44025	0.57025	0.696
4	CCRC-M8	RG-1/AG	Rhamnogalacturonan I, Arabinogalactans (Sycamore)	(rhamnogalacturonan I preparations/gum ghatti/gum tragacanth)	0.337667	0.4015	0.189333	0.306167	0.322667	0.243333	0.292611	0.501722	0.209167	0.377944	0.484556	0.385833	0.320667	0.465667	0.2525	0.359667	0.6475	0.4135	0.3555	0.5635	0.204	0.4085	0.7505	0.5665	0.37625	0.5135	0.25	0.43125	0.6015	0.5325
4	CCRC-M23	RG-1c	Rhamnogalacturonan I (Red wine)		0.150333	0.312	0.0731667	0.267667	0.416833	0.1535	0.0644444	0.355389	0.126833	0.387722	0.542833	0.417833	0.031	0.3655	0.185	0.425167	0.611	0.394	0.0235	0.245	0.1185	0.3865	0.641	0.507	0.0475	0.29925	0.14	0.37875	0.64325	0.50425
4	CCRC-M56	RG-1c	Rhamnogalacturonan I (Soybean)	(rhamnogalacturonan I/peppergrass seed mucilage)	0.180833	0.494167	0.210833	0.4115	0.423	0.211833	0.0327222	0.472	0.204167	0.485167	0.566056	0.385111	0.0646667	0.458833	0.305167	0.4995	0.7225	0.412667	0.0405	0.435	0.2155	0.5265	0.762	0.6315	0.0565	0.3465	0.2295	0.5485	0.627	0.5415
4	CCRC-M154	XYLAN-4			0.0565	0.0203333	0.0015	0.0361667	0.0266667	0.0235	0.0535	0.0626667	0.0103333	0.0183333	0.0903889	0.0754444	0.0276667	0.0435	0.0138333	0.013	0.0646667	0.0703333	0.0105	0.0295	0.0065	0.014	0.103	0.072	0.01875	0.02775	0.0125	0.0195	0.069	0.1955
5	CCRC-M31	AG-3	Seed mucillage (Arabidopsis)		0.0163333	0.0298333	0.00133333	0.0123333	0.0085	0.00075	0.0174444	0.0732778	0.00997222	0.0155556	0.0337222	0.0115	0.00816667	0.0306667	0.00533333	0.0146667	0.0196667	0.0126667	0.009	0.026	1e-09	0.0105	0.032	0.0035	0.0145	0.0345	0.0065	0.02075	0.0265	0.00875
5	CCRC-M17	RG-1c	Rhamnogalacturonan I (Sycamore)	(rhamnogalacturonan I)	0.0695	0.225167	0.0443333	0.0513333	0.0811667	0.038	0.0363333	0.240944	0.0655	0.0721667	0.172278	0.058	0.0203333	0.206833	0.0866667	0.0695	0.142667	0.073	0.0285	0.287	0.055	0.0705	0.2825	0.08	0.0185	0.1955	0.08875	0.09475	0.24525	0.07025
5	CCRC-M16	RG-1c	Rhamnogalacturonan I (Sycamore)	(rhamnogalacturonan I)	0.314167	0.6085	0.0473333	0.0505	0.214	0.0278333	0.0956111	0.577444	0.0811111	0.0992222	0.550056	0.0706111	0.0323333	0.503167	0.0926667	0.0723333	0.474333	0.0756667	0.0855	0.5725	0.06	0.0575	0.6885	0.16	0.081	0.40275	0.08075	0.10225	0.61175	0.10725
5	CCRC-M18	RG-1c	Rhamnogalacturonan I (Soybean, Arabidopsis)		0.0115	0.303167	0.0913333	0.0981667	0.0666667	0.0275	0.00522222	0.309056	0.134333	0.189222	0.2375	0.0783333	0.00416667	0.290833	0.175833	0.173333	0.183667	0.0688333	0.00175	0.333	0.1485	0.186	0.348	0.1505	0.0005	0.221	0.13975	0.2235	0.2795	0.085
5	CCRC-M114	XYLAN-3	Xylan (Phormium)	(Phormium xylans/some monocot xylans, but not dicot xylans)	0.129333	0.230667	0.102667	0.1165	0.145	0.022	0.111944	0.398	0.198	0.2055	0.305778	0.0524444	0.208333	0.372333	0.308667	0.208833	0.329	0.0405	0.1295	0.423	0.239	0.1985	0.44	0.064	0.1675	0.3315	0.20325	0.1895	0.3305	0.04375
5	CCRC-M118	XYLAN-3	Xylan (Phormium)	(Phormium xylans/some monocot xylans, but not dicot xylans)	0.175167	0.290167	0.138333	0.156	0.218833	0.0193333	0.152167	0.469222	0.2495	0.259833	0.356111	0.0705	0.260667	0.4565	0.379333	0.244167	0.388	0.0481667	0.1965	0.4855	0.2755	0.25	0.4965	0.094	0.267	0.372	0.25575	0.265	0.3915	0.06375
5	CCRC-M120	XYLAN-3	Xylan (Phormium)	(monocot xylans, but not dicot xylans)	0.182	0.319667	0.1385	0.155167	0.195	0.0206667	0.147889	0.486833	0.276278	0.303889	0.395611	0.117167	0.244833	0.4675	0.362	0.238833	0.385833	0.0408333	0.188	0.47	0.263	0.2255	0.487	0.0735	0.24875	0.45175	0.2705	0.235	0.37725	0.053
5	CCRC-M116	XYLAN-3	Xylan (Phormium)	(Phormium xylans/some monocot xylans, but not dicot xylans)	0.0596667	0.0593333	0.0311667	0.0345	0.0358333	0.00466667	0.0475556	0.133444	0.0562222	0.0592222	0.089	0.0131389	0.0755	0.145333	0.0901667	0.0671667	0.0781667	0.0146667	0.0555	0.206	0.0855	0.0655	0.1375	0.019	0.0725	0.11725	0.05575	0.06775	0.1165	0.01725
6	MAC207	AG-4	Arabinogalactan (Pea)	α-GlcA-(1,3)-α-GalA-(1,2)-α-Rha	0.461833	0.406833	0.37	0.399167	0.069	0.5	0.282333	0.555889	0.499389	0.419778	0.297778	0.616722	0.347167	0.613667	0.756667	0.467167	0.260667	0.806833	0.317	0.7535	0.5565	0.5285	0.5425	0.929	0.5035	0.708	0.62925	0.453	0.37975	0.943
6	CCRC-M131	HG BACKBONE-1	Rhamnogalacturonan I, galactan, galactomannan (Peppergrass)		0.489833	0.551167	0.237667	0.454167	0.353167	0.572333	0.395444	0.494889	0.264111	0.502667	0.424222	0.648222	0.531833	0.5035	0.4005	0.592167	0.468333	0.7605	0.5095	0.464	0.2845	0.537	0.4675	0.76	0.63925	0.40275	0.35925	0.64625	0.45625	0.82525
6	CCRC-M38	HG BACKBONE-1	Homogalacturonan (Arabidopsis)	(de-esterified homogalacturonans, DP>4)	0.450667	0.415667	0.127	0.291833	0.2615	0.383833	0.414278	0.450222	0.218611	0.399222	0.348778	0.538611	0.566833	0.5	0.331833	0.47	0.3345	0.5955	0.6395	0.46	0.265	0.4095	0.3745	0.509	0.65025	0.45075	0.2885	0.48075	0.4665	0.7195
6	CCRC-M12	RG-1/AG	Rhamnogalacturonan I (Sycamore)	(arabinogalactan side-chains of rhamnogalacturonan I/arabinogalactan glycoproteins	0.469	0.380667	0.2535	0.2795	0.325833	0.6515	0.335556	0.565333	0.283278	0.358056	0.478111	0.696444	0.389	0.494333	0.361667	0.391833	0.542833	0.8435	0.453	0.633	0.279	0.425	0.6975	0.856	0.43275	0.559	0.38525	0.42275	0.62175	0.87225
6	CCRC-M112	RG-1/AG	Rhamnogalacturonan I (Arabidopsis)		0.190167	0.1035	0.0305	0.0505	0.059	0.134667	0.162667	0.233278	0.0633333	0.0981111	0.173	0.252333	0.202	0.229667	0.0891667	0.111333	0.141333	0.267167	0.1825	0.2575	0.0725	0.0975	0.189	0.2695	0.26175	0.298	0.091	0.11825	0.193	0.44225
6	CCRC-M150	XYLAN-4			0.165167	0.3835	0.378667	0.3395	0.2505	0.665833	0.188667	0.393	0.328444	0.341722	0.35	0.580389	0.295333	0.390833	0.408167	0.361	0.435667	0.8345	0.156	0.439	0.3295	0.374	0.5485	0.8515	0.20725	0.4245	0.38425	0.3595	0.39275	0.83725
6	CCRC-M151	XYLAN-6			0.485667	0.632167	0.554	0.524833	0.453	0.831667	0.567611	0.631167	0.586889	0.580556	0.514	0.828111	0.7145	0.646667	0.695	0.702	0.679833	1.0085	0.6345	0.7295	0.5385	0.5545	0.745	0.925	0.6265	0.6995	0.64375	0.63375	0.5735	0.9555
6	CCRC-M148	XYLAN-6			0.490167	0.639	0.609333	0.563833	0.440333	0.8675	0.562889	0.651444	0.647389	0.615056	0.535111	0.842056	0.678	0.699833	0.7765	0.710833	0.689667	1.00767	0.609	0.765	0.645	0.529	0.762	0.957	0.6315	0.71875	0.6905	0.6725	0.58725	0.999
6	CCRC-M153	XYLAN-6			0.4295	0.606167	0.513167	0.536333	0.337	0.786167	0.639222	0.6515	0.616722	0.611778	0.481944	0.848	0.699167	0.708667	0.883333	0.755167	0.669	0.9905	0.619	0.6625	0.542	0.5945	0.7215	0.95	0.7185	0.759	0.6925	0.70425	0.55725	0.98125
6	CCRC-M139	XYLAN-6	Xylan (Oat)	(xylans)	0.516167	0.773	0.649	0.654833	0.567	1.02767	0.624611	0.819611	0.661667	0.686611	0.659778	0.972944	0.8415	0.830667	0.842167	0.835333	0.9345	1.21467	0.538	0.856	0.6865	0.8165	0.977	1.1495	0.664	0.804	0.7455	0.86375	0.79025	1.108
6	CCRC-M138	XYLAN-6	Xylan (Oat)	(xylans)	0.423667	0.612333	0.602333	0.563333	0.539833	0.800333	0.492278	0.662667	0.631167	0.586833	0.534167	0.7965	0.6395	0.712167	0.734333	0.701667	0.7605	1.034	0.527	0.682	0.64	0.5995	0.8325	0.944	0.53775	0.68675	0.697	0.71125	0.61825	0.91525
6	CCRC-M140	XYLAN-6	Xylan (Oat)	(xylans)	0.509	0.786	0.7175	0.7185	0.521	1.02467	0.562611	0.7845	0.717278	0.704944	0.633722	0.939722	0.774833	0.816167	0.826833	0.794	0.8405	1.1805	0.3945	0.907	0.657	0.723	0.927	1.1065	0.58875	0.77175	0.75975	0.84975	0.73975	1.09275
6	CCRC-M160	XYLAN-7			0.726667	0.8575	0.704833	0.734333	0.566	1.05317	0.917944	0.9135	0.816611	0.782389	0.714944	1.04289	1.011	1.017	1.055	1.01183	0.9065	1.22217	0.949	0.8855	0.8	0.725	0.9445	1.1065	0.99475	0.99475	0.932	0.91075	0.841	1.1595
6	CCRC-M137	XYLAN-7	Xylan (Oat)	(xylans/rhamnogalacturonan I/seed mucilage preparations)	0.6425	0.8375	0.756667	0.686167	0.630333	0.799667	0.732389	0.834944	0.733167	0.710944	0.611167	0.846889	0.9155	0.9245	0.887333	0.866167	0.872833	1.03967	0.795	0.8645	0.7405	0.7385	0.892	0.9875	0.7955	0.8895	0.80175	0.86475	0.6705	0.9525
6	CCRC-M152	XYLAN-7			0.608	0.689333	0.628333	0.6255	0.524333	0.699167	0.749	0.749056	0.733278	0.683667	0.583111	0.792722	0.874167	0.892167	0.893167	0.835833	0.792667	0.923667	0.7395	0.7725	0.7085	0.631	0.7645	0.905	0.8345	0.9055	0.8195	0.7715	0.664	0.915
6	CCRC-M149	XYLAN-7			0.826167	0.8595	0.795167	0.694	0.708667	0.8975	0.893056	0.863389	0.806444	0.788278	0.685778	0.912167	1.0385	0.943167	0.951667	0.916833	0.8455	1.04417	0.966	0.9715	0.856	0.736	0.8495	0.9215	0.97825	0.91	0.83475	0.832	0.7255	1.01025
