# Supplementary material for: Tubulin perturbation leads to unexpected cell wall modifications and affects stomatal behaviour in Populus
Source: J Exp Bot. 2015 Aug 5;66(20):6507–18. doi: 10.1093/jxb/erv383 (PMC4588895; doi:10.1093/jxb/erv383)
Supplement: Supplementary Data [file supp_erv383_jexbot151712_file003.xls]

## Sheet: Table S4
Supplemental Table S4. Gene expression analysis by RNA-Seq. Expression values in FPKM are shown for group average (by genotype and tissue) and for individual samples. Statistical significance (P value, Q value and fold-change [FC]) for each pairwise comparison is provided. dY, A1dYB9; dEY, A1dEYB15 line 11 (dEY11) and A1dEY line 5 (dEY5); NW, normal wood xylem; TW, tension wood xylem. Only genes …
Gene model	Group Average (FPKM)						WT (TW/NW)			dY (TW/NW)			dEY (TW/NW)			dY/WT (NW)			dEY/WT (NW)			dY/WT (TW)			dEY/WT (TW)			TAIR10	Arabidopsis Description	UniProt accession	UniProt Description	WT.NW1	WT.NW2	WT.NW3	WT.TW1	WT.TW2	WT.TW3	dY.NW1	dY.NW2	dY.NW3	dY.NW4	dY.NW5	dY.NW6	dY.NW7	dY.TW1	dY.TW2	dY.TW3	dY.TW4	dY.TW5
	WT.NW	WT.TW	dY.NW	dY.TW	dEY.NW	dEY.TW	P	Q	FC	P	Q	FC	P	Q	FC	P	Q	FC	P	Q	FC	P	Q	FC	P	Q	FC
Potri.001G000400	84.4016	76.6336	64.1069	82.9078	72.2728	74.7799	0.328223	0.257762	0.907964	0.0158166	0.0327136	1.29327	0.589385	0.463125	1.03469	0.0490765	0.621264	0.759546	0.268182	0.949822	0.856297	0.510887	0.95806	1.08187	0.757217	0.811931	0.975811	AT2G30942	Protein of unknown function (DUF3317)		NA	89.1792	75.6904	88.3352	83.2142	68.0244	78.6622	68.6648	50.7163	52.2713	63.5237	99.6165	64.7345	49.221	101.296	65.3017	76.4424	66.1263	92.5289
Potri.001G000700	48.4278	39.7535	46.4653	42.384	45.035	43.0751	0.0668939	0.0778208	0.820882	0.213994	0.218721	0.912164	0.871234	0.594387	0.956479	0.64354	0.900377	0.959477	0.530024	0.955101	0.929943	0.431448	0.95806	1.06617	0.331251	0.716663	1.08355	AT2G32080	purin-rich alpha 1	Q9SKZ1	Transcription factor Pur-alpha 1 OS=Arabidopsis thaliana GN=PURA1 PE=1 SV=2	45.9095	45.329	54.0448	42.83	40.8296	35.6009	47.9264	38.2459	43.4907	41.4687	58.0687	49.9139	46.1431	41.4014	36.1326	44.2352	39.5993	47.851
Potri.001G000900	272.658	250.266	235.637	255.192	237.192	258.212	0.307232	0.245553	0.917877	0.236441	0.235131	1.08299	0.282543	0.283206	1.08862	0.138101	0.706105	0.864223	0.245766	0.949822	0.869925	0.823717	0.977881	1.01968	0.617481	0.791002	1.03175	AT3G13410	unknown protein; FUNCTIONS IN: molecular_function unknown; INVOLVED IN: biological_process unknown; LOCATED IN: endoplasmic reticulum; EXPRESSED IN: 25 plant structures; EXPRESSED DURING: 15 growth stages; BEST Arabidopsis thaliana protein match is: unknown protein (TAIR:AT1G55546.1); Has 49 Blast hits to 49 proteins in 14 species: Archae - 0; Bacteria - 0; Metazoa - 0; Fungi - 0; Plants - 48; Vi…		NA	275.497	265.325	277.151	265.745	237.575	247.479	260.487	213.283	189.993	224.415	296.045	254.673	210.564	260.609	234.29	245.693	218.771	290.029
Potri.001G001300	23.1133	22.6825	22.4447	26.273	21.0153	25.0707	0.837476	0.508979	0.981363	0.0535249	0.079911	1.17057	0.0545902	0.0883102	1.19297	0.721101	0.915554	0.971071	0.384434	0.949849	0.909228	0.129359	0.95806	1.15829	0.239361	0.709795	1.10528	AT4G26410	Uncharacterised conserved protein UCP022280		NA	23.5902	24.3869	21.3628	23.8816	22.671	21.495	25.6527	23.8468	16.8885	20.6904	19.8861	26.9324	23.2157	27.8637	22.4004	26.3985	21.131	28.1079
Potri.001G001400	6.26897	6.51225	6.41447	6.55553	6.03892	7.00809	0.781885	0.486005	1.03881	0.81853	0.547599	1.02199	0.0952024	0.131503	1.16049	0.870686	0.946055	1.02321	0.723464	0.972706	0.963302	0.965493	0.99114	1.00665	0.436183	0.743989	1.07614	AT1G55535	unknown protein; FUNCTIONS IN: molecular_function unknown; INVOLVED IN: biological_process unknown; LOCATED IN: cellular_component unknown; EXPRESSED IN: cultured cell; BEST Arabidopsis thaliana protein match is: unknown protein (TAIR:AT3G13420.1); Has 35333 Blast hits to 34131 proteins in 2444 species: Archae - 798; Bacteria - 22429; Metazoa - 974; Fungi - 991; Plants - 531; Viruses - 0; Other E…		NA	5.82679	6.43632	6.54381	7.74368	5.73987	6.0532	6.40356	5.72332	6.93332	5.20368	7.8415	5.89933	6.89655	8.10085	6.86665	6.02189	7.80609	6.15781
Potri.001G001500	26.1601	25.6504	26.5754	26.3802	26.2454	25.6591	0.895866	0.532815	0.980515	0.951529	0.600043	0.992654	0.817102	0.571814	0.977658	0.846821	0.940272	1.01587	0.973322	0.990334	1.00326	0.683297	0.962066	1.02845	0.99009	0.845112	1.00034	AT5G56340	RING/U-box superfamily protein	Q8LPN7	E3 ubiquitin-protein ligase RING1-like OS=Arabidopsis thaliana GN=At3g19950 PE=2 SV=1	21.6475	28.3207	28.5122	26.0275	27.478	23.4457	22.451	25.0595	26.192	27.6281	29.7219	24.7516	30.2236	26.9483	24.4458	27.109	27.1954	27.0507
Potri.001G001600	57.387	74.5451	60.1419	69.8394	64.9659	73.6819	0.0528707	0.0654417	1.29899	0.175929	0.190168	1.16124	0.272338	0.276655	1.13416	0.766997	0.92506	1.04801	0.562565	0.955101	1.13207	0.54036	0.95806	0.936874	0.871622	0.828815	0.98842	AT5G56350	Pyruvate kinase family protein	Q42954	Pyruvate kinase, cytosolic isozyme OS=Nicotiana tabacum PE=2 SV=1	46.0105	58.7876	67.363	63.8036	77.1449	82.6869	46.2302	64.3153	51.4443	64.2501	83.8886	48.006	62.8588	60.8701	76.714	51.5673	62.4753	67.5786
Potri.001G002000	104.455	64.5583	97.1158	70.0683	78.0977	64.1659	0.0100085	0.0193446	0.618051	0.0175376	0.0353015	0.721493	0.296505	0.292541	0.821611	0.646337	0.901453	0.929741	0.149157	0.949822	0.747671	0.662399	0.961654	1.08535	0.882329	0.832108	0.993922	AT3G13460	evolutionarily conserved C-terminal region 2	Q4R5D9	YTH domain family protein 2 OS=Macaca fascicularis GN=YTHDF2 PE=2 SV=1	140.649	85.4527	87.2624	65.541	70.2382	57.8958	102.049	70.6543	117.991	80.0455	71.3118	147.7	90.0588	65.9078	60.7366	94.0274	60.1468	60.286
Potri.001G002300	23.7792	13.8057	20.5131	12.6963	17.1122	11.6928	0.00243198	0.0069521	0.580578	0.00244506	0.00839544	0.618936	0.0118385	0.0290607	0.683302	0.30192	0.791998	0.862648	0.0433691	0.844781	0.71963	0.529521	0.95806	0.919643	0.21525	0.707304	0.846957	AT5G56460	Protein kinase superfamily protein	Q9FM85	Probable receptor-like protein kinase At5g56460 OS=Arabidopsis thaliana GN=At5g56460 PE=1 SV=1	26.9775	19.1961	25.1641	14.3618	16.0126	11.0427	17.4029	18.9503	25.4867	31.5993	16.9636	19.7146	13.4744	12.6004	7.89005	13.7201	8.77967	14.5431
Potri.001G002500	25.0813	27.5355	20.0637	21.3035	21.5123	25.8072	0.535533	0.370548	1.09785	0.746171	0.518348	1.06179	0.0359793	0.0652585	1.19965	0.048361	0.621264	0.799948	0.22041	0.949822	0.857704	0.104369	0.95806	0.773672	0.607922	0.788489	0.937234	AT3G13470	TCP-1/cpn60 chaperonin family protein	Q9LJE4	Chaperonin 60 subunit beta 2, chloroplastic OS=Arabidopsis thaliana GN=CPN60B2 PE=1 SV=1	24.5899	20.6969	29.957	21.3853	27.9548	33.2665	20.3298	18.5169	19.2151	19.4221	23.4594	22.1978	17.3048	18.8194	27.2592	18.5321	16.1306	16.5301
Potri.001G003500	18.3461	16.393	18.4597	17.8777	16.9207	16.5668	0.399197	0.298315	0.89354	0.645109	0.469525	0.968475	0.84174	0.58159	0.979082	0.939661	0.960902	1.00619	0.518085	0.955101	0.922304	0.366879	0.95806	1.09057	0.855979	0.827524	1.0106	AT5G56520	unknown protein; BEST Arabidopsis thaliana protein match is: unknown protein (TAIR:AT1G55365.1); Has 30201 Blast hits to 17322 proteins in 780 species: Archae - 12; Bacteria - 1396; Metazoa - 17338; Fungi - 3422; Plants - 5037; Viruses - 0; Other Eukaryotes - 2996 (source: NCBI BLink).		NA	15.7652	18.3996	20.8736	22.5015	14.37	12.3075	16.2263	17.024	21.4781	20.7814	19.0139	18.1721	16.5221	16.3525	13.8729	20.2958	17.5931	20.1483
Potri.001G003700	6.31801	7.16114	7.55004	8.31915	6.67677	7.41875	0.373269	0.28368	1.13345	0.351132	0.310374	1.10187	0.377316	0.346598	1.11113	0.259932	0.768836	1.195	0.681635	0.967985	1.05678	0.275459	0.95806	1.16171	0.818835	0.820243	1.03597	AT5G23710	DNA binding;DNA-directed RNA polymerases	Q2T9S3	DNA-directed RNA polymerase III subunit RPC6 OS=Bos taurus GN=POLR3F PE=2 SV=1	8.45426	5.32354	5.17622	6.0388	8.1812	7.26343	8.34376	6.61331	7.80791	7.14557	5.05597	10.7034	7.18036	8.53632	9.54598	8.61591	5.54183	7.65875
Potri.001G003800	23.7535	35.0731	32.3774	30.3617	30.9824	33.9094	0.0310377	0.0439543	1.47655	0.711591	0.502502	0.937742	0.318664	0.308714	1.09447	0.115414	0.690477	1.36306	0.121949	0.949822	1.30433	0.302904	0.95806	0.865668	0.843271	0.825754	0.966821	AT1G55360	Protein of Unknown Function (DUF239)		NA	29.8148	22.811	18.6346	26.4823	41.9435	36.7936	23.032	43.3566	34.4906	32.3362	21.1835	26.51	45.733	25.999	38.8816	30.2331	31.8899	23.6631
Potri.001G004000	11.0294	8.69211	11.2957	9.43657	9.51305	7.61749	0.0513278	0.0639572	0.788082	0.0247898	0.045413	0.835411	0.110351	0.145845	0.800741	0.838168	0.939451	1.02414	0.304926	0.949822	0.862514	0.357422	0.95806	1.08565	0.132875	0.707304	0.876368	AT1G55340	Protein of unknown function (DUF1639)		NA	12.1221	9.46324	11.503	9.00983	9.27381	7.79269	12.663	11.1483	10.9197	11.3266	11.3707	13.1294	8.51234	9.96836	9.75261	10.773	9.65915	8.52252
Potri.001G004100	1314.53	778.104	1165.53	727.28	1034.4	671.597	0.000513659	0.0023265	0.591925	6.2e-05	0.000767456	0.623993	0.00186638	0.00763845	0.649264	0.296087	0.787031	0.88665	0.104682	0.949822	0.786896	0.459068	0.95806	0.934683	0.0957054	0.707304	0.863121	AT5G56540			#NA	1442.12	1104.09	1397.38	796.43	806.392	731.489	1269.6	808.822	1336.76	1094.45	1231.13	1358.6	1059.33	896.029	627.115	666.536	610.348	701.693
Potri.001G004300	9.7443	9.96807	8.60343	9.19038	8.9883	9.58379	0.777727	0.484253	1.02296	0.546399	0.420012	1.06822	0.534791	0.435104	1.06625	0.316902	0.79375	0.882919	0.556395	0.955101	0.922416	0.439107	0.95806	0.921981	0.632267	0.793444	0.961449	AT4G26310	elongation factor P (EF-P) family protein	Q2G6X5	Elongation factor P OS=Novosphingobium aromaticivorans (strain DSM 12444) GN=efp PE=3 SV=1	11.6427	9.53429	8.05592	9.50832	10.0591	10.3368	8.12275	8.60078	9.22304	8.10563	9.33585	10.6489	6.18705	9.80147	10.5536	8.67551	6.1208	7.71059
Potri.001G004500	87.1733	90.682	89.176	93.9227	84.8163	93.3025	0.634489	0.41771	1.04025	0.443622	0.365089	1.05323	0.250119	0.260935	1.10005	0.886111	0.948117	1.02297	0.764427	0.97281	0.972962	0.700259	0.964785	1.03574	0.743507	0.809627	1.0289	AT5G19760	Mitochondrial substrate carrier family protein	Q9CR62	Mitochondrial 2-oxoglutarate/malate carrier protein OS=Mus musculus GN=Slc25a11 PE=1 SV=3	80.333	87.4247	93.7623	93.7592	87.9111	90.3756	100.107	79.1721	66.2257	92.8279	100.496	99.6825	85.721	96.5508	91.1111	78.8446	88.9398	94.6656
Potri.001G004600	140.726	161.962	154.116	159.121	151.069	161.643	0.132709	0.130231	1.1509	0.691671	0.492874	1.03248	0.492657	0.412657	1.06999	0.465372	0.838992	1.09515	0.743894	0.972706	1.0735	0.798426	0.975485	0.982458	0.91858	0.838142	0.998026	AT5G19770	tubulin alpha-5	P33627	Tubulin alpha-6 chain OS=Zea mays GN=TUBA6 PE=2 SV=1	147.657	134.453	140.069	148.998	163.363	173.526	142.934	125.102	136.468	176.248	177.83	130.516	189.714	127.429	159.114	130.95	176.25	177.645
Potri.001G004800	14.966	18.8222	15.4462	16.6144	17.2796	19.3716	0.0703492	0.0808198	1.25767	0.501329	0.396633	1.07563	0.304194	0.29799	1.12107	0.983849	0.967684	1.03209	0.279739	0.949822	1.15459	0.326548	0.95806	0.882699	0.836311	0.824887	1.02919	AT5G19820	ARM repeat superfamily protein	Q8BKC5	Importin-5 OS=Mus musculus GN=Ipo5 PE=1 SV=3	16.304	14.9054	13.6885	15.6118	19.2842	21.5707	10.5637	16.7258	21.4277	17.7245	14.0348	10.0398	17.6069	10.7899	18.533	14.7409	22.1043	15.9683
Potri.001G005500	113.141	126.344	128.962	157.093	123.966	164.248	0.227928	0.195737	1.1167	0.0784749	0.106149	1.21813	0.0487926	0.0818885	1.32495	0.251109	0.765861	1.13984	0.623434	0.962353	1.09567	0.149192	0.95806	1.24337	0.0747452	0.707304	1.30001	AT4G08810	calcium ion binding		NA	104	120.796	114.627	134.527	118.735	125.77	137.408	101.004	133.689	113.096	145.275	115.531	156.732	163.537	124.953	148.447	204.774	193.042
Potri.001G006300	14.2417	9.99241	13.0071	11.5807	11.6311	10.735	0.0108051	0.0203186	0.701629	0.339372	0.302579	0.89034	0.433039	0.381097	0.922958	0.476505	0.842467	0.913308	0.135912	0.949822	0.816693	0.278121	0.95806	1.15895	0.552395	0.77801	1.07432	AT1G55300	TBP-associated factor 7	Q9R1C0	Transcription initiation factor TFIID subunit 7 OS=Mus musculus GN=Taf7 PE=1 SV=1	17.0409	12.5591	13.1252	10.4842	10.1617	9.33132	15.8135	9.87677	10.1873	12.6959	15.0727	17.5898	9.8137	9.76691	9.05727	14.4727	8.97544	14.1302
Potri.001G006400	29.0615	30.5238	23.8995	28.739	29.3118	29.756	0.697925	0.447786	1.05032	0.255471	0.248873	1.20249	0.748054	0.541935	1.01515	0.0515471	0.621264	0.822379	0.912475	0.984572	1.00861	0.590921	0.95806	0.941529	0.816189	0.818998	0.974846	AT3G13570	SC35-like splicing factor 30A		NA	27.4462	28.877	30.8612	31.0119	25.3939	35.1655	26.3863	25.0729	22.9007	20.9057	28.1597	24.4685	19.403	37.1881	39.6418	20.7355	18.5363	23.9852
Potri.001G006700	21.5051	10.9529	15.022	9.42542	16.726	12.0605	0.00138599	0.00467605	0.509314	0.00922195	0.0221768	0.62744	0.0492503	0.0823319	0.72106	0.0639224	0.640783	0.698533	0.165355	0.949822	0.777769	0.32569	0.95806	0.860544	0.48929	0.760338	1.10112	AT1G55320	acyl-activating enzyme 18	Q84P17	Probable acyl-activating enzyme 18, peroxisomal OS=Arabidopsis thaliana GN=AAE18 PE=2 SV=1	27.1434	19.7035	17.6684	12.8226	11.6158	8.42017	16.9599	9.03959	10.6054	12.2679	19.2817	24.8513	12.1484	9.54112	6.95135	14.8365	7.75656	9.01829
Potri.001G007800	73.4429	85.3001	80.9303	87.6287	75.9596	92.53	0.144812	0.138654	1.16145	0.193272	0.203522	1.08277	0.0584511	0.0924965	1.21815	0.369017	0.813977	1.10195	0.838511	0.979843	1.03427	0.686399	0.962066	1.0273	0.439082	0.744633	1.08476	AT2G42500	protein phosphatase 2A-3	Q07100	Serine/threonine-protein phosphatase PP2A-4 catalytic subunit OS=Arabidopsis thaliana GN=PP2A4 PE=2 SV=2	77.8099	67.3383	75.1804	76.7783	84.0829	95.039	69.2864	72.643	84.756	85.9305	77.7896	72.0883	104.018	89.0556	90.8362	79.2277	89.8152	90.479
Potri.001G007900	18.777	17.9647	21.0614	18.5012	20.6991	19.5766	0.623858	0.413082	0.956743	0.139384	0.160607	0.878441	0.470156	0.401141	0.94577	0.286802	0.786131	1.12166	0.358243	0.949849	1.10237	0.893467	0.985864	1.02986	0.317011	0.71365	1.08972	AT2G42520	P-loop containing nucleoside triphosphate hydrolases superfamily protein	Q84W89	DEAD-box ATP-dependent RNA helicase 37 OS=Arabidopsis thaliana GN=RH37 PE=2 SV=2	17.5598	19.2345	19.5366	19.6972	17.522	16.675	18.2221	18.262	23.1242	22.2001	23.0933	17.7608	24.7672	17.1741	16.2531	19.2569	26.5807	19.4813
Potri.001G008400	87.6451	77.8267	78.5589	125.848	65.9721	102.24	0.35889	0.27525	0.887975	0.0131745	0.0286716	1.60196	0.000817852	0.00429315	1.54975	0.40819	0.824061	0.896329	0.0206045	0.782781	0.752718	0.0538166	0.95806	1.61703	0.0644752	0.707304	1.31369	AT5G19860	Protein of unknown function, DUF538		NA	81.6423	102.592	78.7011	102.867	63.2152	67.3979	122.155	60.3297	53.9922	63.0167	83.9813	108.294	58.1431	157.901	98.2808	162.659	86.3079	165.672
Potri.001G008500	32.6793	75.4527	64.9981	72.4733	43.1034	86.7182	0.0115712	0.0213559	2.30888	0.55293	0.423437	1.11501	0.00876492	0.0235124	2.01186	0.028869	0.602913	1.98897	0.417073	0.949849	1.31898	0.901089	0.985864	0.960513	0.568146	0.778477	1.14931	AT2G44290	Bifunctional inhibitor/lipid-transfer protein/seed storage 2S albumin superfamily protein		NA	24.1859	35.3227	38.5294	37.367	95.2241	93.7669	65.3602	23.707	48.5674	69.3613	70.3182	61.7715	115.901	45.4557	58.8959	44.6653	74.6926	67.6988
Potri.001G008800	13.174	10.1302	12.3762	11.176	12.4538	10.3069	0.0895211	0.0971953	0.768949	0.231378	0.231645	0.903027	0.0160916	0.0361742	0.827614	0.664718	0.90389	0.939436	0.748555	0.972706	0.945329	0.449757	0.95806	1.10324	0.78437	0.814483	1.01745	AT1G55250	histone mono-ubiquitination 2	Q9C895	E3 ubiquitin-protein ligase BRE1-like 2 OS=Arabidopsis thaliana GN=HUB2 PE=1 SV=2	16.9415	10.8378	11.7428	11.0052	10.0589	9.32639	12.1047	10.4814	15.6965	11.4051	11.8553	13.7935	11.2966	9.7594	10.8648	14.7467	11.1089	11.2965
Potri.001G009100	120.606	79.4319	117.278	95.4069	111.277	108.677	0.00496139	0.0116043	0.658605	0.127093	0.150116	0.813508	0.81713	0.571814	0.976632	0.722552	0.915554	0.972407	0.50246	0.955101	0.922647	0.318415	0.95806	1.20112	0.155707	0.707304	1.36818	AT1G58170	Disease resistance-responsive (dirigent-like protein) family protein		NA	117.132	108.701	135.986	63.575	86.653	88.0677	119.213	88.2753	75.8028	104.843	167.937	133.033	131.845	84.937	57.5639	96.5537	100.135	118.98
Potri.001G009700	30.8725	34.8529	35.1242	35.6297	34.6578	36.513	0.225164	0.194114	1.12893	0.818207	0.547447	1.01439	0.522427	0.428438	1.05353	0.245797	0.764838	1.13772	0.317823	0.949849	1.12261	0.836826	0.978886	1.02229	0.59686	0.78756	1.04763	AT3G13670	Protein kinase family protein	Q6QNM1	Casein kinase I OS=Toxoplasma gondii PE=2 SV=1	34.411	29.5696	28.6368	31.9946	34.4967	38.0675	31.8411	32.8339	44.8424	36.4235	28.6969	32.7755	38.4563	30.4767	38.1575	38.4048	41.9735	34.5899
Potri.001G011900	15.5549	16.3374	17.3101	16.4558	18.7916	18.3689	0.663904	0.431849	1.0503	0.638853	0.466679	0.950645	0.919612	0.614276	0.977506	0.492409	0.849673	1.11284	0.251617	0.949822	1.20808	0.955618	0.990049	1.00725	0.292914	0.71266	1.12435	AT3G07160	glucan synthase-like 10	Q9SFU6	Callose synthase 9 OS=Arabidopsis thaliana GN=CALS9 PE=2 SV=2	16.0243	14.2244	16.4161	14.4839	18.8019	15.7264	13.8877	15.5022	23.52	18.0142	14.9148	13.7547	21.5773	11.0419	16.5619	16.4287	24.4114	17.2073
Potri.001G012200	19.3605	56.6763	24.9274	40.2806	26.5551	43.0827	0.000234812	0.00137668	2.92742	0.0160338	0.0330074	1.61591	0.00148229	0.00652245	1.62239	0.0779387	0.648715	1.28754	0.0512206	0.870356	1.37161	0.129589	0.95806	0.710713	0.128162	0.707304	0.760153	AT5G13000	glucan synthase-like 12	Q9LXT9	Callose synthase 3 OS=Arabidopsis thaliana GN=CALS3 PE=2 SV=3	21.6646	21.1935	15.2233	36.7448	61.6437	71.6404	22.5707	30.0012	22.8849	27.3295	19.4628	19.9916	32.2514	29.2116	65.4116	24.5971	41.2954	31.0383
Potri.001G013200	18.4466	17.8177	16.9423	16.962	15.5527	16.1541	0.729289	0.461639	0.965907	0.985927	0.61296	1.00116	0.661874	0.499483	1.03867	0.39268	0.821236	0.91845	0.119334	0.949822	0.843119	0.606065	0.960179	0.951974	0.287921	0.71266	0.906633	AT3G12130	KH domain-containing protein / zinc finger (CCCH type) family protein	Q7F8R0	Zinc finger CCCH domain-containing protein 14 OS=Oryza sativa subsp. japonica GN=Os02g0194200 PE=2 SV=1	20.6215	17.6079	17.1104	15.6422	17.8285	19.9824	19.1225	12.8457	14.8531	17.1691	18.808	17.5027	18.2948	15.9148	19.6216	18.3771	13.2144	14.6197
Potri.001G013500	12.1291	24.8549	13.9386	22.4273	13.613	24.7624	0.000122548	0.000899359	2.0492	0.000241812	0.00182658	1.60901	3.69e-06	0.000120916	1.81903	0.162353	0.71796	1.14919	0.31252	0.949849	1.12234	0.425133	0.95806	0.902326	0.980906	0.842953	0.996277	AT2G05990	NAD(P)-binding Rossmann-fold superfamily protein	P80030	Enoyl-[acyl-carrier-protein] reductase [NADH], chloroplastic OS=Brassica napus PE=1 SV=2	12.2154	12.598	11.5738	22.1741	22.1703	30.2204	16.2275	14.6954	11.4036	12.7207	13.7676	15.0444	13.7108	20.0453	27.5102	15.8502	19.7066	19.2317
Potri.001G013700	27.2207	18.2624	23.4227	19.3558	19.9001	17.6361	0.0067444	0.0145315	0.670902	0.0555393	0.0820178	0.82637	0.457983	0.395055	0.886232	0.182496	0.728044	0.860474	0.0573142	0.875043	0.731063	0.640312	0.961527	1.05987	0.753397	0.810656	0.965702	AT5G19630	alpha/beta-Hydrolases superfamily protein		NA	27.2113	24.4973	29.9535	22.3103	15.3439	17.1331	24.7731	20.4508	17.365	22.3058	30.8743	25.6557	22.5343	25.054	20.8484	18.4779	14.5325	18.8498
Potri.001G013800	9.20048	7.0296	8.14528	7.27071	7.90207	7.063	0.0359281	0.0489423	0.764047	0.123421	0.146988	0.892628	0.207841	0.229019	0.893817	0.233905	0.756903	0.88531	0.205766	0.949822	0.858876	0.731127	0.969109	1.0343	0.990637	0.845132	1.00475	AT5G13020	Emsy N Terminus (ENT)/ plant Tudor-like domains-containing protein		NA	10.6338	8.44146	8.52619	7.47299	7.42576	6.19006	8.73109	7.87475	6.48934	8.60961	8.86582	8.63777	7.8086	7.36977	6.95637	8.79532	7.56772	6.56816
Potri.001G013900	19.7748	16.3295	19.8183	16.0022	19.0954	16.3752	0.0937997	0.100641	0.825772	0.0171636	0.0346955	0.807447	0.0655923	0.100565	0.857547	0.990641	0.969609	1.0022	0.755065	0.972706	0.965642	0.795014	0.974899	0.979958	0.954096	0.841183	1.0028	AT5G13030	unknown protein; FUNCTIONS IN: molecular_function unknown; INVOLVED IN: biological_process unknown; LOCATED IN: chloroplast; EXPRESSED IN: 23 plant structures; EXPRESSED DURING: 13 growth stages; CONTAINS InterPro DOMAIN/s: Uncharacterised protein family UPF0061 (InterPro:IPR003846); Has 5046 Blast hits to 4997 proteins in 1211 species: Archae - 8; Bacteria - 2327; Metazoa - 120; Fungi - 134; Pla…	A1K5T6	UPF0061 protein azo1574 OS=Azoarcus sp. (strain BH72) GN=azo1574 PE=3 SV=1	22.5464	17.6491	19.1289	14.9742	18.0135	16.0007	19.168	15.6979	22.7516	19.8234	18.0346	19.057	24.1953	12.1184	16.5939	20.0639	17.7197	15.9034
Potri.001G015000	18.2728	16.6239	18.3793	19.7537	19.9552	16.9487	0.411521	0.305394	0.90976	0.285497	0.26917	1.07478	0.157023	0.187784	0.849337	0.991576	0.969621	1.00583	0.592294	0.96152	1.09207	0.0391108	0.95806	1.18827	0.817583	0.819759	1.01954	AT3G57930	unknown protein; BEST Arabidopsis thaliana protein match is: unknown protein (TAIR:AT2G42190.1); Has 35333 Blast hits to 34131 proteins in 2444 species: Archae - 798; Bacteria - 22429; Metazoa - 974; Fungi - 991; Plants - 531; Viruses - 0; Other Eukaryotes - 9610 (source: NCBI BLink).		NA	18.797	15.4601	20.5614	18.3415	15.0633	16.4669	23.0282	18.3503	13.3145	17.0172	20.6599	20.491	15.7941	20.3537	17.7733	19.1598	19.7774	18.6794
Potri.001G017000	10.8515	8.44737	8.48886	12.049	8.80432	11.4053	0.132257	0.130005	0.778453	0.0701162	0.0977553	1.41939	0.215408	0.234924	1.29542	0.0472937	0.621264	0.782276	0.162921	0.949822	0.811348	0.188864	0.95806	1.42637	0.221082	0.709795	1.35016	AT4G12070	unknown protein; INVOLVED IN: biological_process unknown; LOCATED IN: plasma membrane; EXPRESSED IN: 22 plant structures; EXPRESSED DURING: 13 growth stages; Has 30201 Blast hits to 17322 proteins in 780 species: Archae - 12; Bacteria - 1396; Metazoa - 17338; Fungi - 3422; Plants - 5037; Viruses - 0; Other Eukaryotes - 2996 (source: NCBI BLink).		NA	12.0523	11.5415	8.96064	10.9971	8.67026	5.67475	10.6313	9.35816	8.75222	6.60646	7.88101	7.49156	8.70129	12.7616	10.9505	19.7397	10.6809	9.88434
Potri.001G018200	197.027	74.5991	174.84	74.6176	164.762	66.4473	2.63e-05	0.000402801	0.378624	1.22e-07	2.24e-05	0.426776	1.93e-07	2.07e-05	0.403292	0.293954	0.787031	0.887394	0.167095	0.949822	0.836244	0.883347	0.985414	1.00025	0.291585	0.71266	0.890725	AT5G12950	Putative glycosyl hydrolase of unknown function (DUF1680)		NA	238.594	164.284	188.202	80.1723	81.2842	62.3407	147.186	172.293	182.977	224.412	160.109	166.786	170.119	66.2371	49.9741	86.7637	81.8242	69.6769
Potri.001G018500	32.542	34.6266	26.7382	34.5322	29.1862	32.935	0.592901	0.39879	1.06406	0.0172373	0.0348198	1.29149	0.240609	0.253814	1.12844	0.115762	0.690477	0.821652	0.356799	0.949849	0.896878	0.939312	0.988032	0.997274	0.618962	0.791454	0.951146	AT5G13070	MSF1-like family protein	Q54G07	Protein slowmo homolog OS=Dictyostelium discoideum GN=slmo PE=3 SV=1	32.2648	30.4092	34.9519	40.6764	32.6615	30.542	30.1425	26.9718	20.3509	22.9546	32.1451	34.6205	19.9819	47.6257	30.3296	32.0951	25.8372	35.2854
Potri.001G018600	82.0323	71.3383	79.0752	77.3567	71.3205	72.6476	0.166129	0.154384	0.869637	0.843009	0.557639	0.978267	0.661141	0.49912	1.01861	0.688817	0.909146	0.963953	0.314769	0.949849	0.86942	0.364514	0.95806	1.08436	0.793478	0.815724	1.01835	AT1G51200	A20/AN1-like zinc finger family protein	A3BDI8	Zinc finger A20 and AN1 domain-containing stress-associated protein 8 OS=Oryza sativa subsp. japonica GN=SAP8 PE=2 SV=1	72.2267	89.9741	83.896	73.6273	72.6808	67.7067	85.1542	70.9117	61.4483	72.5218	97.3735	93.2145	72.9025	92.2929	64.034	81.8838	73.7032	80.503
Potri.001G019400	29.1849	54.0092	25.6752	44.0957	31.261	46.8155	0.00295188	0.0080579	1.85059	0.00852201	0.0210492	1.71744	0.00664419	0.0192777	1.49757	0.403425	0.823054	0.879744	0.813699	0.977678	1.07114	0.268866	0.95806	0.816447	0.276363	0.710585	0.866806	AT5G13490	ADP/ATP carrier 2	P25083	ADP,ATP carrier protein, mitochondrial OS=Solanum tuberosum GN=ANT PE=2 SV=1	24.4978	25.6746	37.3822	44.1936	48.5624	69.2716	17.8355	32.206	21.4426	26.9377	32.0518	17.1913	32.0615	37.3011	61.6963	23.0127	38.1682	38.2471
Potri.001G020300	34.5806	34.2519	39.5751	36.3529	36.879	41.5676	0.874822	0.524556	0.990495	0.333979	0.299125	0.918578	0.250178	0.260951	1.12713	0.258048	0.768836	1.14443	0.723199	0.972706	1.06646	0.584807	0.95806	1.06134	0.101207	0.707304	1.21358	AT3G51950	Zinc finger (CCCH-type) family protein / RNA recognition motif (RRM)-containing protein	Q10M00	Zinc finger CCCH domain-containing protein 22 OS=Oryza sativa subsp. japonica GN=Os03g0328900 PE=2 SV=2	30.846	40.1464	32.7495	25.2666	38.4425	39.0467	40.7947	35.7591	36.2438	40.1195	32.0322	38.4321	53.6446	31.8206	36.5408	36.6483	45.922	29.3751
Potri.001G022700	78.5078	88.8635	92.7679	93.7878	83.0389	104.146	0.232002	0.19828	1.13191	0.863526	0.567006	1.01099	0.051728	0.0851597	1.25418	0.312473	0.79375	1.18164	0.743757	0.972706	1.05772	0.747092	0.971413	1.05541	0.173063	0.707304	1.17197	AT3G08550	elongation defective 1 protein / ELD1 protein		NA	80.7251	81.1924	73.6059	77.0852	91.2336	98.2717	84.0387	84.2039	94.5513	98.2785	75.4162	68.462	144.425	62.0288	91.518	86.506	128.026	104.002
Potri.001G023000	13.6528	10.9103	12.155	12.4755	11.6903	11.992	0.0750946	0.0850128	0.799125	0.690172	0.492293	1.02636	0.872011	0.594644	1.02581	0.338051	0.801387	0.890296	0.244655	0.949822	0.856259	0.173956	0.95806	1.14346	0.525519	0.77085	1.09915	AT3G04040	unknown protein; FUNCTIONS IN: molecular_function unknown; INVOLVED IN: biological_process unknown; LOCATED IN: mitochondrion; EXPRESSED IN: 23 plant structures; EXPRESSED DURING: 13 growth stages; BEST Arabidopsis thaliana protein match is: unknown protein (TAIR:AT3G04040.1); Has 1807 Blast hits to 1807 proteins in 277 species: Archae - 0; Bacteria - 0; Metazoa - 736; Fungi - 347; Plants - 385; …		NA	15.8789	13.6057	11.4738	11.8162	10.6692	10.2455	15.2741	12.6781	14.8718	9.32289	10.1183	11.9358	10.8842	12.5777	11.6575	12.5632	15.2736	12.9711
Potri.001G023100	42.7284	33.5478	34.6267	33.173	38.1032	28.7216	0.0483397	0.0611092	0.785139	0.768488	0.527151	0.958016	0.0785643	0.114518	0.753783	0.114107	0.690477	0.810391	0.380868	0.949849	0.891753	0.89483	0.985864	0.988827	0.198305	0.707304	0.856139	AT2G41430	Protein containing PAM2 motif which mediates interaction with the PABC domain of polyadenyl binding proteins.	Q94AR4	Polyadenylate-binding protein-interacting protein 2 OS=Arabidopsis thaliana GN=CID2 PE=1 SV=1	37.3935	47.7709	43.0209	38.9842	30.0164	31.6427	48.872	32.9109	24.2215	28.3427	34.3532	41.5209	32.1659	39.0099	38.5802	35.6722	28.1101	30.9024
Potri.001G024100	15.0273	12.4872	13.8786	10.1114	14.3167	13.5459	0.103681	0.108462	0.830965	0.00531344	0.0147367	0.728559	0.790018	0.558863	0.946156	0.47173	0.840866	0.923558	0.660128	0.965154	0.952715	0.0862253	0.95806	0.80974	0.497134	0.761306	1.08478	AT2G38800	Plant calmodulin-binding protein-related		NA	13.2206	15.0563	16.805	11.3569	12.3717	13.7329	16.4001	9.61791	11.8069	13.1991	15.8019	15.1922	15.132	13.6105	9.7209	7.11362	10.7996	9.29695
Potri.001G024300	15.7793	12.3442	14.8357	10.8797	12.9048	10.6326	0.130212	0.128714	0.782302	0.0105535	0.0243003	0.733345	0.0889203	0.125393	0.823924	0.557006	0.876175	0.940203	0.126916	0.949822	0.817833	0.523955	0.95806	0.881364	0.428003	0.741361	0.861345	AT1G52340	NAD(P)-binding Rossmann-fold superfamily protein	Q9C826	Xanthoxin dehydrogenase OS=Arabidopsis thaliana GN=ABA2 PE=1 SV=1	17.2461	14.2213	15.8705	7.80394	16.2081	13.0205	15.569	15.0953	14.1549	15.8101	18.8288	14.8615	9.53062	8.20896	10.8291	12.4589	7.69861	10.0958
Potri.001G025100	15.9158	25.8936	31.6372	20.7672	24.9977	24.8393	0.0985098	0.10444	1.62691	0.205469	0.212179	0.656417	0.723155	0.528718	0.993662	0.0880995	0.667083	1.98778	0.191767	0.949822	1.57063	0.290795	0.95806	0.802019	0.89094	0.833357	0.959284	AT3G54500	BEST Arabidopsis thaliana protein match is: dentin sialophosphoprotein-related (TAIR:AT5G64170.1); Has 183 Blast hits to 175 proteins in 44 species: Archae - 0; Bacteria - 4; Metazoa - 38; Fungi - 11; Plants - 120; Viruses - 0; Other Eukaryotes - 10 (source: NCBI BLink).		NA	8.50417	8.75402	30.4892	15.6252	34.4184	27.6372	14.8808	12.9989	41.686	52.3012	32.5756	13.1159	53.9018	21.5284	18.6994	12.6883	20.3921	19.3396
Potri.001G025300	34.7952	76.8617	32.1976	61.0923	39.9214	62.1207	0.000278578	0.0015271	2.20897	0.00299897	0.00976393	1.89742	0.00468853	0.0150345	1.55608	0.54382	0.873741	0.925346	0.483723	0.955101	1.14732	0.216633	0.95806	0.794834	0.11285	0.707304	0.808214	AT2G47110	ubiquitin 6	P62981	Ubiquitin-40S ribosomal protein S27a OS=Solanum tuberosum GN=UBI3 PE=2 SV=2	42.4602	27.3864	34.5391	65.2317	71.5184	93.835	29.9749	40.2427	31.1443	33.4912	33.9397	25.5045	31.0862	63.2193	74.5141	40.3852	37.1683	47.4163
Potri.001G026100	13.6379	11.9806	13.055	13.3278	13.7285	12.5402	0.229147	0.196541	0.878474	0.736978	0.514623	1.0209	0.286879	0.286492	0.913442	0.615981	0.895676	0.957259	0.969689	0.990334	1.00664	0.23632	0.95806	1.11246	0.625181	0.792562	1.04671	AT3G07300	NagB/RpiA/CoA transferase-like superfamily protein	Q54EY2	Translation initiation factor eIF-2B subunit beta OS=Dictyostelium discoideum GN=eif2b2 PE=3 SV=1	14.8395	13.1279	12.9464	13.7964	11.8589	10.2864	13.4075	11.8165	12.6215	11.3347	12.2109	16.1381	13.856	12.9085	13.4291	15.2738	14.6054	12.7396
Potri.001G026300	12.3225	14.4408	13.4947	13.6929	14.3636	13.4626	0.262315	0.218025	1.1719	0.874619	0.571671	1.01469	0.385275	0.351525	0.93727	0.517237	0.863951	1.09512	0.140056	0.949822	1.16564	0.679371	0.962066	0.948213	0.570302	0.779334	0.93226	AT3G54470	uridine 5'-monophosphate synthase / UMP synthase (PYRE-F) (UMPS)	Q42586	Uridine 5'-monophosphate synthase OS=Arabidopsis thaliana GN=PYRE-F PE=2 SV=2	13.3712	11.836	11.7603	11.0437	15.7446	16.534	12.2559	9.25178	14.5782	12.6193	14.6854	14.0556	17.0164	11.2276	15.27	11.2576	16.0643	12.2475
Potri.001G026500	85.0978	20.9815	56.0954	21.7	53.5284	21.6155	1.26e-05	0.000310435	0.246557	8.92e-05	0.000972539	0.386841	6.96e-05	0.000785201	0.403814	0.0488318	0.621264	0.659188	0.0109338	0.680042	0.629022	0.993047	0.994552	1.03424	0.970378	0.842145	1.03022	AT2G11890			#NA	98.3469	90.3054	66.6411	15.8075	28.5311	18.6059	73.8133	25.4794	63.8183	62.3956	54.8623	76.4736	35.8254	26.9014	9.13409	24.7219	17.2194	30.6202
Potri.001G026600	126.598	51.0646	108.964	60.8767	109.174	54.9124	7.13e-05	0.000656223	0.403359	0.000101267	0.001065	0.558686	3.25e-06	0.000116698	0.502982	0.321915	0.795282	0.860707	0.310201	0.949849	0.862363	0.261336	0.95806	1.19215	0.484052	0.759086	1.07535	AT5G13810	Glutaredoxin family protein	Q9FLE8	Uncharacterized protein At5g39865 OS=Arabidopsis thaliana GN=At5g39865 PE=1 SV=1	152.533	131.274	95.9883	47.0828	57.641	48.4699	127.508	63.947	130.565	108.879	107.106	126.321	98.4232	58.5563	39.8071	72.2041	59.2923	79.7706
Potri.001G027000	64.6859	68.6335	60.924	82.0469	54.339	79.6868	0.589052	0.39682	1.06103	0.0146083	0.0307378	1.34671	0.00736698	0.0206551	1.46648	0.688318	0.909146	0.941844	0.314993	0.949849	0.840045	0.203479	0.95806	1.19544	0.174497	0.707304	1.16105	AT3G57040	response regulator 3	O80365	Two-component response regulator ARR8 OS=Arabidopsis thaliana GN=ARR8 PE=1 SV=1	47.431	69.5297	77.0969	74.8156	59.7498	71.335	64.152	62.515	35.0673	68.0543	78.7608	61.7995	56.1191	96.3904	64.8336	77.7529	61.5187	87.271
Potri.001G027600	9.88812	6.39453	10.4063	7.47443	8.59404	6.77763	0.00328849	0.00870215	0.646688	0.00344334	0.0107745	0.71826	0.0481859	0.0810758	0.788643	0.701938	0.912971	1.05241	0.258027	0.949822	0.869128	0.312785	0.95806	1.16888	0.589924	0.786151	1.05991				NA	10.3101	9.8302	9.52405	6.52842	7.46295	5.19222	11.7932	8.57587	10.7839	10.7811	9.0206	13.0648	8.82472	6.95939	6.12626	8.69008	9.78324	9.16848
Potri.001G028000	219.309	252.674	212.614	285.849	206.338	288.392	0.207893	0.183379	1.15214	0.0122219	0.0271933	1.34445	0.0172735	0.0380602	1.39767	0.696016	0.911174	0.969472	0.559107	0.955101	0.940855	0.318151	0.95806	1.13129	0.159738	0.707304	1.14136	AT3G27890	NADPH:quinone oxidoreductase	Q9LK88	NADPH:quinone oxidoreductase OS=Arabidopsis thaliana GN=NQR PE=1 SV=1	197.453	245.723	214.752	244.516	222.301	291.206	248.425	177.524	132.125	191.832	322.099	236.489	179.806	307.833	278.605	207.23	232.785	365.357
Potri.001G028100	91.8718	157.881	90.9184	170.556	80.493	198.162	0.0120636	0.0220184	1.71849	0.00050985	0.00299542	1.87592	0.000105112	0.00103856	2.46186	0.882389	0.947253	0.989623	0.559842	0.955101	0.876145	0.572623	0.95806	1.08028	0.0490276	0.707304	1.25514	AT5G13500	unknown protein; FUNCTIONS IN: molecular_function unknown; INVOLVED IN: biological_process unknown; LOCATED IN: endomembrane system; EXPRESSED IN: 22 plant structures; EXPRESSED DURING: 13 growth stages; BEST Arabidopsis thaliana protein match is: unknown protein (TAIR:AT5G25265.1); Has 35333 Blast hits to 34131 proteins in 2444 species: Archae - 798; Bacteria - 22429; Metazoa - 974; Fungi - 991;…		NA	60.8482	141.174	73.5931	175.069	155.012	143.562	139.255	89.8045	41.8716	56.232	128.873	127.783	52.61	197.027	141.772	143.109	152.177	213.552
Potri.001G028200	74.6306	255.239	133.911	192.925	121.601	218.343	0.00474941	0.011247	3.42003	0.201076	0.208754	1.4407	0.0115919	0.0286573	1.79557	0.0151236	0.49337	1.79431	0.0150192	0.71758	1.62937	0.419418	0.95806	0.755858	0.760042	0.812627	0.855445	AT3G54400	Eukaryotic aspartyl protease family protein	Q9LS40	Protein ASPARTIC PROTEASE IN GUARD CELL 1 OS=Arabidopsis thaliana GN=ASPG1 PE=1 SV=1	57.2425	69.6584	96.991	100.83	320.628	344.26	101.293	118.915	122.361	176.536	145.001	69.9802	203.288	81.767	267.61	111.51	177.675	155.716
Potri.001G028400	12.1079	8.77552	12.4586	7.53162	11.7619	8.29218	0.0604018	0.0724026	0.724776	3.81e-05	0.000555224	0.604531	0.0284764	0.0549065	0.705003	0.784991	0.930569	1.02897	0.76423	0.97281	0.971424	0.345133	0.95806	0.858254	0.777778	0.814196	0.944922	AT3G54390	sequence-specific DNA binding transcription factors		NA	10.518	14.638	11.1677	6.83254	11.9044	7.58961	13.6507	9.72683	11.4744	11.7689	12.4925	15.2338	12.8633	8.55453	5.60153	8.48679	7.47159	5.78012
Potri.001G029900	148.981	169.718	148.126	178.624	140.302	163.87	0.141731	0.136321	1.13919	0.0741267	0.102051	1.2059	0.140181	0.173745	1.16798	0.888014	0.948504	0.99426	0.572053	0.959767	0.941747	0.788616	0.973901	1.05248	0.620742	0.791536	0.965543	AT3G12260	LYR family of Fe/S cluster biogenesis protein	Q9LHI0	NADH dehydrogenase [ubiquinone] 1 alpha subcomplex subunit 6 OS=Arabidopsis thaliana GN=At3g12260 PE=2 SV=1	141.292	146.914	158.737	175.718	162.986	170.451	169.105	131.853	122.226	143.376	179.136	163.144	128.041	236.643	169.774	148.752	124.901	182.435
Potri.001G030000	29.5021	30.0577	24.2033	30.1345	25.8876	30.2648	0.840763	0.510456	1.01883	0.0840219	0.111268	1.24506	0.0901775	0.126745	1.16908	0.241726	0.758635	0.820392	0.274368	0.949822	0.877483	0.92939	0.987118	1.00256	0.95644	0.841635	1.00689	AT2G38730	Cyclophilin-like peptidyl-prolyl cis-trans isomerase family protein	O43447	Peptidyl-prolyl cis-trans isomerase H OS=Homo sapiens GN=PPIH PE=1 SV=1	31.8754	25.5926	31.0384	28.6166	28.2002	33.3562	37.8663	17.6374	18.0514	16.4729	24.3258	42.2891	12.7802	30.0391	29.0815	30.5981	18.919	29.5693
Potri.001G030100	42.0928	37.8024	43.7297	40.8385	42.8885	43.4389	0.218881	0.190366	0.898073	0.313687	0.286523	0.933884	0.834557	0.578775	1.01283	0.678313	0.905327	1.03889	0.991186	0.991441	1.0189	0.445216	0.95806	1.08032	0.16596	0.707304	1.1491	AT5G06970	Protein of unknown function (DUF810)		NA	43.5087	43.1041	39.6655	36.9812	38.1966	38.2293	41.3928	40.3976	45.1956	42.0227	43.2686	40.6752	53.1555	35.7019	38.9883	42.397	47.8549	44.2907
Potri.001G030900	67.8134	43.0334	53.3817	48.6794	47.4689	44.9284	0.00806898	0.016554	0.634585	0.470881	0.380234	0.911911	0.629632	0.484354	0.946481	0.113082	0.690477	0.787185	0.0238343	0.787009	0.699993	0.325578	0.95806	1.1312	0.618178	0.791246	1.04404	AT3G15140	Polynucleotidyl transferase, ribonuclease H-like superfamily protein	A8K979	ERI1 exoribonuclease 2 OS=Homo sapiens GN=ERI2 PE=2 SV=2	77.144	73.3203	52.976	52.8625	38.1258	38.1118	61.2973	53.5521	37.1144	42.4991	53.8888	79.4204	45.8999	53.6929	38.9143	57.2115	49.1597	53.8822
Potri.001G031500	11.5857	16.3865	12.974	15.6263	11.5484	17.8849	0.00682701	0.0146496	1.41438	0.031901	0.0546084	1.20443	0.000169116	0.00142114	1.54869	0.40804	0.824061	1.11983	0.936117	0.986827	0.996779	0.578302	0.95806	0.953608	0.264173	0.709795	1.09144	AT5G22130	mannosyltransferase family protein	Q500W7	GPI mannosyltransferase 1 OS=Arabidopsis thaliana GN=PIGM PE=2 SV=1	10.9018	10.7593	13.0959	16.4745	17.8582	14.8268	14.2378	12.2961	8.45377	13.5082	13.6964	15.4568	13.1691	15.9477	14.6745	13.9358	14.27	18.7429
Potri.001G032500	57.4203	17.3264	31.9911	14.1882	24.8451	11.7187	0.00096563	0.00363946	0.301747	0.00278963	0.00927268	0.443505	0.0546985	0.0884133	0.471671	0.0283935	0.597147	0.557139	0.0151341	0.7193	0.432688	0.526232	0.95806	0.818877	0.204886	0.707304	0.676348	AT5G07050	nodulin MtN21 /EamA-like transporter family protein	Q6J163	Auxin-induced protein 5NG4 OS=Pinus taeda PE=2 SV=1	73.9181	45.0903	53.2526	23.9016	20.4038	7.67392	37.3582	33.3178	43.383	54.4637	15.086	27.2339	13.095	18.8907	7.45025	16.2026	6.03324	14.7256
Potri.001G032800	13.8318	19.7737	13.3562	15.8858	15.3449	21.6187	0.0411206	0.054136	1.42958	0.145712	0.16575	1.1894	0.0219606	0.0453677	1.40885	0.865367	0.94503	0.965614	0.617072	0.962353	1.10939	0.0914992	0.95806	0.803383	0.525673	0.77085	1.09331	AT2G26710	cytochrome P450, family 721, subfamily A, polypeptide 1	Q9T0K2	Cytochrome P450 71A20 OS=Arabidopsis thaliana GN=CYP71A20 PE=2 SV=2	10.1418	19.4563	11.8973	19.3083	22.6209	17.3918	16.9792	12.4595	8.87725	11.5462	18.8125	15.6468	9.17184	18.7986	12.2884	12.849	13.6217	18.25
Potri.001G032900	50.7959	48.2556	47.478	55.1196	50.0004	50.4552	0.687148	0.443036	0.949991	0.0811077	0.108675	1.16095	0.85742	0.588634	1.00909	0.568531	0.879195	0.934683	0.917471	0.985846	0.98434	0.131319	0.95806	1.14224	0.534407	0.774227	1.04558	AT3G12490	cystatin B	Q0JNR2	Cysteine proteinase inhibitor 12 OS=Oryza sativa subsp. japonica GN=Os01g0270100 PE=2 SV=1	60.8744	43.5917	47.9215	57.3852	43.2947	44.087	70.2826	41.1309	35.0226	37.9677	46.4873	60.7248	40.7302	59.8941	52.5631	56.6479	54.183	62.6696
Potri.001G033200	15.2607	10.2361	13.7114	10.6796	13.9825	10.078	0.00289656	0.00794801	0.670747	0.0199411	0.0387992	0.778885	0.00067607	0.00379284	0.720758	0.34951	0.808398	0.89848	0.412055	0.949849	0.916241	0.705998	0.965063	1.04333	0.854301	0.827524	0.984556	AT3G12480	nuclear factor Y, subunit C11	A0JPP1	Dr1-associated corepressor OS=Rattus norvegicus GN=Drap1 PE=2 SV=1	15.1295	13.9395	16.7131	10.0954	11.3651	9.24771	12.6721	14.4429	9.986	15.3573	19.3959	12.6338	11.492	12.8486	9.50593	12.5751	9.52124	10.2392
Potri.001G033600	8.22533	7.46384	8.65897	8.80919	7.84777	8.41655	0.379655	0.287251	0.907422	0.989122	0.614033	1.01735	0.522027	0.428228	1.07248	0.701988	0.912971	1.05272	0.690235	0.969523	0.954098	0.390758	0.95806	1.18025	0.30582	0.71266	1.12764	AT2G26920	Ubiquitin-associated/translation elongation factor EF1B protein		NA	7.07395	8.70041	8.90162	7.83348	7.0647	7.49334	6.91758	9.07705	8.75766	8.05704	9.07673	7.25271	11.474	12.605	6.65216	7.6225	10.8535	9.80284
Potri.001G034200	16.723	13.4228	15.3622	12.7034	15.7034	14.302	0.108352	0.112192	0.802657	0.194389	0.204209	0.826924	0.322085	0.311217	0.91076	0.536122	0.869836	0.918627	0.653522	0.964677	0.939029	0.557176	0.95806	0.946399	0.661095	0.796003	1.0655	AT3G12400	ELCH-like	Q9FFY6	Protein ELC-like OS=Arabidopsis thaliana GN=ELCL PE=1 SV=1	20.4991	14.0136	15.6563	12.3788	14.8913	12.9984	10.1376	14.3997	21.569	13.7796	18.8887	9.55617	19.2046	14.2083	10.5039	11.0966	16.0201	14.049
Potri.001G034400	46.9018	87.2517	48.7952	81.3051	50.6879	77.7776	0.000423146	0.0020097	1.86031	0.000734875	0.00384654	1.66625	0.000366984	0.00248574	1.53444	0.684509	0.908722	1.04037	0.591107	0.961424	1.08072	0.570993	0.95806	0.931845	0.286721	0.71266	0.891416	AT3G12390	Nascent polypeptide-associated complex (NAC), alpha subunit family protein	Q9M612	Nascent polypeptide-associated complex subunit alpha-like protein OS=Pinus taeda PE=2 SV=1	44.6529	45.2084	50.844	78.9189	75.4982	107.338	53.6732	43.8349	44.8364	47.9642	58.3364	49.1029	43.8187	92.5555	87.656	52.107	60.4882	77.8318
Potri.001G036100	10.9704	12.0449	11.132	11.2888	12.0305	13.8902	0.335516	0.261969	1.09795	0.878204	0.572975	1.01409	0.104403	0.140445	1.15458	0.914121	0.953815	1.01473	0.504	0.955101	1.09664	0.472098	0.95806	0.937225	0.0743649	0.707304	1.1532	AT5G06120	ARM repeat superfamily protein	Q5ZLT0	Exportin-7 OS=Gallus gallus GN=XPO7 PE=2 SV=1	12.0733	9.63648	11.2014	11.5404	12.5161	12.0783	9.20155	12.2747	12.0566	10.3872	12.2564	9.22432	12.5231	8.62796	13.4092	10.9924	13.3274	12.3279
Potri.001G036400	19.3864	14.5852	19.3323	18.518	17.8148	19.1832	0.0123809	0.0224191	0.752344	0.550225	0.422219	0.957875	0.369469	0.342346	1.07681	0.934065	0.959658	0.997211	0.437938	0.949879	0.918933	0.122121	0.95806	1.26964	0.00487047	0.707304	1.31524	AT3G54360	zinc ion binding		NA	20.6368	19.0459	18.4765	16.1169	14.2907	13.3481	21.5511	16.6597	21.4892	19.2537	19.6864	20.8553	15.8309	15.8233	15.9196	21.4039	23.3045	21.0364
Potri.001G036900	803.65	349.665	711.217	374.213	729.447	384.789	1.35e-05	0.0003185	0.435096	9.77e-07	6.6e-05	0.526159	2.54e-05	0.000397641	0.527508	0.235795	0.756903	0.884984	0.412796	0.949849	0.907667	0.589099	0.95806	1.07021	0.213173	0.707304	1.10045	AT3G21240	4-coumarate:CoA ligase 2	O24145	4-coumarate--CoA ligase 1 OS=Nicotiana tabacum GN=4CL1 PE=2 SV=1	730.266	812.537	868.148	397.762	338.912	312.321	600.468	578.07	686.843	762.219	925.798	644.499	780.625	395.853	298.526	399.548	448.52	394.178
Potri.001G037400	45.0746	20.95	28.3518	14.0584	35.7514	13.7773	8.31e-05	0.00070128	0.464785	9.44e-05	0.00100967	0.495857	0.000334786	0.00232747	0.385363	0.00193868	0.220379	0.628996	0.197308	0.949822	0.793161	0.0465024	0.95806	0.671046	0.0255887	0.707304	0.657625	AT5G43150			NA	46.6018	36.7762	51.8459	19.1217	20.7176	23.0108	30.394	26.4886	26.9933	29.706	32.3015	33.0867	19.4923	21.4534	15.0416	13.1836	6.20925	10.8869
Potri.001G038000	27.9502	35.224	26.493	35.3728	27.2756	34.1329	0.0286225	0.0415488	1.26024	0.000865402	0.00423476	1.33518	0.00634181	0.018734	1.25141	0.567071	0.879195	0.947863	0.823105	0.978306	0.975864	0.97924	0.992522	1.00423	0.630435	0.793339	0.969023	AT1G79650	Rad23 UV excision repair protein family	Q84L33	Putative DNA repair protein RAD23-1 OS=Arabidopsis thaliana GN=RAD23-1 PE=2 SV=3	31.4056	27.1993	25.2458	34.4094	35.1636	36.099	28.4724	24.3404	20.7306	28.9546	26.9835	28.0838	27.8856	40.618	38.6151	30.5535	30.9464	38.3692
Potri.001G038100	34.5088	22.2567	28.0533	26.6313	32.1312	26.9658	0.00108179	0.00391506	0.644957	0.498761	0.395532	0.949308	0.0250255	0.050035	0.83924	0.0482444	0.621264	0.812933	0.476811	0.955101	0.931102	0.0708236	0.95806	1.19655	0.0334276	0.707304	1.21158	AT1G16180	Serinc-domain containing serine and sphingolipid biosynthesis protein	A7S4N4	Probable serine incorporator OS=Nematostella vectensis GN=serinc PE=3 SV=1	34.5692	37.713	31.2442	21.7373	24.1419	20.8909	30.9292	29.4632	25.0519	26.8771	33.604	27.9859	22.462	26.7537	23.3561	27.6193	29.8449	30.6077
Potri.001G040300	22.6635	30.4406	19.7877	26.6156	19.1228	26.9147	0.0139531	0.0245335	1.34316	0.218376	0.222213	1.34506	0.0131162	0.0312835	1.40747	0.262138	0.770227	0.873107	0.236784	0.949822	0.84377	0.389601	0.95806	0.874345	0.226464	0.709795	0.884169	AT1G79660	unknown protein; FUNCTIONS IN: molecular_function unknown; INVOLVED IN: biological_process unknown; LOCATED IN: cellular_component unknown; EXPRESSED IN: 24 plant structures; EXPRESSED DURING: 15 growth stages; BEST Arabidopsis thaliana protein match is: unknown protein (TAIR:AT1G79660.1); Has 55 Blast hits to 55 proteins in 13 species: Archae - 0; Bacteria - 0; Metazoa - 0; Fungi - 0; Plants - 5…		NA	21.3843	20.8659	25.7403	32.1504	31.7575	27.414	15.002	18.4542	20.04	23.3875	25.6034	21.5604	14.4661	34.8935	26.2552	13.6663	10.1666	28.8361
Potri.001G041900	16.1607	16.9232	15.3149	18.2754	15.9113	15.8094	0.772452	0.482358	1.04718	0.0580507	0.0848706	1.19331	0.989576	0.639671	0.993597	0.65631	0.901899	0.947661	0.881036	0.982294	0.984565	0.50331	0.95806	1.0799	0.597743	0.787729	0.934184	AT1G80940	unknown protein; Has 30201 Blast hits to 17322 proteins in 780 species: Archae - 12; Bacteria - 1396; Metazoa - 17338; Fungi - 3422; Plants - 5037; Viruses - 0; Other Eukaryotes - 2996 (source: NCBI BLink).		NA	19.4759	13.3779	15.6283	20.9542	16.3975	13.4179	14.2502	18.3188	14.7505	15.6184	18.9859	12.79	12.4903	23.2623	18.6034	15.5721	16.2809	18.83
Potri.001G042900	112.978	66.407	109.744	70.5735	112.735	75.726	0.000757655	0.00308714	0.587789	2.37e-05	0.000421473	0.643072	9.85e-05	0.000999741	0.671714	0.781339	0.930461	0.971382	0.960994	0.98993	0.997856	0.566752	0.95806	1.06274	0.160544	0.707304	1.14033	AT5G48930	hydroxycinnamoyl-CoA shikimate/quinate hydroxycinnamoyl transferase	Q8GSM7	Hydroxycinnamoyl-Coenzyme A shikimate/quinate hydroxycinnamoyltransferase OS=Nicotiana tabacum GN=HCT PE=1 SV=1	125.82	119.644	93.4688	60.1341	68.1704	70.9166	117.528	90.219	113.381	103.038	91.7611	116.302	135.982	76.2737	61.9327	69.9502	91.4422	64.2859
Potri.001G043000	18.3518	17.4391	18.5556	18.6256	17.2514	16.9421	0.774761	0.4834	0.950263	0.928536	0.591732	1.00377	0.916995	0.613454	0.982068	0.919671	0.955735	1.0111	0.694659	0.969976	0.940038	0.575601	0.95806	1.06804	0.74003	0.808934	0.971501	AT4G31860	Protein phosphatase 2C family protein	Q9SZ53	Probable protein phosphatase 2C 60 OS=Arabidopsis thaliana GN=At4g31860 PE=2 SV=1	21.5297	19.7626	13.7632	18.4015	18.8826	15.0331	25.0548	15.6893	17.6855	17.0959	14.842	21.948	17.5735	19.3621	15.2313	21.8863	17.1971	19.976
Potri.001G043100	133.442	33.8997	49.7053	48.6029	108.959	35.3081	0.000576046	0.00253509	0.254041	0.477446	0.383744	0.97782	0.267865	0.273416	0.324048	0.0126044	0.469672	0.372488	0.143531	0.949822	0.816533	0.256137	0.95806	1.43373	0.968134	0.84186	1.04155	AT1G80920	Chaperone DnaJ-domain superfamily protein	Q9SAG8	Chaperone protein dnaJ 8, chloroplastic OS=Arabidopsis thaliana GN=ATJ8 PE=2 SV=1	164.451	143.011	92.8628	60.9613	19.0992	21.6385	162.026	19.3152	52.2932	29.2981	22.0505	54.8485	8.10588	38.1793	60.4829	74.3067	16.5454	52.6245
Potri.001G043200	14.3855	8.63967	11.5374	10.8644	11.8447	9.56974	0.00176795	0.00554294	0.60058	0.465589	0.377295	0.941669	0.0645288	0.0994208	0.807932	0.0613966	0.634262	0.802011	0.148485	0.949822	0.823377	0.0347795	0.95806	1.2575	0.415812	0.735109	1.10765	AT1G16010	magnesium transporter 2	Q9S9N4	Magnesium transporter MRS2-1 OS=Arabidopsis thaliana GN=MRS2-1 PE=2 SV=1	16.5411	14.3803	12.2352	9.77934	8.70885	7.43081	12.273	8.69833	11.1186	13.1392	12.9619	12.2768	10.2937	11.9911	9.52638	11.0869	11.4887	12.4453
Potri.001G043400	20.1877	27.1149	21.0381	27.4288	18.6656	25.0053	0.015561	0.0265811	1.34314	0.00845018	0.0208989	1.30377	0.0290804	0.0557824	1.33965	0.774975	0.927811	1.04212	0.544354	0.955101	0.924602	0.992415	0.994552	1.01158	0.395317	0.730537	0.9222	AT1G80500	SNARE-like superfamily protein	F1SRI0	Trafficking protein particle complex subunit 2 OS=Sus scrofa GN=TRAPPC2 PE=2 SV=2	23.3052	17.2006	20.0574	25.5665	28.281	27.4971	28.3188	19.1311	18.1392	20.3641	20.3338	24.3604	16.6192	20.1719	30.1528	27.1828	23.142	26.2298
Potri.001G044200	13.5032	10.2766	12.0894	10.1552	11.176	9.22221	0.0553994	0.0679026	0.761048	0.171426	0.186751	0.840011	0.198245	0.221602	0.825182	0.411846	0.825555	0.895301	0.225008	0.949822	0.827653	0.951109	0.989897	0.988192	0.307795	0.71266	0.8974	AT1G80860	phospholipid N-methyltransferase		NA	15.8708	11.6224	13.0164	10.1583	12.1882	8.48326	13.9931	9.32258	8.47707	8.90391	11.6406	16.459	15.8297	10.7781	10.9537	9.14692	9.19001	10.3289
Potri.001G046600	40.7639	89.1572	42.9602	79.0343	43.4457	71.133	1.48e-05	0.0003185	2.18716	0.00239745	0.00830757	1.83971	0.00134224	0.00609065	1.63728	0.580989	0.881243	1.05388	0.752752	0.972706	1.06579	0.387403	0.95806	0.88646	0.064605	0.707304	0.797838	AT2G32060	Ribosomal protein L7Ae/L30e/S12e/Gadd45 family protein	Q9XHS0	40S ribosomal protein S12 OS=Hordeum vulgare GN=RPS12 PE=2 SV=1	43.3151	37.0776	41.8989	84.2173	84.2627	98.9916	44.008	44.2559	34.8248	49.0512	42.7185	40.1108	45.7522	101.704	84.0012	51.4786	49.2306	61.5803
Potri.001G046700	28.286	28.8092	28.7299	30.5568	29.4982	33.4065	0.852116	0.515333	1.0185	0.464112	0.376685	1.06359	0.28585	0.285683	1.13249	0.974835	0.966508	1.01569	0.887312	0.982741	1.04286	0.632775	0.961527	1.06066	0.233115	0.709795	1.15958	AT2G32070	Polynucleotidyl transferase, ribonuclease H-like superfamily protein	Q9SKZ2	Probable CCR4-associated factor 1 homolog 7 OS=Arabidopsis thaliana GN=CAF1-7 PE=2 SV=2	28.4048	27.6834	28.7698	30.9577	29.1209	26.3489	29.3934	23.2936	27.3561	27.5836	43.4168	26.1396	23.9262	37.8543	24.3077	32.2296	26.2146	35.3655
Potri.001G047100	51.6803	51.4386	59.2624	58.4591	47.8006	56.6433	0.908376	0.537649	0.995324	0.809113	0.543382	0.986446	0.0822164	0.118454	1.18499	0.115865	0.690477	1.14671	0.474114	0.954785	0.924929	0.181142	0.95806	1.13648	0.254606	0.709795	1.10118	AT1G15880	golgi snare 11	Q9LMP7	Golgi SNAP receptor complex member 1-1 OS=Arabidopsis thaliana GN=GOS11 PE=2 SV=1	50.3396	53.2012	51.5	59.9183	45.1254	49.2721	58.6246	57.5888	53.1281	66.2645	65.2509	53.1522	60.8275	57.8242	48.6299	56.6271	60.1186	67.4358
Potri.001G047400	15.4945	21.5747	15.5225	20.5725	16.9805	21.6444	0.0254983	0.0380822	1.39242	0.0199779	0.0388399	1.32534	0.0436935	0.0754412	1.27466	0.994709	0.970322	1.00181	0.612359	0.962353	1.09591	0.642346	0.961527	0.953547	0.997357	0.845187	1.00323	AT1G80750	Ribosomal protein L30/L7 family protein	Q9SAI5	60S ribosomal protein L7-1 OS=Arabidopsis thaliana GN=RPL7A PE=2 SV=1	13.4332	13.535	19.5152	18.7984	21.3567	24.5691	18.3586	13.8012	17.258	13.2746	18.0256	17.2511	10.6883	21.2541	23.2266	19.3614	14.7672	18.229
Potri.001G047800	7.26773	25.0582	9.10377	21.4048	10.1906	20.7074	2.61e-06	0.000173473	3.44787	0.000214059	0.00171021	2.3512	8.61e-06	0.000195079	2.03202	0.354821	0.809347	1.25263	0.0289493	0.79185	1.40217	0.323849	0.95806	0.854204	0.085859	0.707304	0.826373	AT1G80690	PPPDE putative thiol peptidase family protein	Q93VG8	DeSI-like protein At4g17486 OS=Arabidopsis thaliana GN=At4g17486 PE=2 SV=1	8.55789	6.02346	7.22184	22.7824	23.5249	28.8673	8.25191	8.52833	5.86694	12.5465	5.80088	7.97152	14.7603	23.9092	24.8889	10.159	13.4024	21.7258
Potri.001G047900	53.6	40.2866	42.827	43.0861	44.2786	43.4076	0.0211454	0.0332368	0.751616	0.964616	0.605045	1.00605	0.831432	0.577215	0.980329	0.0574771	0.621882	0.799012	0.129833	0.949822	0.826093	0.599151	0.958788	1.06949	0.413124	0.734509	1.07747	AT1G15860	Domain of unknown function (DUF298)	Q92564	DCN1-like protein 4 OS=Homo sapiens GN=DCUN1D4 PE=1 SV=2	63.1248	51.2725	46.4026	40.3655	39.8998	40.5945	34.991	45.1792	37.4832	48.2564	54.0234	39.3308	40.5252	58.2532	34.5366	40.6267	36.3049	46.1504
Potri.001G049400	21.4494	16.7193	18.7256	18.4792	19.2005	19.0185	0.030381	0.0432477	0.779477	0.838776	0.555965	0.986846	0.880866	0.598217	0.99052	0.173733	0.721588	0.873009	0.303244	0.949822	0.895151	0.359553	0.95806	1.10526	0.132382	0.707304	1.13751	AT2G32700	LEUNIG_homolog	Q9FUY2	Transcriptional corepressor LEUNIG OS=Arabidopsis thaliana GN=LUG PE=1 SV=2	24.1952	20.6887	19.4644	17.1826	17.642	15.3334	15.3983	17.3771	19.9301	21.9104	19.2089	16.8641	20.39	16.6584	16.8399	22.1604	21.0348	19.8341
Potri.001G049800	33.9757	30.9984	30.9048	31.5083	31.6267	31.8784	0.278978	0.228438	0.912371	0.709051	0.501438	1.01953	0.852413	0.586327	1.00796	0.271473	0.778938	0.909616	0.485635	0.955101	0.930862	0.834229	0.978886	1.01645	0.709753	0.803314	1.02839	AT3G24160	putative type 1 membrane protein		NA	33.1375	33.6624	35.1272	31.1194	31.2881	30.5878	28.3927	31.9902	26.0794	30.1338	34.6656	29.1773	35.8948	32.6409	32.4257	28.5513	33.5143	33.8549
Potri.001G050000	18.8271	20.7772	18.0701	19.6181	19.8166	20.7884	0.29049	0.235526	1.10358	0.283305	0.267855	1.08567	0.519927	0.427269	1.04904	0.652448	0.901899	0.959792	0.676956	0.966845	1.05256	0.488379	0.95806	0.944212	0.984613	0.843726	1.00054	AT3G24170	glutathione-disulfide reductase	Q43621	Glutathione reductase, cytosolic OS=Pisum sativum PE=2 SV=1	20.9748	17.7603	17.7462	20.4923	20.0432	21.7961	15.0147	20.6791	22.1194	18.0384	18.4977	16.0126	16.1288	16.6499	24.138	19.3821	22.3994	18.9253
Potri.001G050400	223.154	146.327	180.126	168.729	196.589	160.792	0.00555438	0.0125841	0.655725	0.467591	0.378388	0.936728	0.0407661	0.071544	0.817908	0.0937664	0.678763	0.807184	0.349541	0.949849	0.880957	0.203466	0.95806	1.15309	0.238523	0.709795	1.09885	AT1G04760	synaptobrevin-related protein 1	P47192	Vesicle-associated membrane protein 722 OS=Arabidopsis thaliana GN=VAMP722 PE=2 SV=2	272.324	211.479	185.658	160.529	142.545	135.908	201.03	152.803	166.511	159.636	215.74	219.132	146.03	193.387	137.692	193.667	139.849	196.885
Potri.001G050600	13.3443	11.5749	11.698	13.0782	14.0763	16.4957	0.889625	0.530478	0.867404	0.365245	0.318244	1.11799	0.287121	0.286616	1.17187	0.814106	0.93671	0.876625	0.919927	0.985846	1.05485	0.497448	0.95806	1.12987	0.0518627	0.707304	1.42512	AT1G04770	Tetratricopeptide repeat (TPR)-like superfamily protein		NA	6.25942	12.6049	21.1687	12.2822	11.5747	10.8679	10.3955	9.50981	15.2004	10.6388	17.6816	8.9695	9.49024	18.8282	8.05208	11.9038	11.2689	14.1471
Potri.001G051200	16.517	13.6957	17.0775	16.6216	14.4093	15.5016	0.0969081	0.103219	0.829186	0.970428	0.607016	0.973304	0.275268	0.278491	1.0758	0.946996	0.962028	1.03394	0.195354	0.949822	0.872395	0.0375753	0.95806	1.21364	0.108477	0.707304	1.13186	AT3G24200	FAD/NAD(P)-binding oxidoreductase family protein	Q8R1S0	Ubiquinone biosynthesis monooxygenase COQ6 OS=Mus musculus GN=Coq6 PE=2 SV=2	17.3234	17.5403	14.6873	15.1473	14.0371	11.9026	21.7547	12.6124	13.7823	14.2	17.5607	24.7164	14.9163	18.1507	14.3933	18.4401	15.5416	15.9633
Potri.001G051900	122.852	81.3997	105.116	90.0557	106.621	84.0341	0.0039069	0.009836	0.662583	0.0410721	0.0658285	0.856726	0.0284274	0.054847	0.788161	0.130966	0.702817	0.855632	0.264575	0.949822	0.867878	0.255909	0.95806	1.10634	0.620404	0.791536	1.03236	AT2G33150	peroxisomal 3-ketoacyl-CoA thiolase 3	Q56WD9	3-ketoacyl-CoA thiolase 2, peroxisomal OS=Arabidopsis thaliana GN=PED1 PE=1 SV=2	135.372	127.145	106.039	95.0828	74.9234	74.1929	124.278	85.3287	109.566	118.827	94.824	105.371	97.6184	94.1461	76.0256	97.1287	80.5799	103.81
Potri.001G052100	135.507	171.799	131.341	160.871	133.581	158.616	0.0142393	0.0249122	1.26782	0.0419725	0.0668214	1.22483	0.0955095	0.131753	1.18742	0.676124	0.905133	0.969255	0.835922	0.979843	0.985783	0.487982	0.95806	0.93639	0.362245	0.72357	0.923267	AT1G04690	potassium channel beta subunit 1	O23016	Probable voltage-gated potassium channel subunit beta OS=Arabidopsis thaliana GN=KAB1 PE=1 SV=1	134.87	136.103	135.549	168.31	168.071	179.016	122.543	141.542	116.864	139.377	136.033	109.92	153.109	126.673	197.853	126.157	147.8	165.195
Potri.001G052300	9.66737	65.6647	27.6469	48.831	22.3124	59.3838	5.75e-06	0.000234764	6.7924	0.00958219	0.022696	1.76624	0.000133644	0.00121565	2.66147	0.0135194	0.489421	2.85981	0.0224291	0.787009	2.30801	0.210018	0.95806	0.743642	0.723773	0.806652	0.904349	AT4G13710	Pectin lyase-like superfamily protein	Q944R1	Probable pectate lyase 15 OS=Arabidopsis thaliana GN=At4g13710 PE=2 SV=1	9.80756	10.0636	9.13096	38.3049	69.2964	89.3928	30.2323	17.9302	27.6266	27.3943	8.0648	19.3696	62.9103	31.7728	69.3439	29.5177	66.7674	43.7502
Potri.001G052400	12.7774	13.6778	11.4798	13.2951	10.4181	13.5079	0.481821	0.342316	1.07047	0.225059	0.227553	1.15812	0.0476782	0.08054	1.29657	0.390802	0.820017	0.898446	0.128065	0.949822	0.815355	0.715038	0.965063	0.972017	0.813384	0.818998	0.987578	AT4G13720	Inosine triphosphate pyrophosphatase family protein	F6HS55	Inosine triphosphate pyrophosphatase OS=Vitis vinifera GN=VIT_05s0051g00580 PE=2 SV=1	13.52	13.6462	11.1661	13.9273	12.6977	14.4084	13.0117	11.9418	6.5686	12.8036	11.4824	13.5393	11.0114	14.3202	18.5814	9.98871	10.0939	13.4793
Potri.001G053800	21.4913	19.8153	21.1612	20.464	20.9543	23.9435	0.468499	0.335198	0.922014	0.759266	0.523466	0.967054	0.216287	0.23565	1.14265	0.851333	0.941607	0.984637	0.794672	0.975017	0.975013	0.710387	0.965063	1.03274	0.0838522	0.707304	1.20834	AT3G24040	Core-2/I-branching beta-1,6-N-acetylglucosaminyltransferase family protein	Q9EPI1	Xylosyltransferase 1 (Fragment) OS=Rattus norvegicus GN=Xylt1 PE=2 SV=1	18.1106	22.5776	23.7858	18.947	19.441	21.0579	19.1701	22.8548	18.4484	19.1286	21.7826	17.6141	29.1296	22.0163	20.5913	20.4756	23.1918	19.6067
Potri.001G054400	11.2941	30.0658	8.59074	19.6206	11.4215	26.3921	0.000346813	0.00177325	2.66209	0.00241984	0.00834641	2.28393	2.71e-06	9.91e-05	2.31074	0.128453	0.700446	0.760643	0.889341	0.982896	1.01128	0.0835269	0.95806	0.652591	0.355815	0.719945	0.877813	AT3G23990	heat shock protein 60	Q05046	Chaperonin CPN60-2, mitochondrial OS=Cucurbita maxima GN=CPN60-2 PE=1 SV=1	10.0019	8.54235	15.3379	22.8754	28.789	38.5329	9.01454	9.109	6.37173	7.30772	12.7413	9.53989	6.05102	18.5686	27.1366	8.7311	12.4098	14.6714
Potri.001G054500	78.3253	85.6817	76.4129	85.4392	75.7064	83.6912	0.366118	0.279661	1.09392	0.272971	0.26098	1.11813	0.250516	0.261074	1.10547	0.766336	0.92506	0.975584	0.722595	0.972706	0.966564	0.887739	0.985864	0.997171	0.760313	0.812627	0.976769	AT1G04630	GRIM-19 protein	Q8RWA7	NADH dehydrogenase [ubiquinone] 1 alpha subcomplex subunit 13-A OS=Arabidopsis thaliana GN=MEE4 PE=2 SV=1	69.3263	83.2373	82.4123	91.5816	76.4431	89.0203	80.8067	65.3921	60.5635	76.6447	96.9062	79.3495	75.2277	107.674	75.0714	70.9203	64.795	91.4369
Potri.001G054900	13.8817	22.6243	15.1692	18.6327	14.1997	18.383	0.00355706	0.0092232	1.62979	0.10502	0.130564	1.22832	0.0261171	0.0515382	1.2946	0.552499	0.875169	1.09275	0.83486	0.979843	1.02291	0.163343	0.95806	0.823571	0.0798707	0.707304	0.812534	AT1G27390	translocase outer membrane 20-2	P92792	Mitochondrial import receptor subunit TOM20 OS=Solanum tuberosum GN=TOM20 PE=1 SV=1	14.5532	10.9706	16.1212	19.6699	21.8978	26.3051	15.5555	13.5103	12.1276	20.4839	11.5177	14.5639	18.4254	12.7674	24.1048	19.2517	15.5233	13.7471
Potri.001G055100	125.866	124.976	98.4925	150.952	92.4983	173.554	0.958994	0.555764	0.992929	0.00535492	0.0148302	1.53262	0.00223222	0.00865287	1.8763	0.111322	0.690477	0.782521	0.122576	0.949822	0.734897	0.349625	0.95806	1.20785	0.0519593	0.707304	1.3887	AT1G27920	microtubule-associated protein 65-8	Q9C7G0	65-kDa microtubule-associated protein 8 OS=Arabidopsis thaliana GN=MAP65-8 PE=1 SV=2	102.332	155.169	120.096	125.995	115.963	132.969	128.898	90.4871	70.4582	72.065	132.01	107.324	88.2053	187.85	122.863	149.207	129.484	182.727
Potri.001G055200	21.5953	29.4489	19.3631	33.598	18.3859	38.0555	0.0711969	0.0815982	1.36368	0.000616227	0.00341322	1.73516	0.0018391	0.00757764	2.06982	0.64268	0.90017	0.896637	0.493002	0.955101	0.851387	0.546192	0.95806	1.14089	0.0773065	0.707304	1.29225	AT1G67370	DNA-binding HORMA family protein	Q5M7C8	HORMA domain-containing protein 1 OS=Xenopus laevis GN=hormad1 PE=2 SV=1	16.5968	32.049	16.14	31.4779	30.6125	26.2564	27.698	19.3159	16.3354	13.799	21.8165	21.3302	15.2468	23.2362	34.8388	33.8087	42.6844	38.2531
Potri.001G055300	319.867	258.283	244.716	255.565	242.457	283.198	0.055462	0.0679376	0.807472	0.519254	0.40659	1.04433	0.195857	0.219839	1.16803	0.0653771	0.643757	0.765056	0.134291	0.949822	0.757995	0.841051	0.979134	0.989477	0.388601	0.728674	1.09646	AT1G67360	Rubber elongation factor protein (REF)	Q9FYF7	REF/SRPP-like protein At1g67360 OS=Arabidopsis thaliana GN=At1g67360 PE=2 SV=1	270.968	336.234	352.398	252.948	263.36	258.542	275.749	243.513	175.169	200.061	377.514	239.427	201.579	238.498	236.086	237.56	222.768	235.105
Potri.001G055400	79.5506	68.0495	71.9169	73.9079	66.4087	71.8635	0.0926496	0.0997705	0.855423	0.658358	0.476596	1.02769	0.370372	0.34277	1.08214	0.311978	0.79375	0.904039	0.173433	0.949822	0.834798	0.36943	0.95806	1.08609	0.514568	0.76751	1.05605	AT1G67350	unknown protein; FUNCTIONS IN: molecular_function unknown; INVOLVED IN: photorespiration; LOCATED IN: mitochondrial membrane, mitochondrial respiratory chain complex I, respiratory chain complex I; EXPRESSED IN: 24 plant structures; EXPRESSED DURING: 15 growth stages; Has 2 Blast hits to 2 proteins in 1 species: Archae - 0; Bacteria - 0; Metazoa - 0; Fungi - 0; Plants - 2; Viruses - 0; Other Euka…		NA	83.6613	76.2833	78.7073	70.5329	62.991	70.6245	72.6469	63.5429	57.6225	71.5791	99.3435	75.3833	63.2999	67.3088	69.2267	77.4809	60.7664	84.6525
Potri.001G055900	20.9305	15.3779	23.7259	19.7734	19.032	17.6937	0.0287138	0.0416584	0.734712	0.129407	0.152307	0.833411	0.698782	0.517182	0.929681	0.395483	0.821676	1.13356	0.497804	0.955101	0.909296	0.23913	0.95806	1.28584	0.156619	0.707304	1.15059	AT5G43270	squamosa promoter binding protein-like 2	A2YGR5	Squamosa promoter-binding-like protein 12 OS=Oryza sativa subsp. indica GN=SPL12 PE=2 SV=1	22.2039	23.3636	17.2239	14.7434	17.9514	13.4388	24.7685	20.8166	19.5482	24.5862	16.9152	29.1414	30.3053	13.8969	15.1718	24.7008	32.369	16.9155
Potri.001G056000	21.7572	19.4884	17.9823	19.4611	18.3682	19.1962	0.274265	0.225419	0.895721	0.36646	0.318916	1.08224	0.516078	0.425045	1.04508	0.0316804	0.607618	0.826499	0.114926	0.949822	0.844235	0.95804	0.990297	0.9986	0.905594	0.836025	0.985006	AT1G67325	Ran BP2/NZF zinc finger-like superfamily protein	Q8GZ43	RanBP2-type zinc finger protein At1g67325 OS=Arabidopsis thaliana GN=At1g67325 PE=1 SV=1	20.8476	21.6294	22.7947	21.6324	16.3664	20.4664	18.7692	17.4138	18.2937	16.1846	20.075	18.8973	16.2427	24.5073	19.7031	18.6518	14.2226	17.3155
Potri.001G056100	20.4364	25.211	26.0002	31.3584	20.0819	31.1192	0.0672896	0.0781212	1.23363	0.0441894	0.0692504	1.20608	0.000116239	0.00111095	1.54961	0.0357898	0.609506	1.27225	0.868531	0.98148	0.982653	0.0775634	0.95806	1.24384	0.0108167	0.707304	1.23435	AT3G13060	evolutionarily conserved C-terminal region 5	P59326	YTH domain family protein 1 OS=Mus musculus GN=Ythdf1 PE=2 SV=1	21.5839	22.683	17.0423	27.4347	24.145	24.0534	29.9896	22.7206	22.4292	25.1616	23.1063	30.0612	28.5328	26.7995	31.9249	32.9323	33.3177	36.5619
Potri.001G056300	36.2216	190.551	39.0468	228.354	16.0979	205.757	0.00286713	0.00787953	5.26069	7.57e-06	0.000199205	5.84821	5.92e-08	1.07e-05	12.7816	0.658959	0.902998	1.078	0.499568	0.955101	0.444427	0.517532	0.95806	1.19839	0.684439	0.799893	1.0798	AT1G67330	Protein of unknown function (DUF579)		NA	7.12115	92.2268	9.31692	265.75	141.154	164.748	109.441	72.4845	6.88244	14.2549	21.5322	40.3638	8.36858	411.412	148.195	168.935	127.814	318.372
Potri.001G056800	13.7499	8.6685	11.0018	8.93505	10.9055	8.2343	0.0121273	0.0220887	0.630442	0.0295833	0.0516316	0.812147	0.0122918	0.0297456	0.755059	0.0684074	0.647129	0.800136	0.0837946	0.941521	0.793136	0.792917	0.974777	1.03075	0.748105	0.810473	0.949911	AT1G67340	HCP-like superfamily protein with MYND-type zinc finger	Q9FYF9	F-box protein At1g67340 OS=Arabidopsis thaliana GN=At1g67340 PE=1 SV=1	11.2009	13.8645	16.1842	11.3059	7.95929	6.7403	11.2996	11.3833	11.7351	11.0554	12.457	11.0704	8.01155	12.4147	8.32128	9.76171	7.76973	8.80565
Potri.001G057300	186.659	153.521	126.28	160.24	182.304	160.109	0.113877	0.116428	0.822468	0.0459228	0.0711274	1.26892	0.240219	0.253618	0.878251	0.00476532	0.342352	0.676528	0.836201	0.979843	0.976669	0.893305	0.985864	1.04376	0.697303	0.801919	1.04291	AT1G27330	Ribosome associated membrane protein RAMP4		NA	212.309	195.814	151.855	152.189	142.105	166.27	116.145	149.405	129.933	122.038	158.846	107.425	100.17	245.129	122.809	125.631	121.824	182.041
Potri.001G057500	226.889	216.026	196.978	217.905	198.768	201.002	0.582685	0.393978	0.952125	0.273894	0.261555	1.10624	0.763287	0.548238	1.01124	0.211323	0.749391	0.868169	0.306788	0.949849	0.876058	0.984677	0.993634	1.00869	0.425722	0.740324	0.930452	AT1G27970	nuclear transport factor 2B	Q9C7F5	Nuclear transport factor 2 OS=Arabidopsis thaliana GN=NTF2 PE=2 SV=1	236.854	213.175	230.637	243.272	187.567	217.24	226.892	172.67	149.841	187.005	231.227	255.488	155.721	268.995	224.384	191.386	162.477	217.368
Potri.001G057800	16.3455	8.0704	14.6258	11.1934	13.2372	9.46054	0.000455853	0.00212487	0.493739	0.0252981	0.0460527	0.76532	0.00769724	0.0213699	0.714696	0.171085	0.721588	0.894793	0.0525854	0.870356	0.809837	0.19163	0.95806	1.38697	0.35181	0.719945	1.17225	AT1G67310	Calmodulin-binding transcription activator protein with CG-1 and Ankyrin domains	Q9FYG2	Calmodulin-binding transcription activator 4 OS=Arabidopsis thaliana GN=CMTA4 PE=1 SV=1	17.3644	15.2587	16.4133	9.68393	8.73417	5.7931	15.1953	14.3545	13.8055	16.0381	14.1845	15.0158	13.787	8.72805	8.77079	18.6109	12.8808	11.5892
Potri.001G059400	59.8138	44.5938	50.9091	49.0849	47.089	53.1514	0.0226627	0.0348352	0.745544	0.711926	0.502554	0.964168	0.240253	0.253618	1.12874	0.153161	0.715273	0.851127	0.102717	0.949822	0.78726	0.446298	0.95806	1.10071	0.100647	0.707304	1.1919	AT5G13090	unknown protein; BEST Arabidopsis thaliana protein match is: unknown protein (TAIR:AT1G24270.1); Has 30201 Blast hits to 17322 proteins in 780 species: Archae - 12; Bacteria - 1396; Metazoa - 17338; Fungi - 3422; Plants - 5037; Viruses - 0; Other Eukaryotes - 2996 (source: NCBI BLink).		NA	58.8015	64.0953	56.5446	54.9321	38.9624	39.887	56.8605	39.6014	37.6519	51.9154	64.1482	52.6904	53.4962	54.0882	43.7398	47.6188	46.9071	61.0568
Potri.001G059700	33.119	32.9233	29.6983	30.7244	31.9369	31.5433	0.939597	0.548859	0.99409	0.61983	0.45832	1.03455	0.880763	0.598216	0.987677	0.205636	0.74845	0.896714	0.697886	0.970981	0.964306	0.403165	0.95806	0.933212	0.55274	0.77801	0.958086	AT5G13100	unknown protein; Has 1807 Blast hits to 1807 proteins in 277 species: Archae - 0; Bacteria - 0; Metazoa - 736; Fungi - 347; Plants - 385; Viruses - 0; Other Eukaryotes - 339 (source: NCBI BLink).		NA	32.253	32.0703	35.0337	33.6674	30.4406	34.6618	26.392	30.7329	31.2217	31.6508	32.3739	24.8263	30.6902	34.9579	32.8073	25.0427	32.0733	31.1707
Potri.001G059900	25.2042	42.2987	26.6574	52.0317	20.1347	51.3867	0.00169275	0.00540351	1.67824	3.44e-05	0.000519477	1.95186	1.17e-05	0.000241452	2.55215	0.867477	0.945414	1.05766	0.203028	0.949822	0.798865	0.149951	0.95806	1.2301	0.0968208	0.707304	1.21485	AT5G13110	glucose-6-phosphate dehydrogenase 2	Q43793	Glucose-6-phosphate 1-dehydrogenase, chloroplastic OS=Nicotiana tabacum PE=2 SV=1	21.8139	31.1018	22.6968	46.7523	37.0623	43.0816	34.2424	19.4116	17.3442	22.0477	33.5599	37.5692	22.427	63.2349	38.1553	48.042	47.7704	65.5067
Potri.001G060200	22.9391	31.8872	23.2354	31.9734	22.0948	32.8552	0.0108833	0.0203787	1.39008	0.00271569	0.00911176	1.37606	0.000422096	0.00275749	1.48701	0.967612	0.964423	1.01292	0.696832	0.970981	0.963195	0.994589	0.995132	1.0027	0.704702	0.803314	1.03036	AT5G13120	cyclophilin 20-2	Q9ASS6	Peptidyl-prolyl cis-trans isomerase CYP20-2, chloroplastic OS=Arabidopsis thaliana GN=CYP20-2 PE=1 SV=1	23.3409	24.1877	21.2886	37.312	28.255	30.0946	25.2098	25.2594	16.6087	17.8363	27.8016	29.3066	20.6257	35.8589	33.9674	23.9061	28.1658	30.6682
Potri.001G060800	17.8391	12.7532	14.9337	15.1412	15.1863	14.0476	0.0039071	0.009836	0.714903	0.905333	0.583851	1.0139	0.643144	0.490127	0.925015	0.0943888	0.679744	0.837136	0.238676	0.949822	0.851296	0.176247	0.95806	1.18725	0.27718	0.710585	1.10149	AT5G13160	Protein kinase superfamily protein	Q9FE20	Serine/threonine-protein kinase PBS1 OS=Arabidopsis thaliana GN=PBS1 PE=1 SV=1	17.9498	17.7621	17.8053	13.5658	11.5945	13.0993	12.8367	15.2108	12.4084	16.2894	18.5752	12.4376	16.778	20.3832	11.4778	13.6843	17.5568	15.4229
Potri.001G061000	29.9354	26.9636	28.3612	28.6145	28.9769	29.8227	0.301462	0.241789	0.900726	0.857879	0.564776	1.00893	0.700217	0.517858	1.02919	0.563079	0.878965	0.947414	0.721982	0.972706	0.967982	0.520371	0.95806	1.06123	0.30694	0.71266	1.10604	AT5G43280	delta(3,5),delta(2,4)-dienoyl-CoA isomerase 1	O35459	Delta(3,5)-Delta(2,4)-dienoyl-CoA isomerase, mitochondrial OS=Mus musculus GN=Ech1 PE=2 SV=1	27.0198	30.505	32.2814	30.336	24.3958	26.159	22.5838	29.3637	24.2529	29.167	36.6279	27.8654	28.6679	34.1095	25.7876	24.2283	27.5941	29.2455
Potri.001G061200	18.4157	21.0826	18.6037	20.2906	18.5817	21.9964	0.312393	0.248812	1.14481	0.354675	0.312033	1.09067	0.183525	0.209683	1.18376	0.978601	0.966898	1.01021	0.90346	0.983526	1.00902	0.679978	0.962066	0.962435	0.815818	0.818998	1.04334	AT5G13180	NAC domain containing protein 83	O49255	NAC domain-containing protein 29 OS=Arabidopsis thaliana GN=NAC029 PE=2 SV=1	12.8299	20.1451	22.2721	23.0193	18.4113	21.8171	25.8988	15.7199	11.4971	20.0383	16.8453	16.0253	24.2013	25.5853	20.2339	17.0306	17.7453	15.5771
Potri.001G061400	52.1313	63.9004	50.6723	65.2562	53.218	67.053	0.0679689	0.0786685	1.22576	0.00216051	0.0077743	1.28781	0.0260463	0.0514702	1.25997	0.756552	0.923076	0.972013	0.936085	0.986827	1.02085	0.84541	0.979134	1.02122	0.59835	0.787784	1.04934	AT5G50850	Transketolase family protein	Q38799	Pyruvate dehydrogenase E1 component subunit beta, mitochondrial OS=Arabidopsis thaliana GN=PDH2 PE=1 SV=2	56.7852	45.1057	54.5029	61.3435	59.1495	71.2082	49.1326	45.5813	48.0606	53.6105	63.9395	46.4498	47.9316	70.2467	60.7769	52.906	59.8715	74.8267
Potri.001G062000	37.1928	25.4171	28.0396	25.6099	27.8551	24.2757	0.0178354	0.0292406	0.683389	0.321181	0.291735	0.913347	0.171909	0.200357	0.871502	0.0148116	0.49337	0.753898	0.0208212	0.782781	0.748937	0.977839	0.992039	1.00758	0.829733	0.823376	0.955094	AT2G33510	CONTAINS InterPro DOMAIN/s: WW/Rsp5/WWP (InterPro:IPR001202); BEST Arabidopsis thaliana protein match is: unknown protein (TAIR:AT1G28070.1); Has 3898 Blast hits to 1138 proteins in 179 species: Archae - 0; Bacteria - 40; Metazoa - 2353; Fungi - 242; Plants - 298; Viruses - 92; Other Eukaryotes - 873 (source: NCBI BLink).		NA	38.3651	34.765	38.4483	34.6038	21.4425	20.2051	32.9483	26.7118	22.4269	26.1143	30.6424	33.817	23.6164	43.291	20.9541	24.8396	17.0286	23.3648
Potri.001G062800	7.50815	6.77201	7.03167	7.07004	7.98689	7.59743	0.426981	0.313659	0.901955	0.989408	0.614143	1.00546	0.664153	0.500759	0.951236	0.586968	0.882538	0.936539	0.675892	0.966845	1.06376	0.81354	0.977121	1.04401	0.257209	0.709795	1.12189	AT3G48800	Sterile alpha motif (SAM) domain-containing protein		NA	8.39084	6.07977	8.05383	7.58294	6.41796	6.31513	8.50398	5.91876	7.06449	5.28583	8.80056	6.69234	6.95573	10.5764	5.99603	5.84434	7.03866	7.73947
Potri.001G065800	6.41548	9.34113	8.27071	10.2803	8.4069	9.87723	0.00381801	0.00967169	1.45603	0.0641367	0.0916336	1.24298	0.18028	0.207356	1.1749	0.0561362	0.621882	1.28918	0.0666878	0.904134	1.31041	0.576823	0.95806	1.10054	0.706796	0.803314	1.05739	AT5G13260	unknown protein; INVOLVED IN: biological_process unknown; LOCATED IN: plasma membrane; EXPRESSED IN: 22 plant structures; EXPRESSED DURING: 13 growth stages; BEST Arabidopsis thaliana protein match is: unknown protein (TAIR:AT5G23700.1); Has 12429 Blast hits to 9751 proteins in 897 species: Archae - 180; Bacteria - 1190; Metazoa - 6552; Fungi - 1361; Plants - 886; Viruses - 50; Other Eukaryotes -…		NA	6.97169	6.02013	6.25462	8.67673	10.1968	9.14985	8.04069	7.25181	7.76057	9.76152	7.45533	6.65954	10.9655	6.9231	10.899	8.27121	14.1821	11.6352
Potri.001G066800	13.2927	9.71168	12.5448	10.1222	11.5174	10.4711	0.00881634	0.0176682	0.730603	0.00470942	0.0134385	0.806881	0.213623	0.233461	0.909159	0.512168	0.861555	0.943735	0.19538	0.949822	0.866444	0.702173	0.964929	1.04227	0.331936	0.716663	1.0782	AT5G13300	ARF GTPase-activating protein	Q5W7F2	ADP-ribosylation factor GTPase-activating protein AGD3 OS=Arabidopsis thaliana GN=AGD3 PE=1 SV=1	14.7916	13.0437	12.0428	9.71081	9.95824	9.466	11.8385	12.1067	13.229	10.9732	13.5152	12.8046	13.3463	9.12599	10.4482	10.7116	12.2159	9.5344
Potri.001G067300	8.99625	9.69931	9.04704	10.9769	8.69751	10.4187	0.535956	0.370694	1.07815	0.0728812	0.100676	1.21332	0.123383	0.158445	1.1979	0.983922	0.967684	1.00565	0.727362	0.972706	0.966792	0.417676	0.95806	1.13172	0.594002	0.786546	1.07417	AT5G61960	MEI2-like protein 1	Q64M78	Protein MEI2-like 4 OS=Oryza sativa subsp. japonica GN=ML4 PE=2 SV=1	9.34064	9.07186	8.57626	11.461	8.43813	9.19879	9.07543	9.36149	8.45787	10.5633	8.38069	7.69923	9.79128	11.5278	9.86547	14.1465	9.89334	11.7829
Potri.001G067400	26.0571	23.3577	23.9579	29.3523	20.7962	24.0595	0.379045	0.286901	0.896406	0.0299988	0.0521422	1.22516	0.120374	0.155707	1.15692	0.438649	0.833958	0.91944	0.0914769	0.945122	0.798102	0.0637782	0.95806	1.25664	0.682093	0.799454	1.03004	AT1G28120	CONTAINS InterPro DOMAIN/s: Ovarian tumour, otubain (InterPro:IPR003323), Ubiquitin thioesterase Otubain (InterPro:IPR016615), Peptidase C65, otubain (InterPro:IPR019400); Has 413 Blast hits to 411 proteins in 139 species: Archae - 0; Bacteria - 0; Metazoa - 184; Fungi - 83; Plants - 88; Viruses - 0; Other Eukaryotes - 58 (source: NCBI BLink).	Q8LG98	Ubiquitin thioesterase otubain-like OS=Arabidopsis thaliana GN=At1g28120 PE=2 SV=2	28.6535	27.1108	22.407	29.8943	21.6398	18.5391	27.8427	21.1222	22.2007	22.3255	28.7033	27.6561	17.8551	34.9044	26.412	31.5042	28.6762	34.4233
Potri.001G067800	21.1909	22.9603	20.4485	23.3757	20.7509	23.7659	0.414217	0.306975	1.0835	0.0426434	0.0674987	1.14315	0.0781271	0.114032	1.1453	0.671754	0.905133	0.964969	0.848928	0.981312	0.979237	0.852217	0.981593	1.01809	0.675028	0.797539	1.03509	AT1G29880	glycyl-tRNA synthetase / glycine--tRNA ligase	O23627	Glycine--tRNA ligase 1, mitochondrial OS=Arabidopsis thaliana GN=GLYRS-1 PE=2 SV=1	23.5984	20.3978	19.5764	21.082	22.7317	25.0672	20.1238	22.454	19.6209	20.8622	19.4315	20.9391	19.7082	22.8211	27.1543	21.9443	26.7586	22.1706
Potri.001G067900	193.589	240.288	194.804	253.025	182.73	252.295	0.0544803	0.0671037	1.24123	0.005218	0.0145498	1.29887	0.000661587	0.00373268	1.3807	0.990939	0.969609	1.00628	0.556504	0.955101	0.943911	0.686599	0.962066	1.05301	0.456577	0.751238	1.04997	AT5G13430	Ubiquinol-cytochrome C reductase iron-sulfur subunit	P51132	Cytochrome b-c1 complex subunit Rieske-2, mitochondrial OS=Nicotiana tabacum PE=2 SV=1	186.625	204.784	189.357	275.56	210.013	235.292	190.504	178.161	167.026	209.302	222.86	173.738	222.039	351.891	220.517	204.46	227.529	266.53
Potri.001G068000	30.3052	35.5416	35.3729	43.1422	31.7801	40.4108	0.0902978	0.0978369	1.17279	0.0189052	0.0372276	1.21964	0.00625258	0.0185521	1.27157	0.10764	0.690477	1.16722	0.689354	0.969523	1.04867	0.0792072	0.95806	1.21385	0.0931828	0.707304	1.137	AT1G01630	Sec14p-like phosphatidylinositol transfer family protein	Q55CU8	Random slug protein 5 OS=Dictyostelium discoideum GN=rsc5 PE=2 SV=1	29.38	32.2275	29.3082	37.5508	33.6831	35.391	40.5798	30.6351	33.0949	35.471	37.5663	39.0406	31.2229	44.6387	33.4885	44.5297	39.6516	51.8674
Potri.001G068100	956.133	858.361	944.892	1026.26	906.548	1058.65	0.293057	0.236988	0.897742	0.367889	0.319864	1.08612	0.204296	0.226318	1.16778	0.815379	0.936842	0.988243	0.584158	0.960733	0.94814	0.14184	0.95806	1.19561	0.0835787	0.707304	1.23334	AT1G27440	Exostosin family protein	Q9FZJ1	Probable beta-1,4-xylosyltransferase IRX10 OS=Arabidopsis thaliana GN=IRX10 PE=2 SV=1	855.99	1015.08	997.33	985.385	754.722	834.977	970.945	754.288	683.663	911.232	1332.48	876.685	1084.95	1282.06	795.266	921.663	1135.68	1199.31
Potri.001G068200	146.817	99.3165	147.843	110.267	138.788	109.243	0.00203319	0.00610094	0.676465	0.000660464	0.00358522	0.745839	0.0117453	0.0289105	0.787124	0.959408	0.963948	1.00699	0.601216	0.961647	0.945312	0.272057	0.95806	1.11026	0.241125	0.709795	1.09995	AT5G13420	Aldolase-type TIM barrel family protein	A0LTY8	Transaldolase OS=Acidothermus cellulolyticus (strain ATCC 43068 / 11B) GN=tal PE=3 SV=1	166.197	140.526	133.728	99.5404	96.0132	102.396	138.803	117.19	144.92	149.359	156.962	151.758	175.907	110.195	97.2146	125.783	128.929	112.016
Potri.001G068400	6.7872	21.1534	9.35659	16.8706	9.65922	16.9772	1.13e-06	0.000145245	3.11666	0.00164741	0.00643575	1.80308	1.82e-05	0.000317367	1.75761	0.101949	0.687849	1.37856	0.0136063	0.702839	1.42315	0.167766	0.95806	0.797538	0.0243872	0.707304	0.802575	AT1G11680	CYTOCHROME P450 51G1	Q9SAA9	Sterol 14-demethylase OS=Arabidopsis thaliana GN=CYP51G1 PE=1 SV=1	6.70964	6.35531	7.29665	20.8653	19.0807	23.5142	8.07899	14.3058	6.79367	9.71516	7.75141	6.64803	12.2031	17.4505	22.2856	10.0197	15.7808	14.4022
Potri.001G068700	26.3441	13.4288	23.4142	15.65	23.5986	12.8788	0.00117526	0.00414562	0.509748	0.0094776	0.0225656	0.668397	0.000290017	0.00210465	0.545745	0.455249	0.838642	0.888786	0.499057	0.955101	0.895786	0.440617	0.95806	1.1654	0.685321	0.799893	0.959043	AT5G38895	RING/U-box superfamily protein	Q8LE94	E3 ubiquitin-protein ligase At3g02290 OS=Arabidopsis thaliana GN=At3g02290 PE=2 SV=1	32.9535	26.1121	19.9666	13.1393	15.6212	11.526	15.6737	29.4475	28.3848	26.8263	29.8926	16.9999	16.6749	11.0101	11.5001	24.5405	17.3691	15.339
Potri.001G068800	16.6851	12.0398	12.9846	11.9211	12.8627	11.2247	0.0259485	0.0385907	0.721592	0.391734	0.334019	0.918101	0.194688	0.218982	0.872661	0.0539304	0.621882	0.778213	0.0578065	0.875043	0.770907	0.921603	0.986019	0.990141	0.550163	0.777681	0.9323	AT4G14100	FUNCTIONS IN: molecular_function unknown; INVOLVED IN: biological_process unknown; LOCATED IN: vacuole; EXPRESSED IN: 20 plant structures; EXPRESSED DURING: 13 growth stages; BEST Arabidopsis thaliana protein match is: transferases, transferring glycosyl groups (TAIR:AT4G14100.1); Has 108 Blast hits to 104 proteins in 19 species: Archae - 0; Bacteria - 0; Metazoa - 8; Fungi - 0; Plants - 90; Viru…	Q67YC9	Uncharacterized protein At4g14100 OS=Arabidopsis thaliana GN=At4g14100 PE=2 SV=1	14.1367	17.4452	18.4734	14.5568	11.7252	9.83751	12.8569	16.7787	12.4948	13.6084	13.9095	12.4319	8.81171	15.8773	10.7359	10.9891	9.83223	11.8329
Potri.001G068900	17.2363	17.6946	18.4727	17.5734	20.9381	21.6989	0.80737	0.49664	1.02659	0.636117	0.465619	0.951319	0.738842	0.537025	1.03634	0.654126	0.901899	1.07173	0.259092	0.949822	1.21477	0.893658	0.985864	0.99315	0.119995	0.707304	1.2263	AT5G13390	no exine formation 1		NA	15.6736	19.1911	16.8442	15.5309	19.5906	17.9623	15.1062	20.226	21.6844	17.8378	16.332	13.8912	24.2311	13.6028	17.5066	17.043	24.7275	16.009
Potri.001G069100	245.987	449.63	229.896	399.962	282.161	372.945	0.000860085	0.00335924	1.82786	0.00121912	0.00523452	1.73975	0.0495724	0.082708	1.32175	0.604143	0.888133	0.934589	0.611462	0.962353	1.14706	0.386227	0.95806	0.889536	0.109024	0.707304	0.829449	AT3G61110	ribosomal protein S27	Q9M2F1	40S ribosomal protein S27-2 OS=Arabidopsis thaliana GN=RPS27B PE=2 SV=2	296.285	193.18	248.495	427.808	403.983	517.099	313.5	228.5	182.844	196.853	233.218	291.378	162.982	427.437	471.469	308.78	227.168	380.297
Potri.001G070800	12.4752	9.96948	11.8831	9.28102	12.0615	9.04704	0.0577825	0.070107	0.799144	0.0239976	0.0443068	0.781029	0.0297529	0.0567981	0.750078	0.588034	0.882708	0.952535	0.706254	0.972116	0.966836	0.562567	0.95806	0.930944	0.369746	0.724181	0.907474	AT1G44960	SNARE associated Golgi protein family	Q55909	TVP38/TMEM64 family membrane protein slr0305 OS=Synechocystis sp. (strain PCC 6803 / Kazusa) GN=slr0305 PE=3 SV=1	11.867	12.6745	12.8841	8.50991	11.8386	9.55992	10.2229	13.9943	9.97784	12.9753	14.6344	10.7715	10.6052	5.62935	9.60382	9.59588	7.43849	9.74372
Potri.001G071100	249.489	389.81	243.103	389.849	291.07	357.31	0.0107712	0.0202912	1.56243	0.000457291	0.00281414	1.60364	0.0841749	0.120469	1.22757	0.926394	0.957272	0.974403	0.371845	0.949849	1.16667	0.892409	0.985864	1.0001	0.410278	0.733737	0.916625	AT1G09690	Translation protein SH3-like family protein	Q43291	60S ribosomal protein L21-1 OS=Arabidopsis thaliana GN=RPL21A PE=2 SV=2	323.062	185.833	239.572	351.935	358.95	458.546	302.964	214.451	284.388	190.868	235.094	256.431	217.524	444.219	461.441	309.818	292.733	371.482
Potri.001G071900	116.603	115.908	108.542	126.235	114.593	112.347	0.904589	0.536129	0.994033	0.198557	0.20714	1.16301	0.963075	0.629093	0.980401	0.492472	0.849673	0.930869	0.780566	0.973835	0.982763	0.612962	0.961527	1.0891	0.765856	0.813379	0.969286	AT5G47890	NADH-ubiquinone oxidoreductase B8 subunit, putative	Q9FIJ2	NADH dehydrogenase [ubiquinone] 1 alpha subcomplex subunit 2 OS=Arabidopsis thaliana GN=At5g47890 PE=2 SV=1	108.587	115.423	125.8	135.165	97.9856	114.572	133.429	88.4153	83.1226	88.3416	141.049	133.502	91.9375	199.884	104.575	105.354	94.5001	131.977
Potri.001G072000	19.4453	23.038	22.5699	30.9675	21.6363	24.6682	0.131221	0.129374	1.18476	0.0157172	0.0325811	1.37207	0.101242	0.137465	1.14013	0.208661	0.749391	1.16068	0.325834	0.949849	1.11267	0.0939591	0.95806	1.34419	0.405008	0.732246	1.07076	AT3G26618	eukaryotic release factor 1-3	P35614	Eukaryotic peptide chain release factor subunit 1-3 OS=Arabidopsis thaliana GN=ERF1-3 PE=2 SV=1	21.5704	18.8722	17.8934	26.3178	20.6384	22.1577	19.5768	23.9602	27.4241	23.8352	17.1088	21.0431	25.0409	20.5597	29.2924	36.8949	42.0134	36.8204
Potri.001G072200	13.7764	13.1925	12.8392	11.8311	13.0397	14.0926	0.886125	0.529251	0.957617	0.608966	0.452808	0.921478	0.499736	0.416362	1.08075	0.653742	0.901899	0.931974	0.746646	0.972706	0.946525	0.302898	0.95806	0.896802	0.649592	0.794856	1.06823	AT3G51980	ARM repeat superfamily protein	Q5AYT7	Hsp70 nucleotide exchange factor fes1 OS=Emericella nidulans (strain FGSC A4 / ATCC 38163 / CBS 112.46 / NRRL 194 / M139) GN=fes1 PE=3 SV=1	9.93814	13.8383	17.5527	12.1771	12.9642	14.4362	9.54732	13.9037	8.62732	14.1108	20.3995	12.5442	10.7418	12.778	11.0364	10.7587	8.64703	11.3579
Potri.001G072300	161.88	93.6198	143.82	101.391	143.82	98.7525	0.000899296	0.00346367	0.578329	0.00198949	0.00732034	0.704983	0.00193338	0.00785742	0.686642	0.337782	0.801387	0.888439	0.378923	0.949849	0.888433	0.509196	0.95806	1.08301	0.491501	0.760629	1.05482	AT5G47870	FUNCTIONS IN: molecular_function unknown; INVOLVED IN: biological_process unknown; LOCATED IN: chloroplast; EXPRESSED IN: 22 plant structures; EXPRESSED DURING: 13 growth stages; BEST Arabidopsis thaliana protein match is: cobalt ion binding (TAIR:AT1G71310.1); Has 1807 Blast hits to 1807 proteins in 277 species: Archae - 0; Bacteria - 0; Metazoa - 736; Fungi - 347; Plants - 385; Viruses - 0; Oth…		NA	131.342	180.271	174.027	105.385	86.71	88.7645	133.208	126.43	110.614	135.49	212.354	156.527	132.12	140.462	77.8849	102.522	94.6003	104.039
Potri.001G072400	11.6283	7.50932	11.2706	9.10658	11.3395	7.77066	0.000826269	0.00326829	0.645781	0.0131299	0.0285963	0.807996	0.000175569	0.0014589	0.685271	0.696067	0.911174	0.96924	0.788963	0.974671	0.97517	0.0946083	0.95806	1.2127	0.688651	0.799893	1.0348	AT5G47860	Protein of unknown function (DUF1350)		NA	12.048	11.4447	11.3921	7.86817	7.00587	7.65391	12.6492	10.751	10.8563	11.1861	9.23614	13.2588	10.9565	10.0179	8.23776	9.79814	10.4241	9.43937
Potri.001G072600	28.4596	22.1904	28.7144	24.3329	27.8006	26.6285	0.0408319	0.0538709	0.779715	0.0227451	0.0426897	0.84741	0.707605	0.521123	0.95784	0.897036	0.948504	1.00895	0.807645	0.977635	0.976844	0.365507	0.95806	1.09655	0.100322	0.707304	1.2	AT5G11680	FUNCTIONS IN: molecular_function unknown; INVOLVED IN: biological_process unknown; LOCATED IN: cytosol, plasma membrane; EXPRESSED IN: 26 plant structures; EXPRESSED DURING: 15 growth stages; CONTAINS InterPro DOMAIN/s: WW-domain-binding protein (InterPro:IPR018826); Has 1807 Blast hits to 1807 proteins in 277 species: Archae - 0; Bacteria - 0; Metazoa - 736; Fungi - 347; Plants - 385; Viruses - …		NA	24.3674	31.2527	29.7587	20.4392	21.144	24.9879	26.9137	29.3894	26.1093	32.0438	30.9602	25.973	29.6112	22.3196	22.1742	26.922	22.7087	25.8344
Potri.001G072800	6.63301	9.03415	7.04087	8.68889	6.90072	8.51016	0.0190826	0.0308303	1.362	0.0165528	0.0338198	1.23406	0.0182991	0.0397177	1.23323	0.50997	0.860624	1.06149	0.732567	0.972706	1.04036	0.669728	0.961654	0.961783	0.463887	0.751724	0.942	AT3G46740	translocon at the outer envelope membrane of chloroplasts 75-III	Q9STE8	Protein TOC75-3, chloroplastic OS=Arabidopsis thaliana GN=TOC75-3 PE=1 SV=1	5.71527	6.54784	7.63592	9.57324	8.06299	9.46621	6.28356	7.85012	7.16276	7.00146	6.81679	6.51062	7.66081	8.91706	10.7323	7.34644	7.84845	7.13098
Potri.001G073300	7.12275	8.66947	8.04661	9.54641	6.78414	8.4903	0.085855	0.0942627	1.21715	0.0189027	0.0372276	1.18639	0.0194319	0.0415055	1.25149	0.255534	0.767226	1.1297	0.666808	0.965154	0.952461	0.253823	0.95806	1.10115	0.797387	0.815724	0.979333	AT1G30825	Arp2/3 complex, 34 kD subunit p34-Arc	Q8WTM6	Probable actin-related protein 2/3 complex subunit 2 OS=Caenorhabditis elegans GN=arx-4 PE=2 SV=1	7.67348	7.38599	6.30878	8.30299	8.06541	9.64002	9.82633	8.76167	7.28824	8.44208	7.43024	6.8059	7.77178	9.91881	9.49012	8.95014	8.8276	9.07765
Potri.001G073400	44.3503	36.5861	37.0554	43.2427	39.8026	43.2267	0.0664878	0.0775337	0.824934	0.141288	0.162407	1.16698	0.345451	0.327007	1.08603	0.0634408	0.640055	0.835515	0.287125	0.949822	0.897458	0.250903	0.95806	1.18194	0.0933657	0.707304	1.18151	AT4G20300	Protein of unknown function (DUF1639)		NA	47.056	46.4724	39.5226	38.5127	37.7023	33.5433	41.9012	34.9139	32.3827	33.7102	41.199	40.9062	34.3744	67.7605	37.3297	38.5886	44.0743	43.211
Potri.001G073500	14.9176	11.7656	11.6942	12.2519	11.7557	12.7173	0.0631237	0.0745687	0.788701	0.571755	0.433183	1.04769	0.436594	0.382928	1.0818	0.0468412	0.621264	0.783915	0.0840047	0.941521	0.788037	0.698711	0.964213	1.04134	0.47171	0.753204	1.08089	AT4G20280	TBP-associated factor 11	Q54XM9	Transcription initiation factor TFIID subunit 11 OS=Dictyostelium discoideum GN=taf11 PE=3 SV=1	14.3443	14.5674	15.8412	14.1006	9.24876	11.9473	12.1367	8.68582	11.1403	10.0024	15.3458	13.8265	10.7216	15.5098	11.3604	11.3335	9.60646	11.5956
Potri.001G073900	352	217.669	260.535	201.451	280.893	208.7	0.00101383	0.00375674	0.618377	0.0122905	0.0272886	0.773219	0.0222539	0.0458465	0.742987	0.0235244	0.569423	0.740155	0.122049	0.949822	0.79799	0.401106	0.95806	0.925491	0.588337	0.785508	0.958794	AT4G20260	plasma-membrane associated cation-binding protein 1	Q0JPA6	Salt stress root protein RS1 OS=Oryza sativa subsp. japonica GN=Os01g0233000 PE=2 SV=1	414.189	308.656	333.156	216.811	208.714	227.482	259.118	241.279	211.708	248.822	354.162	300.579	208.076	165.518	218.153	165.741	198.302	231.432
Potri.001G074600	8.76304	29.2944	11.5474	24.4304	13.0662	29.1289	1.4e-05	0.0003185	3.34295	5.36e-05	0.000712313	2.11566	8.92e-06	0.000199464	2.22933	0.28748	0.786131	1.31774	0.0184912	0.76065	1.49106	0.154903	0.95806	0.833961	0.859813	0.827524	0.994352	AT5G44670	Domain of unknown function (DUF23)		NA	6.42976	11.6755	8.18385	30.1154	26.4803	31.2874	13.8449	18.9633	7.05814	9.09652	10.8626	6.55614	14.45	34.3863	24.2833	17.3103	19.2299	27.0499
Potri.001G074900	51.7351	65.851	45.7885	68.5783	45.9231	64.5935	0.0585752	0.0707435	1.27285	0.000277894	0.00201134	1.49772	0.00839402	0.0227945	1.40656	0.358716	0.811159	0.885056	0.442576	0.951401	0.887658	0.795377	0.974899	1.04142	0.766216	0.813379	0.980904	AT4G20150	unknown protein; FUNCTIONS IN: molecular_function unknown; INVOLVED IN: biological_process unknown; LOCATED IN: mitochondrion, plasma membrane, mitochondrial respiratory chain complex I, respiratory chain complex I; EXPRESSED IN: 24 plant structures; EXPRESSED DURING: 15 growth stages; Has 30201 Blast hits to 17322 proteins in 780 species: Archae - 12; Bacteria - 1396; Metazoa - 17338; Fungi - 34…		NA	65.4049	41.964	47.8365	64.5479	63.9735	69.0317	55.7279	44.9944	34.8356	38.0741	48.9043	52.0019	45.9814	62.8135	80.4535	53.3692	55.9627	74.3258
Potri.001G075600	41.4297	19.9346	42.1297	19.1782	43.4281	23.2659	7.33e-05	0.000663124	0.481167	1.59e-06	8.4e-05	0.455218	0.000138883	0.00125078	0.535735	0.956436	0.963118	1.0169	0.77528	0.973574	1.04824	0.679942	0.962066	0.962055	0.302382	0.71266	1.16711	AT1G30900	VACUOLAR SORTING RECEPTOR 6	Q9FYH7	Vacuolar-sorting receptor 6 OS=Arabidopsis thaliana GN=VSR6 PE=2 SV=3	46.6874	40.4363	37.1653	17.0842	22.3967	20.3229	40.0318	30.3498	51.7908	39.7378	38.1244	42.4312	52.442	13.557	14.3871	20.0614	29.3186	19.8017
Potri.001G077600	169.325	151.536	161.979	170.089	160.14	154.876	0.355926	0.273776	0.894943	0.589179	0.442369	1.05007	0.707903	0.521225	0.96713	0.687068	0.909146	0.956619	0.657444	0.965154	0.945756	0.347975	0.95806	1.12243	0.712101	0.803916	1.02204				#NA	199.008	168.154	140.812	139.899	158.847	155.862	184.848	151.873	165.69	136.075	137.909	220.943	136.516	235.065	129.517	160.789	174.384	172.068
Potri.001G078100	250.904	309.132	243.642	395.009	221.563	313.227	0.0760828	0.0858735	1.23207	0.00126767	0.00537829	1.62127	0.00464323	0.0149276	1.41372	0.697287	0.911267	0.971057	0.312975	0.949849	0.883057	0.168715	0.95806	1.2778	0.877082	0.830278	1.01325				#NA	246.469	267.701	238.543	360.297	263.59	303.509	325.596	251.03	189.336	205.718	243.505	319.052	171.259	575.635	317.861	377.511	259.918	434.087
Potri.001G078700	12.9323	9.38452	10.8966	10.622	10.4365	8.9328	0.034078	0.0470353	0.725665	0.785116	0.533558	0.974792	0.0632347	0.0980006	0.855919	0.165794	0.721588	0.842591	0.0631435	0.886117	0.80701	0.469289	0.95806	1.13186	0.807857	0.818245	0.951866	AT2G02370	SNARE associated Golgi protein family		NA	12.8529	12.3878	13.5562	12.2207	8.94996	6.98289	13.7875	11.7553	7.73683	10.2517	10.8597	13.6302	8.25524	12.7693	9.1732	15.0497	6.89369	9.01334
Potri.001G078900	24.4915	30.5284	27.8783	32.1564	29.4604	35.7304	0.0353678	0.0483978	1.24649	0.100689	0.126564	1.15346	0.0991918	0.135391	1.21283	0.343958	0.804082	1.13829	0.177297	0.949822	1.20288	0.629236	0.961527	1.05333	0.202116	0.707304	1.1704	AT5G49720	glycosyl hydrolase 9A1	Q38890	Endoglucanase 25 OS=Arabidopsis thaliana GN=KOR PE=1 SV=1	26.0033	23.1947	24.2765	29.3184	28.7306	33.5361	23.2747	27.001	34.3126	28.6345	25.3552	20.913	35.6573	30.4172	31.2518	28.4252	43.384	31.6823
Potri.001G079400	15.2072	12.9891	13.4866	15.6061	15.1861	13.7156	0.152932	0.14498	0.854139	0.104024	0.129646	1.15716	0.436547	0.382928	0.903166	0.297746	0.787767	0.886856	0.895827	0.98333	0.998611	0.0937376	0.95806	1.20148	0.685363	0.799893	1.05593	AT5G51180	alpha/beta-Hydrolases superfamily protein	Q08448	Putative lipase YOR059C OS=Saccharomyces cerevisiae (strain ATCC 204508 / S288c) GN=YOR059C PE=1 SV=1	17.1519	14.2782	14.1915	14.6462	12.1154	12.2056	18.4524	11.55	12.8795	14.1842	14.0876	13.5758	9.6767	18.6937	17.7282	14.9243	13.5404	17.7385
Potri.001G080200	8.66833	8.80937	9.15438	9.21152	8.11754	8.36314	0.910384	0.538415	1.01627	0.886214	0.576535	1.00624	0.691867	0.514044	1.03026	0.68602	0.909146	1.05607	0.55498	0.955101	0.936459	0.64278	0.961527	1.04565	0.574966	0.78099	0.949346	AT5G51230	VEFS-Box of polycomb protein	Q8L6Y4	Polycomb group protein EMBRYONIC FLOWER 2 OS=Arabidopsis thaliana GN=EMF2 PE=1 SV=2	9.14565	8.85448	8.00486	10.1133	8.59398	7.72084	8.55431	9.52737	7.73535	9.16502	11.026	10.9807	7.09193	9.78436	9.73041	10.5477	8.27975	8.62551
Potri.001G080400	200.091	211.95	194.547	217.008	195.386	215.311	0.549902	0.377815	1.05927	0.124537	0.147965	1.11545	0.25584	0.265047	1.10198	0.725599	0.916139	0.972293	0.786797	0.974671	0.976487	0.826201	0.978026	1.02387	0.864415	0.828163	1.01586	AT1G02130	RAS 5	Q05737	GTP-binding protein YPTM2 OS=Zea mays GN=YPTM2 PE=2 SV=1	215.755	201.529	182.989	200.57	198.911	236.368	213.591	192.825	164.561	201.524	191.096	201.748	196.485	273.934	208.932	185.442	187.951	217.769
Potri.001G081500	9.11834	25.6987	15.6159	29.7305	15.2343	23.5505	0.00192719	0.00586306	2.81836	0.0105745	0.02433	1.90386	0.138155	0.171985	1.54588	0.0165721	0.503531	1.71259	0.107372	0.949822	1.67073	0.733752	0.969109	1.15689	0.674443	0.797223	0.916406	AT1G31330	photosystem I subunit F	Q9SHE8	Photosystem I reaction center subunit III, chloroplastic OS=Arabidopsis thaliana GN=PSAF PE=1 SV=1	11.4483	9.58316	6.32355	40.107	18.237	18.7522	22.5839	12.7106	16.975	18.4572	8.36657	16.8283	13.39	69.1652	30.4455	16.7227	13.6964	26.6875
Potri.001G081600	9.38864	8.15278	9.55107	8.38574	9.73227	8.27378	0.156026	0.147094	0.868367	0.18522	0.197409	0.877989	0.0716405	0.107217	0.850139	0.931929	0.959041	1.0173	0.790715	0.97469	1.0366	0.950566	0.989897	1.02857	0.852179	0.827468	1.01484	AT5G45190	Cyclin family protein	Q9FKE6	Cyclin-T1-5 OS=Arabidopsis thaliana GN=CYCT1-5 PE=2 SV=2	9.03586	10.199	8.93105	8.39062	7.93687	8.13085	9.42403	9.80685	12.4087	8.3506	7.5619	10.0839	9.22152	10.6464	8.13925	9.08146	10.3497	7.65533
Potri.001G082000	32.7336	33.005	26.2246	32.1569	28.3756	31.1832	0.895342	0.532687	1.00829	0.0551621	0.0815795	1.22621	0.294913	0.291389	1.09894	0.140173	0.707237	0.801153	0.303416	0.949822	0.866865	0.744435	0.970309	0.974304	0.47367	0.753386	0.944802	AT5G16950	unknown protein; Has 1807 Blast hits to 1807 proteins in 277 species: Archae - 0; Bacteria - 0; Metazoa - 736; Fungi - 347; Plants - 385; Viruses - 0; Other Eukaryotes - 339 (source: NCBI BLink).		NA	38.9708	28.7371	30.4928	30.6677	32.0234	36.3238	30.8964	25.5246	20.7452	21.4424	29.9328	38.0345	16.9962	38.1039	30.7285	25.263	26.1444	36.6843
Potri.001G082100	8.71012	7.77937	10.4748	9.0766	10.0742	8.97536	0.519228	0.361924	0.893142	0.300072	0.278815	0.866521	0.35312	0.332129	0.890926	0.323233	0.796943	1.2026	0.368152	0.949849	1.15661	0.368949	0.95806	1.16675	0.206341	0.707304	1.15374	AT5G16780	SART-1 family	O43290	U4/U6.U5 tri-snRNP-associated protein 1 OS=Homo sapiens GN=SART1 PE=1 SV=1	11.4825	7.04473	7.60312	7.30235	6.90257	9.13319	10.4428	8.0753	14.9031	8.12833	7.07059	11.1279	13.5753	8.48056	9.41643	9.3787	13.1721	9.10032
Potri.001G083100	72.7467	70.8349	75.3031	77.7023	71.3327	83.9648	0.783705	0.486735	0.97372	0.774241	0.529254	1.03186	0.145684	0.178339	1.17709	0.74025	0.920469	1.03514	0.808208	0.977635	0.980562	0.47104	0.95806	1.09695	0.143667	0.707304	1.18536	AT5G42090	Lung seven transmembrane receptor family protein	Q8BUV8	Protein GPR107 OS=Mus musculus GN=Gpr107 PE=2 SV=2	79.8459	66.572	71.8223	73.4938	71.1776	67.8334	70.6503	61.167	77.1778	76.9736	83.8413	69.6236	87.6883	65.0818	67.47	76.6446	86.4605	98.5588
Potri.001G083800	46.0651	35.4024	38.6933	37.1079	36.4894	37.6309	0.0186036	0.0302789	0.76853	0.620614	0.458662	0.959028	0.655038	0.496336	1.03128	0.110634	0.690477	0.839969	0.107734	0.949822	0.792128	0.754408	0.971955	1.04818	0.475311	0.754303	1.06295	AT1G26665	Mediator complex, subunit Med10	F4HPA7	Mediator of RNA polymerase II transcription subunit 10b OS=Arabidopsis thaliana GN=MED10B PE=1 SV=1	46.0091	51.026	41.1602	34.6306	34.2269	37.3497	37.9907	37.719	35.5286	40.8316	48.8558	40.9081	29.0191	43.8205	30.0911	33.9994	26.687	43.2287
Potri.001G084200	40.0958	69.2537	66.2587	80.8979	56.8923	71.3233	0.00195606	0.0059284	1.7272	0.161176	0.17864	1.22094	0.0962371	0.132476	1.25365	0.0405337	0.612507	1.65251	0.0453863	0.84972	1.41891	0.408267	0.95806	1.16814	0.925923	0.838295	1.02988	AT4G24130	Protein of unknown function, DUF538		NA	30.9894	37.9823	51.3158	76.3856	66.3284	65.0471	75.26	52.7395	64.8742	82.5712	63.5555	29.9448	94.8658	111.017	55.4945	56.0997	69.1288	101.944
Potri.001G084300	12.4183	11.7418	12.9912	11.7116	11.5197	11.365	0.586784	0.395836	0.945527	0.175673	0.189953	0.901502	0.796803	0.561946	0.986575	0.650457	0.901899	1.04613	0.472003	0.954785	0.927636	0.927518	0.986875	0.997424	0.859997	0.827524	0.967907	AT5G41940	Ypt/Rab-GAP domain of gyp1p superfamily protein	P09379	GTPase-activating protein GYP7 OS=Yarrowia lipolytica (strain CLIB 122 / E 150) GN=GYP7 PE=3 SV=2	11.3157	12.7423	13.1969	15.5955	9.76782	9.86218	13.9931	11.9263	11.2023	15.0308	12.4354	12.0275	14.3229	11.5625	11.9154	12.8104	15.3143	10.6807
Potri.001G084700	14.1273	10.2534	13.8419	10.3742	13.7577	10.4923	0.00565735	0.012771	0.725787	0.00406419	0.0121133	0.749477	0.00554801	0.0169512	0.762652	0.783908	0.930569	0.9798	0.779808	0.973835	0.973837	0.99925	0.99599	1.01178	0.813951	0.818998	1.0233	AT4G24100	Protein kinase superfamily protein	Q551H4	Serine/threonine-protein kinase fray2 OS=Dictyostelium discoideum GN=fray2 PE=3 SV=1	15.1589	13.5753	13.6476	9.81094	10.8241	10.1251	11.8851	13.4032	18.356	14.4546	11.9996	13.344	13.4508	7.08457	11.566	12.8872	11.8305	9.60815
Potri.001G085400	23.6174	24.5018	18.6283	23.8972	17.843	22.5404	0.893154	0.531921	1.03745	0.0667647	0.0944589	1.28284	0.0930316	0.129625	1.26326	0.0893898	0.669406	0.788754	0.0603304	0.883104	0.755502	0.841051	0.979134	0.975323	0.558316	0.778102	0.919945	AT4G27745	Yippee family putative zinc-binding protein	Q9T096	Protein yippee-like At4g27745 OS=Arabidopsis thaliana GN=At4g27745 PE=3 SV=2	24.1215	24.7891	21.9416	31.7155	19.7126	22.0774	23.5118	23.8021	13.505	18.7773	16.7862	21.5455	12.4704	33.9051	21.7215	20.845	13.3048	25.8891
Potri.001G085500	9.61398	10.3564	10.4694	11.2905	9.0373	10.7051	0.590516	0.397743	1.07722	0.395693	0.336458	1.07843	0.0840827	0.120365	1.18455	0.402328	0.823054	1.08897	0.622976	0.962353	0.940017	0.46529	0.95806	1.0902	0.725376	0.806652	1.03367	AT5G41990	with no lysine (K) kinase 8	Q944Q0	Serine/threonine-protein kinase WNK8 OS=Arabidopsis thaliana GN=WNK8 PE=1 SV=1	11.3461	9.03579	8.46004	12.0485	10.7281	8.29258	9.539	11.0628	11.4559	10.5822	8.3087	10.7957	11.5413	11.2137	10.0675	11.9395	14.6311	10.3695
Potri.001G085600	15.6575	15.6748	16.6531	17.2344	14.6942	17.059	0.965128	0.558093	1.0011	0.64271	0.468613	1.03491	0.0901459	0.126731	1.16093	0.590106	0.883039	1.06359	0.546919	0.955101	0.938479	0.338573	0.95806	1.0995	0.366834	0.724181	1.08831	AT4G10790	UBX domain-containing protein	Q6GQ69	FAS-associated factor 2-B OS=Xenopus laevis GN=faf2-b PE=2 SV=1	16.8033	16.201	13.9682	15.6049	15.8479	15.5716	15.2995	15.6331	18.1835	17.5726	17.3094	12.7114	19.8621	16.199	14.7116	17.7568	20.1397	19.2345
Potri.001G086100	15.0321	12.8046	13.9423	15.184	13.3797	13.4965	0.0945746	0.101327	0.851817	0.240081	0.237904	1.08906	0.916977	0.613454	1.00873	0.430652	0.832232	0.9275	0.2515	0.949822	0.890075	0.0630648	0.95806	1.18582	0.508006	0.767106	1.05404	AT3G05675	BTB/POZ domain-containing protein	Q8RX01	BTB/POZ domain-containing protein At3g05675 OS=Arabidopsis thaliana GN=At3g05675 PE=2 SV=1	15.9761	14.6838	14.4364	13.334	12.4189	12.6609	13.7189	10.887	12.1878	17.5257	15.5536	14.3419	13.381	16.0733	14.4512	16.9059	13.099	15.1335
Potri.001G086300	40.3258	35.8967	38.0974	40.5916	33.6068	36.1652	0.236528	0.201074	0.890168	0.51436	0.403809	1.06547	0.365335	0.339832	1.07613	0.57006	0.879607	0.944739	0.182074	0.949822	0.833383	0.346496	0.95806	1.13079	0.912294	0.836658	1.00748	AT5G42000	ORMDL family protein	O42901	Uncharacterized protein C119.09c OS=Schizosaccharomyces pombe (strain 972 / ATCC 24843) GN=SPBC119.09c PE=2 SV=3	36.2922	40.647	44.0382	38.1912	35.9366	33.5624	41.9774	35.667	26.1137	35.0601	50.9492	38.6337	38.2805	54.4357	35.474	41.1533	30.5198	48.4603
Potri.001G086400	8.01255	8.77405	8.93718	8.118	8.53561	7.72804	0.464669	0.333226	1.09504	0.305706	0.281893	0.90834	0.306959	0.299566	0.905389	0.374941	0.816504	1.1154	0.609358	0.962353	1.06528	0.502743	0.95806	0.925228	0.250489	0.709795	0.880785	AT4G24060	Dof-type zinc finger DNA-binding family protein	Q8LAP8	Dof zinc finger protein DOF4.6 OS=Arabidopsis thaliana GN=DOF4.6 PE=2 SV=2	7.48413	7.13026	9.42325	9.59902	9.41777	7.30535	7.2706	10.1507	7.71741	10.6793	8.50188	7.75746	10.4829	10.0026	8.13831	6.66079	5.56428	7.88428
Potri.001G087200	20.6	17.5709	18.9112	18.8383	17.3972	17.2236	0.113245	0.115991	0.852955	0.961005	0.603533	0.996145	0.998018	0.643314	0.990019	0.344006	0.804082	0.918019	0.170305	0.949822	0.844523	0.48238	0.95806	1.07213	0.804521	0.816825	0.980232	AT4G10810			#NA	19.6029	21.8782	20.319	16.0331	17.1292	19.5504	19.5365	15.8206	17.0011	20.902	18.2849	17.913	22.9205	20.5345	15.1288	17.1809	17.8474	21.4153
Potri.001G087300	22.608	32.5781	25.2608	29.9449	25.4322	30.5256	0.00178282	0.00556058	1.441	0.0206638	0.0397451	1.18543	0.0132443	0.0314454	1.20027	0.212448	0.750537	1.11734	0.222149	0.949822	1.12492	0.319887	0.95806	0.919171	0.347953	0.719945	0.936998	AT1G64550	general control non-repressible 3	Q8H0V6	ABC transporter F family member 3 OS=Arabidopsis thaliana GN=ABCF3 PE=2 SV=1	22.4572	22.4099	22.9569	32.084	30.8688	34.7816	23.7689	22.8942	29.1421	25.0052	26.1178	22.6187	27.2785	23.8533	32.4556	28.5214	33.8183	30.5578
Potri.001G087500	122.168	183.258	115.949	164	131.157	203.963	0.0615548	0.0733349	1.50005	0.00416241	0.0123096	1.41441	0.0256236	0.0509364	1.5551	0.898056	0.948504	0.949092	0.804692	0.977603	1.07358	0.479336	0.95806	0.89491	0.621681	0.791762	1.11298	AT5G42020	Heat shock protein 70 (Hsp 70) family protein	Q03685	Luminal-binding protein 5 OS=Nicotiana tabacum GN=BIP5 PE=2 SV=1	91.1363	95.4132	179.956	135.18	175.861	238.734	100.982	100.748	109.164	121.907	155.085	83.3193	140.439	134.791	177.335	114.393	170.822	164.698
Potri.001G087600	9.43059	9.20123	9.23619	8.62627	9.17876	9.98753	0.785271	0.487536	0.97568	0.280527	0.265932	0.933964	0.330103	0.31697	1.08811	0.802823	0.935101	0.979387	0.773528	0.973574	0.973297	0.500933	0.95806	0.937512	0.351205	0.719945	1.08546	AT3G23920	beta-amylase 1	Q9LIR6	Beta-amylase 1, chloroplastic OS=Arabidopsis thaliana GN=BAM1 PE=1 SV=1	9.9529	8.59361	9.74525	10.9647	8.21642	8.42258	8.44207	8.67994	9.41677	10.8096	9.85521	8.46826	8.98149	8.58391	8.69311	8.41565	8.9318	9.41562
Potri.001G087800	156.912	186.28	167.113	203.225	160.906	200.793	0.116577	0.11834	1.18716	0.0121582	0.0271107	1.21609	0.00823764	0.0224517	1.24789	0.513699	0.86204	1.06501	0.85904	0.981445	1.02545	0.367087	0.95806	1.09096	0.292683	0.71266	1.07791	AT4G10840	Tetratricopeptide repeat (TPR)-like superfamily protein	P0CI65	Nephrocystin-3 OS=Danio rerio GN=nphp3 PE=3 SV=1	149.515	164.007	157.215	216.653	167.151	175.036	165.534	140.737	154.673	168.401	185.317	157.278	197.854	214.414	184.767	186.956	230.044	237.699
Potri.001G088000	7.21725	7.89994	8.65845	8.71609	8.08813	9.18925	0.452477	0.326926	1.09459	0.866432	0.568372	1.00666	0.230777	0.246762	1.13614	0.134464	0.704506	1.19969	0.338098	0.949849	1.12067	0.270619	0.95806	1.10331	0.211562	0.707304	1.1632	AT5G63610	cyclin-dependent kinase E;1	Q84TI6	Cyclin-dependent kinase E-1 OS=Arabidopsis thaliana GN=CDKE-1 PE=1 SV=2	6.5662	8.77485	6.31069	6.78627	8.43897	8.47459	8.12098	8.71537	8.39292	8.30918	7.05768	8.47182	11.5412	8.72219	8.38126	8.29263	10.2221	8.41062
Potri.001G088200	57.1535	68.2808	59.2515	72.6188	54.4568	68.4339	0.0590863	0.0711328	1.19469	0.0142535	0.0301801	1.2256	0.0170761	0.037765	1.25667	0.745851	0.920473	1.03671	0.614072	0.962353	0.952816	0.563057	0.95806	1.06353	0.98339	0.843654	1.00224	AT1G64520	regulatory particle non-ATPase 12A	Q9SGW3	26S proteasome non-ATPase regulatory subunit RPN12A OS=Arabidopsis thaliana GN=RPN12A PE=1 SV=1	56.0744	56.8761	58.5099	70.3827	63.3376	71.1221	56.3676	56.5217	47.9232	63.2559	67.878	55.3237	67.4901	73.14	73.648	61.8458	59.0721	81.4898
Potri.001G088300	18.6046	13.6905	12.6258	15.1215	13.1661	13.6533	0.046483	0.0594024	0.735868	0.147083	0.166719	1.19767	0.765637	0.549462	1.03701	0.067795	0.646414	0.678638	0.0247504	0.787009	0.707679	0.523658	0.95806	1.10452	0.911512	0.836658	0.997282	AT1G64510	Translation elongation factor EF1B/ribosomal protein S6 family protein	Q8VY91	30S ribosomal protein S6 alpha, chloroplastic OS=Arabidopsis thaliana GN=RPS6 PE=1 SV=1	21.9053	14.1208	19.7876	15.2496	13.1965	12.6254	20.832	7.87895	6.65791	11.5077	12.1744	19.1934	10.136	17.6239	15.1041	12.1863	9.69526	15.098
Potri.001G088400	12.8048	7.81113	12.4425	10.0788	10.1938	9.97136	0.022208	0.0344554	0.610014	0.0705688	0.0982424	0.810024	0.951761	0.625044	0.978181	0.956189	0.963118	0.971706	0.27848	0.949822	0.796087	0.186261	0.95806	1.29031	0.0351139	0.707304	1.27656	AT4G24015	RING/U-box superfamily protein	Q84TF5	RING-H2 zinc finger protein RHA4a OS=Arabidopsis thaliana GN=RHA4A PE=2 SV=1	8.30184	14.4351	15.6776	8.6491	6.67334	8.11095	12.7718	11.4075	9.6669	13.517	11.1488	11.5312	17.0546	13.0763	6.88178	10.3812	13.4826	9.65891
Potri.001G088600	27.3683	19.8119	29.8133	21.845	26.3009	19.7046	0.0347617	0.0477162	0.723898	0.00289832	0.00952859	0.732726	0.00868553	0.023331	0.749198	0.520156	0.863951	1.08934	0.792347	0.974713	0.960998	0.367782	0.95806	1.10262	0.938534	0.838442	0.994584	AT4G23980	auxin response factor 9	Q9XED8	Auxin response factor 9 OS=Arabidopsis thaliana GN=ARF9 PE=2 SV=1	31.4851	20.816	29.8038	17.7507	21.6604	20.0245	25.0239	25.3414	38.6802	33.5169	26.6783	24.3393	35.1134	16.4978	26.0266	24.4776	24.5884	20.8252
Potri.001G088800	332.516	78.4559	205.114	78.2012	273.82	79.0716	1.17e-05	0.000295491	0.235946	1.73e-05	0.000348641	0.381258	7.35e-09	4.52e-06	0.288772	0.026135	0.574052	0.616853	0.203913	0.949822	0.823477	0.942952	0.988615	0.996754	0.837064	0.82492	1.00785	AT5G42050	DCD (Development and Cell Death) domain protein	P37707	B2 protein OS=Daucus carota PE=2 SV=1	417.588	321.112	258.849	63.7487	106.13	65.4889	105.27	266.686	291.167	219.936	253.896	133.366	165.474	76.4921	39.2564	111.329	94.4302	75.2591
Potri.001G089100	10.8381	7.2762	11.2905	7.89362	10.5079	7.22681	0.00176928	0.00554382	0.671351	3.11e-05	0.000496873	0.699139	0.000324313	0.00227766	0.687752	0.688625	0.909146	1.04174	0.752655	0.972706	0.969528	0.315365	0.95806	1.08486	0.904632	0.835778	0.993213	AT5G10560	Glycosyl hydrolase family protein	Q9LXA8	Probable beta-D-xylosidase 6 OS=Arabidopsis thaliana GN=BXL6 PE=2 SV=1	11.2545	11.0927	10.1672	6.90944	7.16944	7.74971	12.4737	9.80966	9.61757	11.7242	12.8946	11.2729	11.2408	8.3928	7.36798	7.71778	7.73649	8.49352
Potri.001G089400	16.156	15.6021	15.0717	16.3454	13.0524	14.5778	0.663566	0.431683	0.96572	0.413063	0.346735	1.08451	0.357827	0.335365	1.11687	0.465924	0.838992	0.932889	0.135854	0.949822	0.807899	0.65633	0.961654	1.04764	0.723023	0.806463	0.934346	AT4G10920	transcriptional coactivator p15 (PC4) family protein (KELP)	O65155	RNA polymerase II transcriptional coactivator KELP OS=Arabidopsis thaliana GN=KELP PE=1 SV=1	16.0227	16.787	15.6582	21.4034	11.9395	13.4635	16.6581	16.2055	11.5395	15.0317	14.0418	19.1183	12.9072	21.3288	15.9184	19.4256	11.9702	18.2109
Potri.001G089600	10.5011	7.88102	9.02197	8.38803	9.476	8.67674	0.0110552	0.0206565	0.750497	0.341116	0.303849	0.929733	0.297277	0.29319	0.915654	0.106443	0.690477	0.859148	0.323618	0.949849	0.902385	0.619169	0.961527	1.06433	0.310001	0.71266	1.10097	AT4G10925	Nuclear transport factor 2 (NTF2) family protein	Q93YV9	F-box protein SKIP8 OS=Arabidopsis thaliana GN=SKIP8 PE=1 SV=1	10.4276	10.5606	10.515	8.63403	7.62569	7.38334	10.0441	8.87337	9.37811	8.96156	10.3737	7.81501	7.70795	11.4273	7.88298	9.13651	7.23093	7.86536
Potri.001G090300	44.6627	43.4808	42.4322	49.1922	36.6524	45.1345	0.733597	0.463648	0.973537	0.155866	0.173913	1.15931	0.0671754	0.10236	1.23142	0.584379	0.88175	0.950059	0.117722	0.949822	0.820649	0.338311	0.95806	1.13135	0.746619	0.810057	1.03803	AT2G46500	phosphoinositide 4-kinase gamma 4	Q9C671	Probable phosphatidylinositol 4-kinase type 2-beta At1g26270 OS=Arabidopsis thaliana GN=At1g26270 PE=1 SV=1	45.7655	43.7696	44.4531	50.743	36.1229	43.5766	47.989	28.3594	37.0175	48.4442	40.1077	34.3733	60.7346	36.8587	55.1878	46.6609	63.788	49.4316
Potri.001G090400	19.9539	22.1491	19.5313	21.4506	15.805	20.148	0.371852	0.282835	1.11002	0.297538	0.276956	1.09826	0.00864964	0.0232663	1.27479	0.749767	0.921159	0.978824	0.0527735	0.870356	0.792077	0.74247	0.969769	0.968462	0.320654	0.714873	0.909654	AT1G64450	Late embryogenesis abundant (LEA) hydroxyproline-rich glycoprotein family		NA	17.4164	22.6937	19.7515	21.5085	19.3219	25.6169	27.6895	16.6282	11.3552	17.3997	17.6653	27.7446	18.2368	23.0345	17.9907	22.2209	22.547	18.0035
Potri.001G090500	10.5322	11.4799	11.7489	14.5971	9.54219	13.8547	0.554473	0.38041	1.08999	0.036461	0.0602647	1.24242	0.000851351	0.00441455	1.45194	0.551597	0.875169	1.11553	0.379946	0.949849	0.906005	0.0520483	0.95806	1.27153	0.0699509	0.707304	1.20686	AT4G10955	alpha/beta-Hydrolases superfamily protein	Q680C0	GDSL esterase/lipase At4g10955 OS=Arabidopsis thaliana GN=At4g10955 PE=2 SV=1	10.2182	10.9312	10.4471	12.7923	8.81316	12.8343	14.7466	8.47994	8.38221	11.4081	10.4107	15.439	13.3759	18.8019	12.8064	11.2186	14.0925	15.0309
Potri.001G090600	124.958	143.687	129.197	146.412	128.386	145.724	0.114549	0.116866	1.14989	0.0635996	0.0910713	1.13325	0.139534	0.173196	1.13505	0.78528	0.930569	1.03393	0.919758	0.985846	1.02743	0.81843	0.977455	1.01896	0.850311	0.827339	1.01417	AT5G42080	dynamin-like protein	Q39828	Dynamin-related protein 5A OS=Glycine max PE=2 SV=1	120.117	125.913	128.843	148.237	136.571	146.254	112.39	129.946	115.67	137.41	145.18	108.894	154.889	130.191	150.73	137.069	163.796	159.057
Potri.001G090700	79.4246	50.6228	70.226	45.4168	69.0318	58.3505	0.0013893	0.0046812	0.63737	0.00593816	0.0159955	0.646723	0.437608	0.383307	0.84527	0.376696	0.817656	0.884185	0.354226	0.949849	0.869149	0.270189	0.95806	0.897159	0.0926069	0.707304	1.15265	AT4G10960	UDP-D-glucose/UDP-D-galactose 4-epimerase 5	O65781	UDP-glucose 4-epimerase GEPI48 OS=Cyamopsis tetragonoloba PE=2 SV=1	74.0414	75.2506	88.9817	57.7777	46.92	47.1708	89.7814	36.7403	51.9807	56.4085	99.3	86.4774	70.8935	52.8332	36.0834	39.3746	43.1019	51.1884
Potri.001G090900	22.4752	19.7723	20.9712	20.1323	20.9917	18.6512	0.190943	0.171641	0.879741	0.67512	0.484888	0.959999	0.128589	0.163414	0.888503	0.466354	0.838992	0.933084	0.470073	0.954785	0.933994	0.840498	0.979134	1.01821	0.515409	0.767687	0.943296	AT4G10970	unknown protein; FUNCTIONS IN: molecular_function unknown; INVOLVED IN: biological_process unknown; LOCATED IN: cellular_component unknown; EXPRESSED IN: 25 plant structures; EXPRESSED DURING: 14 growth stages; BEST Arabidopsis thaliana protein match is: unknown protein (TAIR:AT4G23910.2); Has 30201 Blast hits to 17322 proteins in 780 species: Archae - 12; Bacteria - 1396; Metazoa - 17338; Fungi …		NA	22.6892	23.2315	21.5048	17.2212	21.5787	20.5171	18.5712	25.4321	24.2761	24.0272	20.2832	16.5437	17.6651	21.1282	17.6945	23.0628	21.2608	17.3102
Potri.001G091100	26.5662	15.4668	22.0421	17.3426	20.1015	15.6451	0.000599474	0.00260269	0.582199	0.0120021	0.0267941	0.786794	0.0208157	0.0436841	0.778309	0.0708121	0.647998	0.829706	0.0223	0.787009	0.756656	0.358373	0.95806	1.12128	0.931167	0.838295	1.01153	AT4G23895	Pleckstrin homology (PH) domain-containing protein		NA	27.6815	25.9914	26.0256	18.655	13.3411	14.4043	22.7169	23.0481	17.0299	19.6954	25.991	25.2968	20.5166	20.9064	16.3565	20.5446	15.7144	18.656
Potri.001G091800	12.0688	13.3204	12.8076	13.2143	11.8758	13.8943	0.327576	0.257412	1.1037	0.761429	0.524022	1.03175	0.102394	0.138304	1.16996	0.55213	0.875169	1.06122	0.83243	0.979507	0.984009	0.883402	0.985414	0.992037	0.655429	0.795589	1.04309	AT5G62050	homolog of yeast oxidase assembly 1 (OXA1)	Q42191	Mitochondrial inner membrane protein OXA1 OS=Arabidopsis thaliana GN=OXA1 PE=2 SV=2	11.3096	12.7591	12.1378	11.8571	13.9833	14.1207	13.5896	14.098	10.8697	13.2262	11.7528	14.6398	11.4773	9.19887	12.9204	13.8732	11.5546	13.0503
Potri.001G091900	59.0316	57.9625	61.7128	61.3377	59.0248	59.6102	0.829164	0.505684	0.981889	0.935351	0.59435	0.993922	0.90572	0.608734	1.00992	0.636588	0.90017	1.04542	0.986026	0.991441	0.999885	0.501319	0.95806	1.05823	0.740174	0.808934	1.02843	AT4G23850	AMP-dependent synthetase and ligase family protein	Q9T0A0	Long chain acyl-CoA synthetase 4 OS=Arabidopsis thaliana GN=LACS4 PE=2 SV=1	62.36	57.4756	57.2592	55.7901	58.0875	60.0098	53.6113	57.6823	67.5808	66.4997	61.4913	55.392	69.7319	50.7614	66.4272	59.5588	69.6693	61.3107
Potri.001G092500	15.0744	11.2272	14.653	12.8212	12.7243	11.3914	0.090389	0.0978955	0.744787	0.298443	0.277572	0.874994	0.349659	0.330164	0.895243	0.743113	0.920473	0.972044	0.210817	0.949822	0.844103	0.324621	0.95806	1.14198	0.750128	0.810473	1.01462	AT5G53160	regulatory components of ABA receptor 3	Q9FGM1	Abscisic acid receptor PYL8 OS=Arabidopsis thaliana GN=PYL8 PE=1 SV=1	17.2769	13.0032	14.943	16.4048	8.973	8.30379	20.3148	13.298	9.79768	12.3472	14.3409	19.7422	12.7299	13.7296	9.80764	14.9178	11.8656	10.065
Potri.001G093600	17.9197	7.9446	14.7122	8.69233	13.0778	8.65136	0.000177773	0.00113889	0.443344	0.000131056	0.00126421	0.590826	0.000562622	0.00335208	0.661531	0.166388	0.721588	0.821003	0.0445038	0.848745	0.729798	0.659571	0.961654	1.09412	0.411493	0.734019	1.08896	AT5G41800	Transmembrane amino acid transporter family protein	Q9FKS8	Lysine histidine transporter 1 OS=Arabidopsis thaliana GN=LHT1 PE=1 SV=1	23.1391	15.9486	14.6715	7.73178	8.20618	7.89585	15.7582	10.9994	12.9064	15.7225	12.7938	18.882	15.9228	5.88851	6.81899	10.7836	9.28656	9.45247
Potri.001G094100	28.729	15.7898	23.8231	16.0171	25.0716	15.9972	0.000189141	0.0011853	0.549612	4.04e-05	0.000581233	0.672335	6.97e-05	0.000785201	0.638062	0.0457487	0.621264	0.829235	0.209545	0.949822	0.872692	0.913592	0.985978	1.01439	0.852251	0.827468	1.01314	AT4G01100	adenine nucleotide transporter 1	Q54MZ4	Mitochondrial substrate carrier family protein B OS=Dictyostelium discoideum GN=mcfB PE=3 SV=1	30.4514	28.722	27.0137	17.7213	16.1169	13.5313	26.5704	21.4885	22.9164	22.4116	23.0245	28.3898	21.9606	17.9602	14.7125	19.8551	15.6684	14.9291
Potri.001G094400	8.22718	7.41426	7.91857	7.28417	8.25973	7.66286	0.309029	0.246653	0.901191	0.440306	0.362987	0.919884	0.509148	0.421493	0.927738	0.687485	0.909146	0.962489	0.958226	0.98993	1.00396	0.786339	0.973901	0.982454	0.692889	0.800977	1.03353	AT5G41770	crooked neck protein, putative / cell cycle protein, putative	P63155	Crooked neck-like protein 1 OS=Rattus norvegicus GN=Crnkl1 PE=2 SV=1	9.09219	7.68093	7.90842	7.21109	7.17169	7.86001	5.48318	7.76721	10.2992	7.26731	8.31248	6.71287	9.58776	7.27784	7.89155	6.48533	10.9452	6.87674
Potri.001G094900	485.358	348.104	373.942	353.592	405.991	331.814	0.00414288	0.0102151	0.717211	0.542392	0.417893	0.945579	0.0658981	0.100904	0.817294	0.0275343	0.586707	0.770447	0.157039	0.949822	0.836477	0.947541	0.98959	1.01576	0.517219	0.768747	0.953202	AT1G64230	ubiquitin-conjugating enzyme 28	P35135	Ubiquitin-conjugating enzyme E2-17 kDa OS=Solanum lycopersicum PE=2 SV=1	534.457	460.092	461.525	327.675	348.479	368.159	380.079	355.447	324.217	381.377	474.42	423.48	278.577	408.165	320.639	334.951	259.546	387.831
Potri.001G095800	25.4581	30.4762	26.8414	28.4233	25.1586	27.0716	0.0872519	0.0954397	1.19711	0.46674	0.377984	1.05893	0.420782	0.374194	1.07604	0.867759	0.94548	1.05434	0.857201	0.981445	0.988236	0.457956	0.95806	0.932639	0.197209	0.707304	0.888287	AT5G41670	6-phosphogluconate dehydrogenase family protein	P21577	6-phosphogluconate dehydrogenase, decarboxylating OS=Synechococcus elongatus (strain PCC 7942) GN=gnd PE=1 SV=4	27.011	23.1934	26.1698	34.0097	28.5362	28.8827	20.3342	18.3895	34.6604	29.5598	27.475	21.1217	36.3495	27.2916	31.0359	23.4441	30.0466	28.5533
Potri.001G096900	138.814	205.055	192.203	220.228	175.86	221.179	0.0222925	0.0345358	1.47719	0.410261	0.345043	1.14581	0.0285407	0.0549771	1.2577	0.0967043	0.682536	1.3846	0.11477	0.949822	1.26687	0.859039	0.982227	1.074	0.449798	0.747845	1.07863	AT4G23690	Disease resistance-responsive (dirigent-like protein) family protein	P13240	Disease resistance response protein 206 OS=Pisum sativum GN=PI206 PE=2 SV=2	99.3773	147.299	169.767	240.379	174.136	200.65	177.686	149.875	176.019	221.135	221.496	114.843	284.368	331.428	179.43	133.188	199.589	232.449
Potri.001G097200	16.3946	8.51794	12.1221	7.56502	14.3298	7.43537	0.001002	0.00373386	0.519556	0.000544534	0.0031347	0.624071	0.00014851	0.0013089	0.518876	0.0593509	0.628822	0.739392	0.38862	0.949849	0.874052	0.322012	0.95806	0.888129	0.220765	0.709795	0.872908	AT1G64140	BEST Arabidopsis thaliana protein match is: loricrin-related (TAIR:AT5G64550.1); Has 3596 Blast hits to 2004 proteins in 150 species: Archae - 0; Bacteria - 54; Metazoa - 1597; Fungi - 38; Plants - 513; Viruses - 9; Other Eukaryotes - 1385 (source: NCBI BLink).	Q9SZ67	Probable WRKY transcription factor 19 OS=Arabidopsis thaliana GN=WRKY19 PE=2 SV=1	19.3969	16.8825	12.9045	9.40609	9.28716	6.86056	8.46433	16.2245	16.4717	12.8658	10.1425	10.8262	9.85936	7.83333	6.60002	9.626	9.06588	7.77041
Potri.001G097400	27.2313	23.73	26.5741	23.6738	25.4932	23.9379	0.240695	0.203861	0.871424	0.0751812	0.102971	0.890859	0.360244	0.336889	0.938991	0.82567	0.937364	0.975864	0.571344	0.959767	0.936172	0.975474	0.992039	0.997629	0.89404	0.833451	1.00876	AT4G23650	calcium-dependent protein kinase 6	Q42479	Calcium-dependent protein kinase 3 OS=Arabidopsis thaliana GN=CPK3 PE=1 SV=1	32.1069	24.9175	24.6696	21.2614	26.2039	23.7248	28.825	24.0026	26.6393	25.5501	24.2082	30.1277	26.6656	20.3734	23.5128	25.7544	27.2259	24.8608
Potri.001G097500	16.2946	16.5573	12.0905	18.1998	13.0092	17.9922	0.923133	0.543761	1.01612	0.000487868	0.00290579	1.50529	0.0078865	0.0217242	1.38304	0.0269273	0.582895	0.741993	0.146082	0.949822	0.798371	0.494369	0.95806	1.0992	0.446498	0.746855	1.08667	AT5G60750	CAAX amino terminal protease family protein		NA	12.5636	18.6528	17.6675	20.0186	12.8474	16.8058	12.6322	12.1351	9.25222	13.0247	15.1513	11.1451	11.2929	25.9315	18.8278	15.7839	13.6777	17.8176
Potri.001G097700	142.187	180.983	137.674	184.415	133.562	179.075	0.0254934	0.0380822	1.27285	0.000371441	0.00246619	1.3395	0.00410346	0.0136374	1.34076	0.705413	0.914508	0.96826	0.562823	0.955101	0.939338	0.832019	0.978886	1.01896	0.883199	0.832478	0.989456	AT1G64090	VIRB2-interacting protein 1	Q9SUR3	Reticulon-like protein B1 OS=Arabidopsis thaliana GN=RTNLB1 PE=1 SV=1	130.929	138.163	157.47	193.074	165.724	184.151	139.898	123.643	112.66	141.9	171.084	143.943	130.592	179.006	170.815	174.8	164.957	208.393
Potri.001G098600	43.1446	40.6614	38.7848	39.1434	40.8429	36.8401	0.502133	0.353133	0.942445	0.881545	0.574282	1.00924	0.461902	0.396916	0.901994	0.241795	0.758635	0.898949	0.590435	0.961424	0.946652	0.667261	0.961654	0.962666	0.247925	0.709795	0.90602	AT4G11240	Calcineurin-like metallo-phosphoesterase superfamily protein	P48488	Serine/threonine-protein phosphatase PP1 OS=Medicago sativa subsp. varia GN=PP1 PE=2 SV=1	44.497	42.1538	42.783	45.3007	35.9322	40.7514	34.8221	38.0308	33.9144	39.0933	50.4768	39.5515	35.6047	37.671	44.5733	36.3981	34.8565	38.0446
Potri.001G099200	26.6873	20.5371	22.5554	21.3636	18.0531	19.906	0.0491415	0.0618419	0.769545	0.481992	0.385986	0.947159	0.340481	0.323689	1.10263	0.15685	0.717541	0.845173	0.0187551	0.765009	0.676468	0.917584	0.985978	1.04024	0.677936	0.798156	0.969269	AT5G41560	FUNCTIONS IN: molecular_function unknown; INVOLVED IN: biological_process unknown; LOCATED IN: chloroplast; EXPRESSED IN: 24 plant structures; EXPRESSED DURING: 15 growth stages; CONTAINS InterPro DOMAIN/s: Ubiquitin ligase, Det1/DDB1-complexing (InterPro:IPR018276); Has 1807 Blast hits to 1807 proteins in 277 species: Archae - 0; Bacteria - 0; Metazoa - 736; Fungi - 347; Plants - 385; Viruses - …		NA	32.5824	22.5637	24.9159	21.3697	19.7734	20.4682	26.6257	20.6258	18.8127	20.2463	22.7741	27.2894	21.5139	34.7781	23.3172	16.5546	18.1423	17.6143
Potri.001G099600	12.8117	17.0282	15.053	17.8448	14.7586	18.4597	0.0325469	0.0454389	1.32911	0.0362515	0.0600805	1.18547	0.0143406	0.0332712	1.25078	0.162912	0.718144	1.17494	0.209076	0.949822	1.15196	0.651298	0.961654	1.04796	0.390778	0.729824	1.08407	AT1G63940	monodehydroascorbate reductase 6	P92947	Monodehydroascorbate reductase, chloroplastic OS=Arabidopsis thaliana GN=At1g63940 PE=2 SV=3	10.4157	12.4742	15.5452	16.2364	16.24	18.6081	13.4969	12.728	14.5603	15.2022	15.2284	14.444	19.7109	15.5493	17.7143	14.762	18.3395	19.4969
Potri.001G099800	103.5	71.1727	99.2905	80.634	100.679	96.9653	0.0156938	0.026756	0.687658	0.121228	0.145316	0.812102	0.774401	0.552821	0.963115	0.725987	0.916139	0.959327	0.638617	0.963856	0.972741	0.358755	0.95806	1.13293	0.0362106	0.707304	1.36239	AT1G63910	myb domain protein 103	Q8LPH6	Transcription factor MYB86 OS=Arabidopsis thaliana GN=MYB86 PE=2 SV=1	79.3235	125.904	105.273	68.882	72.1148	72.5213	106.608	75.4318	68.9529	75.1626	151.684	115.731	101.463	76.1106	62.1517	79.0981	92.2431	92.9803
Potri.001G100100	1030.34	555.96	602.307	377.57	787.38	447.398	0.00699309	0.0148849	0.53959	0.0109218	0.0249298	0.626873	0.00667035	0.0192895	0.56821	0.00263539	0.265917	0.584572	0.106366	0.949822	0.764196	0.131227	0.95806	0.679131	0.29896	0.71266	0.80473	AT1G69230	SPIRAL1-like5	Q8LGD1	Protein SPIRAL1-like 5 OS=Arabidopsis thaliana GN=SP1L5 PE=2 SV=1	1341.59	833.457	915.968	365.438	650.78	651.662	787.552	398.806	555.516	602.02	589.863	732.804	549.586	584.546	113.031	261.824	264.212	309.563
Potri.001G101100	17.347	19.8062	18.633	22.8359	16.8476	19.2135	0.303848	0.243438	1.14176	0.0263826	0.0475571	1.22556	0.180545	0.207607	1.14043	0.509405	0.860423	1.07413	0.814011	0.977678	0.971208	0.225459	0.95806	1.15297	0.760362	0.812627	0.970077	AT1G63830	PLAC8 family protein		NA	13.5969	19.5065	18.9377	23.3289	17.8058	18.2838	16.6973	21.1281	18.9427	15.325	20.3701	16.1464	21.8211	30.5845	19.6091	24.7579	20.5877	24.2874
Potri.001G101300	14.9071	16.6673	15.2294	17.1717	14.8321	18.6795	0.232964	0.198881	1.11808	0.231048	0.231356	1.12754	0.0128491	0.0307202	1.2594	0.83075	0.937888	1.02163	0.931319	0.98644	0.994972	0.907449	0.985864	1.03027	0.14664	0.707304	1.12073	AT5G41370	homolog of xeroderma pigmentosum complementation group B 1	Q38861	DNA repair helicase XPB1 OS=Arabidopsis thaliana GN=XPB1 PE=2 SV=3	16.3256	14.8191	13.5765	16.1556	17.0645	16.7817	12.5954	14.8123	16.3657	15.9933	15.4664	14.0441	17.3289	11.479	19.284	16.5366	22.7309	18.3377
Potri.001G101400	53.7114	58.8259	58.4969	58.7726	58.6679	60.2494	0.444249	0.322483	1.09522	0.903721	0.583337	1.00471	0.867182	0.592517	1.02696	0.484692	0.843576	1.0891	0.421261	0.949849	1.09228	0.988143	0.993865	0.999095	0.880313	0.831061	1.0242	AT4G23460	Adaptin family protein	O81742	Beta-adaptin-like protein C OS=Arabidopsis thaliana GN=BETAC-AD PE=1 SV=2	57.4228	51.0519	52.6594	48.2726	61.7196	66.4854	52.2225	55.0248	61.8183	66.8114	51.0164	47.5161	75.0686	47.5646	56.8465	53.6879	71.5112	64.7057
Potri.001G101600	9.05148	9.73958	9.0625	9.16029	8.46316	9.91647	0.492	0.347582	1.07602	0.865744	0.568202	1.01079	0.105981	0.141863	1.17172	0.965968	0.964283	1.00122	0.666777	0.965154	0.935002	0.487593	0.95806	0.940522	0.892261	0.833357	1.01816	AT1G75060	unknown protein; FUNCTIONS IN: molecular_function unknown; INVOLVED IN: biological_process unknown; LOCATED IN: cellular_component unknown; BEST Arabidopsis thaliana protein match is: unknown protein (TAIR:AT1G19330.2); Has 104 Blast hits to 104 proteins in 22 species: Archae - 0; Bacteria - 0; Metazoa - 0; Fungi - 0; Plants - 104; Viruses - 0; Other Eukaryotes - 0 (source: NCBI BLink).		NA	11.2539	7.18375	8.71679	9.32976	10.2198	9.66919	8.81807	9.48492	8.22551	8.33928	7.15284	9.16548	12.2514	8.14075	11.4757	9.12339	8.56061	8.48337
Potri.001G101700	11.7156	10.94	11.7861	12.7203	11.9358	11.8929	0.580633	0.393325	0.933795	0.351089	0.310374	1.07926	0.860442	0.589997	0.996412	0.95818	0.963654	1.00602	0.859302	0.981445	1.01879	0.161138	0.95806	1.16273	0.642573	0.793902	1.08711	AT5G41350	RING/U-box superfamily protein	Q8LE94	E3 ubiquitin-protein ligase At3g02290 OS=Arabidopsis thaliana GN=At3g02290 PE=2 SV=1	10.0575	13.8284	11.2609	12.0268	10.5424	10.2507	12.4001	13.7422	10.5069	10.4639	13.027	13.0473	9.31531	12.7075	11.3361	16.0002	13.6168	12.7538
Potri.001G101900	27.2324	28.8963	21.3974	32.3035	20.16	31.4222	0.773648	0.482819	1.0611	0.00194509	0.00720342	1.5097	0.000717547	0.00392212	1.55864	0.12909	0.70111	0.785732	0.0523799	0.870356	0.740292	0.384739	0.95806	1.11791	0.40513	0.732246	1.08741	AT1G63800	ubiquitin conjugating enzyme 4	P42748	Ubiquitin-conjugating enzyme E2 4 OS=Arabidopsis thaliana GN=UBC4 PE=2 SV=2	32.6033	25.7068	23.3872	37.8238	21.9449	26.9201	30.3183	21.4154	16.1802	16.2989	23.8338	27.8364	13.8987	43.3155	31.5948	27.5902	23.9223	39.1407
Potri.001G102100	55.7011	49.0761	41.8355	37.9083	49.7033	55.2375	0.477764	0.340255	0.881062	0.609074	0.452829	0.906127	0.482566	0.408008	1.11134	0.12124	0.69182	0.751071	0.499409	0.955101	0.892321	0.0702699	0.95806	0.772438	0.567096	0.778477	1.12555	AT1G63770	Peptidase M1 family protein	P04825	Aminopeptidase N OS=Escherichia coli (strain K12) GN=pepN PE=1 SV=2	40.4343	56.2356	70.4334	39.2678	53.6414	54.3192	33.7582	45.9765	32.6772	36.3117	78.5419	35.8749	29.708	34.0451	43.627	32.6007	32.384	28.7643
Potri.001G103100	12.2479	6.82195	10.06	7.79444	11.4168	8.00547	0.000246679	0.0014134	0.556989	0.00384887	0.0116849	0.774797	0.000408133	0.00271086	0.701199	0.0330175	0.609167	0.821362	0.495351	0.955101	0.932147	0.2979	0.95806	1.14255	0.083063	0.707304	1.17349	AT1G63690	SIGNAL PEPTIDE PEPTIDASE-LIKE 2	Q5F383	Signal peptide peptidase-like 2B OS=Gallus gallus GN=SPPL2B PE=2 SV=1	13.2208	11.8657	11.6572	7.15464	7.38366	5.92754	9.69107	9.58983	11.3374	9.19628	11.0471	9.91448	9.6436	6.08337	8.02248	8.82621	8.84496	9.8499
Potri.001G103800	22.9823	26.3231	23.7626	27.3116	22.8067	26.9227	0.179258	0.163762	1.14537	0.096625	0.123002	1.14935	0.142582	0.175734	1.18048	0.884834	0.947802	1.03395	0.794075	0.975017	0.99236	0.697077	0.963876	1.03755	0.81861	0.820157	1.02278	AT4G23330	unknown protein; FUNCTIONS IN: molecular_function unknown; INVOLVED IN: biological_process unknown; LOCATED IN: cellular_component unknown; EXPRESSED IN: 17 plant structures; EXPRESSED DURING: 9 growth stages; CONTAINS InterPro DOMAIN/s: Protein of unknown function DUF2365 (InterPro:IPR019314).		NA	21.492	24.6584	22.7964	24.4771	25.1306	29.3617	26.5015	16.7798	23.8735	22.0358	27.8312	19.406	29.9105	28.8914	26.6419	24.3486	29.6078	28.3432
Potri.001G104500	14.5762	13.2721	16.4099	15.4004	15.9122	13.5815	0.472612	0.337409	0.910532	0.459123	0.374301	0.938482	0.138412	0.172183	0.853524	0.312306	0.79375	1.1258	0.55031	0.955101	1.09166	0.370967	0.95806	1.16036	0.764312	0.813379	1.02331	AT4G23100	glutamate-cysteine ligase	O22493	Glutamate--cysteine ligase, chloroplastic OS=Solanum lycopersicum GN=GSH1 PE=2 SV=1	17.4109	13.9799	12.3378	15.7637	12.1206	11.932	14.6655	20.6244	14.5625	16.682	17.7695	17.5331	13.0322	11.6155	12.3195	20.2881	12.0806	19.4284
Potri.001G104600	863.707	558.501	749.163	770.602	731.286	742.747	0.00397692	0.00995469	0.646633	0.836677	0.555251	1.02862	0.881198	0.598345	1.01567	0.35868	0.811159	0.867382	0.226948	0.949822	0.846684	0.138001	0.95806	1.37977	0.0167021	0.707304	1.32989	AT5G12250	beta-6 tubulin	Q9ZPN9	Tubulin beta-2 chain OS=Eleusine indica GN=TUBB2 PE=2 SV=1	911.11	995.371	684.639	525.982	584.561	564.961	1038.15	407.752	706.275	519.258	650.268	1056.25	866.191	772.081	431.528	882.068	752.711	1022.82
Potri.001G104700	11.7072	12.1944	13.8567	12.0282	13.4639	11.8513	0.646388	0.423483	1.04162	0.0755528	0.103391	0.868038	0.11701	0.152414	0.880228	0.0892874	0.669406	1.18361	0.217076	0.949822	1.15005	0.827414	0.978161	0.986369	0.679785	0.798573	0.971861	AT1G63500	Protein kinase protein with tetratricopeptide repeat domain	Q9FHD7	Probable serine/threonine-protein kinase At5g41260 OS=Arabidopsis thaliana GN=At5g41260 PE=1 SV=1	11.0787	11.7707	12.2722	12.069	12.7764	11.7378	12.8014	12.9531	17.2157	14.2528	12.3644	13.6511	13.7587	9.00684	13.3648	13.679	13.1408	11.5339
Potri.001G105100	38.9422	45.5355	30.9726	43.2363	29.159	40.4499	0.169593	0.156996	1.16931	0.00474455	0.0135066	1.39595	0.0130733	0.0312059	1.38722	0.1173	0.690477	0.795347	0.0889575	0.941521	0.748775	0.573143	0.95806	0.949507	0.204647	0.707304	0.888315	AT1G63460	glutathione peroxidase 8	Q8LBU2	Probable glutathione peroxidase 8 OS=Arabidopsis thaliana GN=GPX8 PE=2 SV=1	48.8351	35.2562	32.7353	44.3067	44.9934	47.3064	38.6823	29.9799	27.2104	36.8572	27.1543	36.144	20.7799	33.8815	50.5535	47.7062	28.5546	47.0481
Potri.001G105200	60.8886	28.3216	43.2748	30.2952	60.2637	29.218	1.79e-05	0.000341789	0.465139	0.00207708	0.00757915	0.700065	0.00108162	0.0052517	0.484836	0.0074424	0.402621	0.710721	0.730982	0.972706	0.989737	0.686863	0.962066	1.06968	0.98892	0.845008	1.03165	AT4G11600	glutathione peroxidase 6	O23814	Probable phospholipid hydroperoxide glutathione peroxidase OS=Spinacia oleracea PE=2 SV=1	64.1743	61.8195	56.6719	24.9616	29.4567	30.5466	41.861	41.0575	47.9821	46.6112	50.717	45.3526	29.3422	29.1345	20.8705	37.7912	21.9803	33.4466
Potri.001G105600	45.3327	62.3984	45.029	77.4333	39.4712	78.2875	0.0143146	0.0250146	1.37645	0.000385155	0.00252232	1.71963	0.00016406	0.00139623	1.98341	0.844916	0.940272	0.9933	0.354832	0.949849	0.8707	0.146846	0.95806	1.24095	0.0580949	0.707304	1.25464	AT5G41240	glutathione S-transferase THETA 1	Q9ZRT5	Glutathione S-transferase T1 OS=Arabidopsis thaliana GN=GSTT1 PE=2 SV=1	37.7939	52.6401	45.5641	63.55	56.2695	67.3757	60.8447	45.3915	22.9058	44.3622	55.337	44.3021	42.0595	78.489	58.4563	80.0472	60.7902	102.939
Potri.001G105900	37.0515	13.4377	35.832	16.1288	43.5677	15.0931	8.25e-05	0.000698672	0.362677	9.11e-05	0.000983501	0.450124	1.27e-06	6.08e-05	0.34643	0.774872	0.927811	0.967088	0.254271	0.949822	1.17587	0.312167	0.95806	1.20027	0.582846	0.782938	1.12319	AT3G48990	AMP-dependent synthetase and ligase family protein	Q9SMT7	4-coumarate--CoA ligase-like 10 OS=Arabidopsis thaliana GN=4CLL10 PE=2 SV=1	50.2448	30.794	30.1156	12.7321	14.8158	12.7652	18.4921	47.3256	48.0231	38.2893	31.3189	21.8116	45.5635	11.9702	13.3883	16.5585	25.5721	14.4485
Potri.001G106100	617.659	434.786	661.589	456.001	639.362	539.848	0.0502441	0.062869	0.703925	0.0307246	0.053024	0.689252	0.148188	0.180367	0.844353	0.844872	0.940272	1.07112	0.741024	0.972706	1.03514	0.887961	0.985864	1.0488	0.199083	0.707304	1.24164	AT5G23860	tubulin beta 8	P29516	Tubulin beta-8 chain OS=Arabidopsis thaliana GN=TUBB8 PE=2 SV=2	724.754	672.056	456.168	324.823	495.709	483.825	785.274	336.937	491.39	808.721	638.735	605.253	964.813	390.971	246.58	376.571	550.282	603.411
Potri.001G106600	10.5759	10.4056	11.1166	9.00678	11.3885	10.3206	0.864076	0.519766	0.983897	0.0238528	0.0441679	0.810207	0.381281	0.349064	0.90623	0.718552	0.915358	1.05113	0.631211	0.962601	1.07683	0.139319	0.95806	0.865568	0.880437	0.831078	0.991825	AT1G63430	Leucine-rich repeat protein kinase family protein	C0LGH8	Probable LRR receptor-like serine/threonine-protein kinase At1g63430 OS=Arabidopsis thaliana GN=At1g63430 PE=1 SV=1	10.2057	10.0614	11.4607	9.5786	11.0236	10.6147	10.3849	10.1754	8.11589	11.0721	11.6083	13.3473	13.1126	7.47015	10.2964	8.56667	9.14472	7.96631
Potri.001G107000	675.046	359.442	520.011	470.249	568.892	462.902	0.00388114	0.009794	0.532471	0.404896	0.34189	0.904307	0.0361239	0.065352	0.813691	0.157352	0.717541	0.770334	0.365739	0.949849	0.842745	0.182261	0.95806	1.30827	0.0113608	0.707304	1.28783	AT5G23750			#NA	918.904	636.16	470.074	379.257	343.077	355.993	691.967	344.086	445.998	422.935	595.872	646.743	492.474	572.672	321.913	490.714	462.845	573.755
Potri.001G107200	104.816	90.1854	107.09	105.001	93.1432	94.8563	0.0941025	0.100903	0.860419	0.861734	0.566476	0.980501	0.739812	0.537336	1.01839	0.966192	0.964363	1.02169	0.301587	0.949822	0.888639	0.220341	0.95806	1.16428	0.49509	0.760869	1.05179	AT1G63260	tetraspanin10		NA	109.684	103.648	101.115	87.5889	88.3487	94.6186	144.022	90.948	85.065	97.8114	113.853	127.138	90.7895	117.864	88.2347	114.778	83.8155	108.298
Potri.001G107500	38.5697	34.4395	36.9452	36.6556	33.6939	35.4513	0.293192	0.237061	0.892914	0.926724	0.591067	0.99216	0.562953	0.449123	1.05216	0.630888	0.89846	0.957881	0.221539	0.949822	0.873583	0.522198	0.95806	1.06435	0.754747	0.810763	1.02938	AT4G20330	Transcription initiation factor TFIIE, beta subunit	Q54KJ8	General transcription factor IIE subunit 2 OS=Dictyostelium discoideum GN=gtf2e2 PE=3 SV=1	35.1834	42.5565	37.9693	40.4233	33.2174	29.6777	34.337	34.4037	29.9321	41.6083	44.8664	37.9133	35.5558	40.8494	28.6183	33.8203	36.1693	39.331
Potri.001G108100	23.3567	19.5391	14.3129	13.9517	15.3591	24.5483	0.173173	0.159457	0.836551	0.946009	0.598135	0.974765	0.0666812	0.101868	1.59829	0.0204962	0.541703	0.612793	0.0251187	0.787009	0.657587	0.0884635	0.95806	0.714038	0.50617	0.76678	1.25637	AT4G11660	winged-helix DNA-binding transcription factor family protein	Q9T0D3	Heat stress transcription factor B-2b OS=Arabidopsis thaliana GN=HSFB2B PE=2 SV=1	23.3438	24.8477	21.8787	13.9699	23.2584	21.389	12.1141	8.21206	12.6762	10.2768	32.3545	12.1027	12.4536	16.3627	7.51248	8.89901	12.7728	12.3152
Potri.001G108200	95.6905	72.524	78.5068	77.6584	78.8506	76.1867	0.0108653	0.0203787	0.757902	0.963117	0.604394	0.989193	0.840317	0.581154	0.966216	0.0833034	0.659115	0.820425	0.127406	0.949822	0.824017	0.526588	0.95806	1.0708	0.535531	0.775047	1.0505	AT3G47670	Plant invertase/pectin methylesterase inhibitor superfamily protein	Q9LUL8	Putative pectinesterase/pectinesterase inhibitor 26 OS=Arabidopsis thaliana GN=PME26 PE=2 SV=1	92.85	96.5245	97.697	80.8324	66.1675	70.5722	92.0155	71.3851	58.517	66.653	99.4272	88.0822	73.4679	88.2559	58.8161	80.0844	76.5782	86.0306
Potri.001G108700	102.688	69.4535	98.5865	82.3505	99.3293	83.6505	0.0107976	0.0203171	0.676358	0.189662	0.200944	0.835312	0.497106	0.414751	0.842153	0.7158	0.91519	0.960064	0.688469	0.969523	0.967297	0.241042	0.95806	1.18569	0.0998741	0.707304	1.20441	AT1G63120	RHOMBOID-like 2		NA	84.8489	93.9716	129.242	66.2765	69.6079	72.4762	105.39	72.8087	70.9647	81.2916	161.389	102.748	95.5138	58.5416	61.4862	96.7927	81.6456	99.4204
Potri.001G109200	25.7667	45.7103	23.4637	60.9216	18.1783	57.3194	0.0125734	0.0227054	1.77401	1.8e-08	9.36e-06	2.59642	1.77e-07	2.03e-05	3.15318	0.722018	0.915554	0.910623	0.125427	0.949822	0.705495	0.0226723	0.95806	1.33278	0.0635811	0.707304	1.25397	AT1G63110	GPI transamidase subunit PIG-U	Q8CHJ1	Phosphatidylinositol glycan anchor biosynthesis class U protein OS=Rattus norvegicus GN=Pigu PE=1 SV=3	18.2559	38.3886	20.6555	57.9351	37.2488	41.947	27.4306	30.6074	15.6084	19.7666	28.1006	23.4169	19.3155	68.6306	65.7807	47.5512	57.4214	70.0912
Potri.001G109500	14.507	13.0425	14.2103	13.9018	12.9125	13.0601	0.323738	0.255227	0.899049	0.70415	0.499022	0.978285	0.843527	0.58242	1.01144	0.842771	0.939932	0.979551	0.319982	0.949849	0.890085	0.483471	0.95806	1.06588	0.993455	0.845187	1.00135	AT4G11740	Ubiquitin-like superfamily protein		NA	16.7322	13.6256	13.1632	12.5204	13.1724	13.4347	14.2631	12.7432	14.447	15.4325	14.7016	12.9003	14.9847	13.0897	14.0512	14.0741	13.7012	16.9485
Potri.001G109800	12.2547	11.2718	10.8715	10.9812	10.8651	11.768	0.452307	0.326848	0.919793	0.750131	0.519867	1.01009	0.567558	0.450985	1.0831	0.36287	0.811701	0.887128	0.365545	0.949849	0.886608	0.905949	0.985864	0.974216	0.793708	0.815724	1.04402	AT1G12710	phloem protein 2-A12	Q9LN77	F-box protein PP2-A12 OS=Arabidopsis thaliana GN=P2A12 PE=2 SV=1	12.0759	12.0863	12.6019	14.2846	11.2516	8.27917	13.9926	8.38409	8.75702	7.09445	15.8498	13.9033	8.11919	10.9591	13.3361	10.7037	8.32496	11.2351
Potri.001G110000	19.6304	22.2546	20.2573	24.9085	20.4913	23.6546	0.267856	0.221671	1.13368	0.013842	0.0296401	1.2296	0.119761	0.155235	1.15437	0.79612	0.934074	1.03194	0.848421	0.981312	1.04386	0.267677	0.95806	1.11925	0.422549	0.737914	1.06291	AT1G12650	unknown protein; FUNCTIONS IN: molecular_function unknown; INVOLVED IN: biological_process unknown; LOCATED IN: cellular_component unknown; EXPRESSED IN: 23 plant structures; EXPRESSED DURING: 13 growth stages; CONTAINS InterPro DOMAIN/s: Protein of unknown function DUF947 (InterPro:IPR009292); Has 700 Blast hits to 631 proteins in 192 species: Archae - 0; Bacteria - 32; Metazoa - 138; Fungi - 16…	Q3UFY0	Ribosomal RNA processing protein 36 homolog OS=Mus musculus GN=Rrp36 PE=2 SV=1	20.0803	17.6472	21.1637	19.6991	21.2569	25.8078	23.41	19.4033	16.6839	18.7558	21.8845	23.9208	17.743	29.2513	25.4999	23.2875	20.1291	23.0375
Potri.001G110100	98.6194	89.6743	89.7239	93.8415	87.6716	94.4319	0.424434	0.312707	0.909297	0.50907	0.401145	1.04589	0.366413	0.34055	1.07711	0.401572	0.823054	0.9098	0.343562	0.949849	0.888989	0.594036	0.958609	1.04647	0.529134	0.77267	1.05305	AT1G12640	MBOAT (membrane bound O-acyl transferase) family protein	O42916	Lysophospholipid acyltransferase OS=Schizosaccharomyces pombe (strain 972 / ATCC 24843) GN=ale1 PE=1 SV=1	98.7569	113.301	83.8003	106.734	81.104	81.185	105.635	85.3093	62.6945	90.8887	103.526	93.6087	86.4053	93.5392	87.4204	88.8965	92.029	114.518
Potri.001G110200	9.88108	16.3187	11.7075	16.9139	10.3892	15.2812	0.00118256	0.00416549	1.65151	0.000241267	0.00182487	1.4447	0.000775961	0.00412549	1.47087	0.115135	0.690477	1.18484	0.697353	0.970981	1.05143	0.809113	0.976242	1.03647	0.407585	0.732769	0.936418	AT4G20360	RAB GTPase homolog E1B	P46280	Elongation factor Tu, chloroplastic OS=Glycine max GN=TUFB1 PE=3 SV=1	10.8504	7.89993	10.8929	16.6655	15.7456	16.5451	11.9252	10.9346	13.0911	12.7326	9.33869	11.6813	12.2492	23.6617	18.7411	15.83	14.7377	15.5931
Potri.001G111400	15.2661	12.6423	15.2112	12.641	19.4811	12.8067	0.156719	0.147668	0.828129	0.029448	0.0515205	0.831036	0.0014585	0.00645097	0.657394	0.938467	0.960701	0.996402	0.113165	0.949822	1.2761	0.915229	0.985978	0.999898	0.865763	0.828163	1.01301	AT4G22990	Major Facilitator Superfamily with SPX (SYG1/Pho81/XPR1) domain-containing protein	Q93ZQ5	SPX domain-containing membrane protein At4g22990 OS=Arabidopsis thaliana GN=At4g22990 PE=2 SV=2	12.8976	16.006	16.8948	10.2126	12.4392	15.2752	14.192	19.6843	18.2136	13.7942	13.0744	12.8571	14.6628	10.7211	14.0287	12.5734	12.5892	12.2827
Potri.001G111700	21.5055	9.97746	19.4584	11.8758	21.35	11.0347	8.39e-05	0.000706221	0.46395	8.14e-05	0.000919385	0.610319	0.000524483	0.00317244	0.516846	0.40319	0.823054	0.90481	0.811286	0.977635	0.992773	0.0830848	0.95806	1.19026	0.384509	0.728051	1.10596	AT4G11820	hydroxymethylglutaryl-CoA synthase / HMG-CoA synthase / 3-hydroxy-3-methylglutaryl coenzyme A synthase	P54873	Hydroxymethylglutaryl-CoA synthase OS=Arabidopsis thaliana GN=HMGS PE=1 SV=2	19.2273	20.9949	24.2942	8.54629	9.5891	11.797	12.8183	16.7194	17.1574	20.9582	26.851	19.4941	22.2101	10.637	13.2693	12.1271	13.5339	11.6753
Potri.001G112000	87.3957	88.7216	74.9391	89.3961	80.1174	90.3422	0.847434	0.513738	1.01517	0.0600732	0.0872467	1.19292	0.145377	0.17811	1.12762	0.128463	0.700446	0.857469	0.45189	0.953154	0.91672	0.963419	0.990777	1.0076	0.765377	0.813379	1.01827	AT1G63000	nucleotide-rhamnose synthase/epimerase-reductase	Q9SYM5	Probable rhamnose biosynthetic enzyme 1 OS=Arabidopsis thaliana GN=RHM1 PE=1 SV=1	81.7217	82.8586	97.6067	92.0246	83.6131	90.5271	71.3856	71.124	66.2912	72.5169	99.2034	66.297	77.7555	106.208	88.6816	64.6218	75.2343	99.7601
Potri.001G112200	176.882	210.217	180.247	274.424	151.619	278.106	0.165411	0.153935	1.18846	0.00127129	0.00538962	1.52249	0.000209361	0.00164127	1.83424	0.862422	0.943914	1.01902	0.359902	0.949849	0.857174	0.089851	0.95806	1.30543	0.00921809	0.707304	1.32295	AT1G62990	KNOTTED-like homeobox of Arabidopsis thaliana 7	P46606	Homeobox protein HD1 OS=Brassica napus GN=HD1 PE=2 SV=1	161.121	227.286	142.24	228.642	193.521	208.489	226.185	157.544	129.221	157.173	206.085	189.518	196.006	344.346	197.278	264.95	279.692	327.747
Potri.001G112300	10.9443	10.7125	12.9746	12.2995	10.7417	11.3333	0.797448	0.492776	0.978819	0.46267	0.375868	0.947968	0.438398	0.38373	1.05508	0.0733927	0.648015	1.18551	0.831217	0.979507	0.981486	0.355887	0.95806	1.14815	0.420463	0.736999	1.05795	AT4G11860	Protein of unknown function (DUF544)	Q76LS9	Protein FAM63A OS=Mus musculus GN=Fam63a PE=1 SV=1	10.9835	10.9787	10.8708	11.3662	11.1341	9.63725	12.7203	11.4925	15.2612	14.071	12.0978	12.126	13.0535	13.5069	8.79765	14.7401	11.3733	15.5526
Potri.001G112700	11.5018	8.35749	10.9217	9.43604	11.6505	10.6627	0.00930834	0.0183448	0.726626	0.0699578	0.0976188	0.86397	0.342392	0.325041	0.915213	0.570759	0.879699	0.94957	0.953536	0.989928	1.01293	0.179356	0.95806	1.12905	0.0201605	0.707304	1.27582	AT4G22910	FIZZY-related 2	Q8L3Z8	Protein FIZZY-RELATED 2 OS=Arabidopsis thaliana GN=FZR2 PE=1 SV=1	10.7286	11.7837	11.993	9.46891	7.73047	7.87308	9.07448	8.97334	10.4528	10.7775	13.1331	11.3834	12.6575	8.44716	9.61643	8.44377	9.80833	10.012
Potri.001G112800	15.7335	20.0971	15.575	16.4904	16.7756	18.2335	0.0363752	0.0493287	1.27734	0.459822	0.374534	1.05878	0.409766	0.367399	1.0869	0.736452	0.919429	0.989926	0.952026	0.989711	1.06623	0.0833121	0.95806	0.820538	0.313606	0.71266	0.907269	AT4G22900	Protein of unknown function (DUF1191)		NA	16.2076	13.5568	17.4361	21.5753	18.2397	20.4763	11.5728	19.7948	6.6115	13.7468	22.475	11.9675	22.8566	19.6944	15.6331	13.2781	16.0388	13.5992
Potri.001G113200	12.9651	11.9154	12.6156	13.7431	13.736	11.1176	0.483463	0.343159	0.919041	0.332936	0.298488	1.08938	0.175712	0.203713	0.809378	0.761843	0.924102	0.973043	0.875447	0.982286	1.05946	0.225258	0.95806	1.15339	0.623997	0.791956	0.93304	AT1G12550	D-isomer specific 2-hydroxyacid dehydrogenase family protein	B6YWH0	Glyoxylate reductase OS=Thermococcus onnurineus (strain NA1) GN=gyaR PE=3 SV=1	14.4281	11.3217	13.1454	15.0539	9.2384	11.454	13.783	11.7284	11.325	9.03169	16.9005	13.3715	12.1689	16.4467	12.8675	12.9917	9.98608	13.5855
Potri.001G113600	8.92437	7.86778	7.32741	8.63375	7.03353	8.46423	0.338751	0.263823	0.881607	0.155113	0.17331	1.17828	0.0979918	0.134245	1.20341	0.062995	0.638503	0.821057	0.054378	0.870356	0.788127	0.537225	0.95806	1.09736	0.537925	0.7759	1.07581	AT3G14180	sequence-specific DNA binding transcription factors		NA	8.60749	9.95907	8.20654	10.7191	6.43462	6.44962	7.38321	7.16159	7.25982	5.85208	8.91445	7.56191	7.15883	11.921	6.96631	8.68928	10.1339	8.61545
Potri.001G114100	58.8094	37.8421	55.731	38.9682	55.0518	39.3207	0.00131518	0.00448548	0.64347	0.00209818	0.00760814	0.699219	0.00106106	0.00519029	0.714248	0.589584	0.882809	0.947654	0.523059	0.955101	0.936106	0.797751	0.975485	1.02976	0.694024	0.800977	1.03907	AT1G12500	Nucleotide-sugar transporter family protein	Q9LDH3	Probable sugar phosphate/phosphate translocator At1g12500 OS=Arabidopsis thaliana GN=At1g12500 PE=2 SV=1	64.8821	53.6427	57.9034	39.2364	40.8126	33.4773	47.3079	40.6721	52.3822	66.7742	72.0186	43.311	67.6508	39.7994	32.0488	35.8117	42.9921	48.4566
Potri.001G114600	25.5639	14.9279	24.3564	14.8405	28.7302	16.5772	0.00263967	0.00739305	0.583947	0.00335742	0.0105752	0.609307	0.000206702	0.0016247	0.576997	0.672129	0.905133	0.952768	0.399197	0.949849	1.12386	0.914403	0.985978	0.994145	0.430379	0.742149	1.11048	AT1G12450	SNARE associated Golgi protein family	Q55909	TVP38/TMEM64 family membrane protein slr0305 OS=Synechocystis sp. (strain PCC 6803 / Kazusa) GN=slr0305 PE=3 SV=1	31.8258	23.1036	21.7622	13.4259	17.6902	13.6677	15.323	27.6312	30.9899	32.329	30.0316	13.044	21.1463	12.9049	10.9309	15.1101	14.6411	18.6977
Potri.001G114900	23.6386	27.0551	22.0101	25.0741	24.8175	26.6966	0.204388	0.180842	1.14453	0.251968	0.246469	1.13921	0.508799	0.421379	1.07572	0.54142	0.872747	0.931107	0.989538	0.991441	1.04987	0.465505	0.95806	0.92678	0.796626	0.815724	0.986749	AT3G60890			#NA	20.8572	21.8509	28.2077	28.9735	25.9366	26.2552	34.4119	13.0115	11.4891	19.73	21.7496	36.0495	17.6289	33.2776	22.5766	18.2226	18.7822	28.1646
Potri.001G115000	26.852	23.9235	23.2837	27.2365	24.2596	25.3663	0.347385	0.268259	0.89094	0.141881	0.162726	1.16977	0.522726	0.428624	1.04562	0.245881	0.764838	0.867112	0.449498	0.953018	0.903457	0.361986	0.95806	1.13848	0.409049	0.733346	1.06031	AT4G12040	A20/AN1-like zinc finger family protein	Q9SZ69	Zinc finger A20 and AN1 domain-containing stress-associated protein 7 OS=Arabidopsis thaliana GN=SAP7 PE=1 SV=1	24.4722	24.0278	32.0559	27.399	23.2183	21.1532	24.622	22.9577	18.764	21.2942	33.395	22.7705	19.1823	38.4277	21.0073	24.8398	25.6776	32.7674
Potri.001G115500	37.6547	35.1011	37.616	38.2337	32.7797	39.145	0.478434	0.34039	0.932184	0.727558	0.510042	1.01642	0.107423	0.143025	1.19418	0.909693	0.951884	0.998971	0.293714	0.949822	0.870532	0.310677	0.95806	1.08924	0.2732	0.710585	1.1152	AT4G12060	Double Clp-N motif protein	Q8GW78	Clp protease-related protein At4g12060, chloroplastic OS=Arabidopsis thaliana GN=At4g12060 PE=1 SV=1	41.4345	37.8759	33.6538	32.6451	37.7591	34.8992	43.5753	25.8491	30.257	38.2634	44.1263	43.443	37.7979	35.4745	33.24	40.3488	34.4783	41.7139
Potri.001G115600	23.667	27.1475	26.2817	30.6401	24.8957	33.7429	0.39341	0.294868	1.14706	0.202951	0.210378	1.16584	0.00397969	0.0133282	1.35537	0.361739	0.811701	1.11048	0.647675	0.964677	1.05191	0.453734	0.95806	1.12865	0.0728532	0.707304	1.24295	AT1G12420	ACT domain repeat 8		NA	21.0745	26.269	23.6575	34.6362	25.9346	20.8717	28.0386	18.5586	26.4236	28.0352	29.4519	25.7785	27.6855	25.0958	23.7222	33.6896	39.9891	38.0796
Potri.001G115900	30.3687	30.3261	26.3841	33.3007	24.4138	30.87	0.999662	0.570683	0.998595	0.0244753	0.0449851	1.26215	0.0177256	0.0387553	1.26445	0.249669	0.765861	0.868791	0.0967957	0.948168	0.803914	0.438071	0.95806	1.09809	0.827376	0.822928	1.01794	AT1G12410	CLP protease proteolytic subunit 2	Q9XJ36	ATP-dependent Clp protease proteolytic subunit-related protein 2, chloroplastic OS=Arabidopsis thaliana GN=CLPR2 PE=1 SV=1	31.6362	32.8667	26.6033	32.5812	27.3184	31.0786	31.0248	24.8521	17.5416	28.1939	33.3332	27.9151	21.8279	43.9585	28.2783	26.4823	28.583	37.0892
Potri.001G116000	17.0896	18.4715	16.6645	16.0374	17.101	16.4657	0.444557	0.32263	1.08086	0.842538	0.557456	0.962369	0.905885	0.608756	0.962847	0.746473	0.920473	0.975127	0.886632	0.982741	1.00067	0.199868	0.95806	0.868224	0.179521	0.707304	0.891409	AT1G12400	Nucleotide excision repair, TFIIH, subunit TTDA		NA	16.5328	15.3521	19.3839	16.7171	18.5983	20.0992	20.5355	16.3764	11.0883	15.5879	18.3622	23.1015	11.5999	20.6254	17.5678	12.1224	14.8256	15.0985
Potri.001G116100	24.5064	24.1202	20.955	22.5695	20.5089	21.4482	0.926215	0.544482	0.984242	0.364143	0.317776	1.07705	0.629995	0.484456	1.0458	0.26131	0.769897	0.855083	0.278469	0.949822	0.836879	0.482058	0.95806	0.935711	0.282197	0.712091	0.889221	AT1G12390	Cornichon family protein	Q84W04	Protein cornichon homolog 4 OS=Arabidopsis thaliana GN=At1g12390 PE=1 SV=1	29.5037	22.1377	21.8777	25.886	20.9556	25.519	28.9302	17.7596	16.4189	21.0933	24.4187	24.0222	14.0419	24.3796	22.3744	24.963	17.3465	22.0742
Potri.001G116500	13.2015	37.071	16.2497	27.0616	17.0713	29.9982	1.73e-05	0.000339701	2.80809	0.000884346	0.0042907	1.66536	0.000260385	0.00195248	1.75723	0.18514	0.729513	1.2309	0.123373	0.949822	1.29313	0.0538683	0.95806	0.729993	0.098757	0.707304	0.809208	AT4G12110	sterol-4alpha-methyl oxidase 1-1	Q8L7W5	Methylsterol monooxygenase 1-1 OS=Arabidopsis thaliana GN=SMO1-1 PE=1 SV=1	12.941	14.9476	11.716	29.4695	37.9643	43.7793	19.0704	19.1774	13.0339	13.9959	10.908	17.6522	19.9102	25.05	41.7078	20.0468	23.8175	24.4021
Potri.001G116900	8.37567	9.08971	9.50561	9.62683	9.3314	9.4431	0.425687	0.313188	1.08525	0.828762	0.551985	1.01275	0.875147	0.595659	1.01197	0.249538	0.765861	1.13491	0.348343	0.949849	1.11411	0.525911	0.95806	1.05909	0.645812	0.794312	1.03888	AT1G12360	Sec1/munc18-like (SM) proteins superfamily	Q9C5X3	SNARE-interacting protein KEULE OS=Arabidopsis thaliana GN=KEU PE=1 SV=2	9.8806	7.81339	7.43301	8.76893	9.65426	8.84594	8.51336	9.32783	10.3351	10.7751	7.98977	8.46644	11.1317	9.00343	9.5805	10.9789	9.73275	10.7413
Potri.001G117400	27.9672	24.2086	29.4351	25.7037	27.9861	26.489	0.130291	0.128768	0.865608	0.068936	0.0964868	0.873234	0.55178	0.443355	0.946505	0.562193	0.878965	1.05249	0.963112	0.98993	1.00068	0.611525	0.961527	1.06176	0.311122	0.71266	1.0942	AT4G22740	glycine-rich protein		NA	27.9363	25.8186	30.1466	23.2361	24.6974	24.6923	30.3406	26.1329	27.2046	31.1682	28.7158	28.2098	34.2737	21.9185	22.1535	28.1705	31.1264	28.1413
Potri.001G117900	364.615	371.033	354.159	428.886	382.717	391.048	0.823374	0.503374	1.0176	0.0223346	0.0421546	1.211	0.809789	0.568882	1.02177	0.838822	0.939451	0.971322	0.651095	0.964677	1.04965	0.167627	0.95806	1.15592	0.592163	0.786546	1.05395	AT1G12310	Calcium-binding EF-hand family protein	Q94AZ4	Probable calcium-binding protein CML13 OS=Arabidopsis thaliana GN=CML13 PE=1 SV=1	452.975	330.395	310.476	364.871	332.004	416.224	403.167	267.574	359.29	339.225	387.448	349.08	373.329	512.448	393.43	377.047	362.818	519.715
Potri.001G118000	18.5185	15.4281	17.0382	16.224	16.5384	14.5325	0.122248	0.122829	0.833118	0.50109	0.396553	0.952215	0.289753	0.28801	0.878715	0.354816	0.809347	0.920063	0.3498	0.949849	0.893073	0.639867	0.961527	1.05159	0.607589	0.788489	0.941951	AT4G12230	alpha/beta-Hydrolases superfamily protein	Q8MJJ1	Maspardin OS=Bos taurus GN=SPG21 PE=2 SV=1	19.3577	16.9409	19.2569	18.7633	13.0724	14.4486	16.551	15.7237	14.8702	20.2553	18.8148	15.3195	17.7328	18.5342	16.9873	18.8399	12.3341	17.7589
Potri.001G118100	44.1388	94.2312	48.8735	82.9587	50.2331	78.9904	5.12e-05	0.000566242	2.13488	0.00109804	0.00490263	1.69742	0.00610445	0.018185	1.57248	0.523847	0.865244	1.10727	0.675846	0.966845	1.13807	0.33609	0.95806	0.880374	0.116532	0.707304	0.838262	AT1G07770	Ribosomal protein S8 family protein	P42798	40S ribosomal protein S15a-1 OS=Arabidopsis thaliana GN=RPS15AA PE=2 SV=2	45.5367	37.6023	49.2775	88.8691	87.0324	106.792	67.3716	43.7094	41.746	44.4328	50.0712	59.8428	34.9409	87.0797	95.7891	64.4209	52.2034	69.4392
Potri.001G118500	8.4527	7.46977	8.36861	7.06766	8.06093	7.2451	0.351887	0.271061	0.883713	0.116653	0.141195	0.844544	0.480686	0.407384	0.898793	0.876761	0.947253	0.990051	0.692132	0.969523	0.953651	0.630287	0.961527	0.946168	0.791426	0.815724	0.969924	AT4G12320	cytochrome P450, family 706, subfamily A, polypeptide 6	P37120	Flavonoid 3',5'-hydroxylase OS=Solanum melongena GN=CYP75A2 PE=2 SV=1	7.48957	7.78794	10.0806	8.96912	7.15139	6.28879	9.61549	7.58494	7.40233	7.90029	6.53931	12.3794	7.1585	7.94305	7.30443	5.54537	7.74822	6.22657
Potri.001G118700	29.0964	25.6053	27.2882	25.2822	27.0566	26.5534	0.272786	0.224693	0.880015	0.321736	0.292146	0.926488	0.908041	0.609654	0.981401	0.534474	0.869045	0.937855	0.559225	0.955101	0.929895	0.844611	0.979134	0.987383	0.628297	0.793136	1.03703	AT4G12340	copper ion binding		NA	31.29	24.2374	31.7618	26.2687	22.8707	27.6764	28.8221	23.8861	24.5259	24.9315	32.1869	31.2955	25.3695	33.2069	22.3882	21.3964	23.0724	25.9687
Potri.001G118800	112.606	16.315	70.4827	15.4093	88.7298	15.494	6.83e-07	0.000120991	0.144885	8.8e-08	1.79e-05	0.218625	6.34e-08	1.11e-05	0.17462	0.0274795	0.586707	0.625922	0.200009	0.949822	0.787965	0.634922	0.961527	0.944485	0.720251	0.806016	0.949678	AT4G12350	myb domain protein 42	Q50EX6	Protein ODORANT1 OS=Petunia hybrida GN=ODO1 PE=2 SV=1	121.428	84.5336	131.857	13.0626	21.1595	14.7229	77.4338	52.8099	75.2137	51.7144	101.44	98.5922	36.1752	9.12094	9.74617	29.3949	14.7062	11.581
Potri.001G118900	9.81522	9.35726	9.72837	9.66398	9.40373	9.88199	0.697638	0.447753	0.953342	0.907886	0.584376	0.993381	0.566888	0.450693	1.05086	0.947191	0.962028	0.991152	0.73341	0.972706	0.958077	0.77699	0.973901	1.03278	0.560273	0.778102	1.05608	AT4G22670	HSP70-interacting protein 1	Q93YR3	FAM10 family protein At4g22670 OS=Arabidopsis thaliana GN=At4g22670 PE=1 SV=1	8.23625	10.1869	11.0225	9.1698	9.48488	9.41709	9.67718	10.4288	8.57116	8.49995	9.80689	11.4988	9.61581	8.09989	10.4914	9.48458	11.8863	9.39605
Potri.001G119500	82.2465	78.1783	44.8881	42.5073	68.5211	109.045	0.636519	0.418681	0.950536	0.885786	0.576322	0.946962	0.178124	0.205431	1.5914	0.0336585	0.609506	0.545775	0.353041	0.949849	0.833118	0.122632	0.95806	0.543722	0.436531	0.743989	1.39482	AT4G12400	stress-inducible protein, putative	Q43468	Heat shock protein STI OS=Glycine max GN=STI PE=2 SV=1	55.0176	69.29	122.432	26.4787	80.9032	127.153	30.3969	24.5308	37.9378	27.473	132.582	28.2967	32.9993	31.4754	52.3307	21.2499	32.5614	27.4266
Potri.001G119800	68.8202	52.5124	79.1661	57.9849	64.5208	52.099	0.0444535	0.0573645	0.763038	0.00169984	0.00659005	0.732446	0.0616716	0.0963642	0.807475	0.171229	0.721588	1.15033	0.590242	0.961424	0.937528	0.469856	0.95806	1.10421	0.998041	0.845292	0.992127	AT1G62710	beta vacuolar processing enzyme	P49042	Vacuolar-processing enzyme OS=Ricinus communis PE=1 SV=1	76.4442	72.1329	57.8834	59.8643	54.5142	43.1587	81.3004	69.9902	71.6529	93.9428	70.6348	90.5692	76.0724	58.2442	43.5666	68.1831	63.827	55.7354
Potri.001G120300	62.9501	196.329	84.9601	156.963	97.7085	189.165	3.11e-06	0.000182331	3.11881	0.00109211	0.00489486	1.84749	6.72e-06	0.000168977	1.93601	0.288207	0.787031	1.34964	0.00113577	0.502375	1.55216	0.164297	0.95806	0.799488	0.752367	0.810622	0.963506	AT4G12420	Cupredoxin superfamily protein	Q9SU40	Monocopper oxidase-like protein SKU5 OS=Arabidopsis thaliana GN=SKU5 PE=1 SV=1	63.3763	61.4	64.074	160.097	193.288	235.603	67.8973	128.451	60.2216	99.907	62.8756	45.2722	130.096	136.621	209.566	93.7519	155.048	154.122
Potri.001G120400	35.0174	48.633	36.3254	50.6796	35.515	49.9347	0.00599079	0.0132541	1.38882	0.00119005	0.00515905	1.39516	0.000867344	0.00447799	1.40602	0.834741	0.939024	1.03735	0.862846	0.981445	1.01421	0.718734	0.966183	1.04208	0.826897	0.82287	1.02677	AT1G12230	Aldolase superfamily protein	B0UV30	Transaldolase OS=Haemophilus somnus (strain 2336) GN=tal PE=3 SV=1	38.6659	33.9491	32.4371	52.3111	44.4052	49.1826	41.7724	37.2735	23.4671	37.4753	34.7868	40.51	38.9925	49.022	55.8533	39.2739	52.3176	55.787
Potri.001G120900	16.3088	27.9751	22.045	34.4826	19.5717	32.0091	0.00192783	0.00586306	1.71533	7.28e-05	0.000859195	1.56419	6.59e-05	0.000753539	1.63548	0.0381668	0.609506	1.35172	0.233802	0.949822	1.20007	0.0617999	0.95806	1.23262	0.0872099	0.707304	1.1442	AT1G62640	3-ketoacyl-acyl carrier protein synthase III	P49244	3-oxoacyl-[acyl-carrier-protein] synthase 3 A, chloroplastic OS=Cuphea wrightii GN=KAS3A PE=2 SV=2	12.8707	18.1907	17.8651	31.3997	23.3961	29.1294	22.1516	18.4719	22.0646	25.8509	22.144	15.6497	27.9826	40.4532	28.6607	28.1312	37.1482	40.5722
Potri.001G121400	148.508	127.529	137.133	142.115	120.362	132.809	0.298161	0.239902	0.858732	0.816023	0.546373	1.03633	0.411207	0.368485	1.10341	0.487906	0.845473	0.923404	0.194178	0.949822	0.810475	0.443374	0.95806	1.11437	0.616514	0.79054	1.0414	AT4G22570	adenine phosphoribosyl transferase 3	Q43199	Adenine phosphoribosyltransferase 1 OS=Triticum aestivum GN=APT1 PE=2 SV=1	140.214	135.066	170.245	199.285	94.7742	88.5275	143.015	112.374	88.4853	132.068	198.492	148.26	137.238	230.579	101.436	129.95	130.767	170.04
Potri.001G121600	28.0135	21.4948	30.1122	22.9851	28.8759	20.8509	0.039382	0.0524094	0.767304	0.0139537	0.0298553	0.763312	0.028538	0.0549771	0.722087	0.686377	0.909146	1.07492	0.995319	0.991934	1.03079	0.532064	0.95806	1.06933	0.836702	0.824905	0.970042	AT4G22560	unknown protein; BEST Arabidopsis thaliana protein match is: unknown protein (TAIR:AT4G12450.1); Has 380 Blast hits to 380 proteins in 21 species: Archae - 0; Bacteria - 0; Metazoa - 0; Fungi - 6; Plants - 374; Viruses - 0; Other Eukaryotes - 0 (source: NCBI BLink).		NA	27.0818	28.5509	28.4077	26.1559	21.3202	17.0084	31.406	22.8313	26.9717	23.2392	43.198	32.0329	31.1066	29.6548	19.751	26.8917	23.6671	21.4758
Potri.001G121700	21.4941	30.5318	22.0993	31.0198	21.1693	33.9881	0.0100551	0.0193992	1.42047	0.00116503	0.00509419	1.40366	0.000936432	0.00472815	1.60554	0.819533	0.936973	1.02816	0.844488	0.980955	0.98489	0.944317	0.989023	1.01598	0.361175	0.72316	1.1132	AT4G22540	OSBP(oxysterol binding protein)-related protein 2A	Q940Y1	Oxysterol-binding protein-related protein 2A OS=Arabidopsis thaliana GN=ORP2A PE=2 SV=1	22.8708	23.4867	18.1248	34.6399	29.8678	27.0877	20.3226	18.4725	26.358	21.7172	21.9094	18.9556	26.9597	30.2128	27.8236	29.2618	37.2864	37.6281
Potri.001G122200	111.888	115.54	108.336	123.74	104.702	119.335	0.736157	0.464809	1.03264	0.127085	0.150116	1.14219	0.115813	0.151219	1.13976	0.687328	0.909146	0.968256	0.510143	0.955101	0.935774	0.53067	0.95806	1.07097	0.670204	0.796687	1.03285	AT5G47570	unknown protein; Has 30201 Blast hits to 17322 proteins in 780 species: Archae - 12; Bacteria - 1396; Metazoa - 17338; Fungi - 3422; Plants - 5037; Viruses - 0; Other Eukaryotes - 2996 (source: NCBI BLink).	Q9FGK0	NADH dehydrogenase [ubiquinone] 1 beta subcomplex subunit 8, mitochondrial OS=Arabidopsis thaliana GN=At5g47570 PE=2 SV=1	106.485	112.025	117.154	126.107	104.985	115.528	125.535	89.0831	81.2348	104.725	136.456	119.466	101.854	138.692	122.303	99.3766	110.438	132.324
Potri.001G122400	28.5954	37.9822	30.1182	38.7912	31.8963	37.2745	0.0221998	0.0344528	1.32827	0.0258009	0.0468039	1.28797	0.184514	0.210438	1.16862	0.77733	0.928822	1.05325	0.624379	0.962353	1.11544	0.962827	0.990777	1.0213	0.777276	0.814196	0.981367	AT4G17260	Lactate/malate dehydrogenase family protein	P22989	L-lactate dehydrogenase B (Fragment) OS=Hordeum vulgare PE=1 SV=1	23.2308	31.1796	31.3757	35.435	39.494	39.0177	21.8776	32.692	25.3805	31.4598	42.2005	24.1215	33.0953	26.3603	38.389	30.5958	43.0664	43.9051
Potri.001G122700	14.2987	9.73727	11.0395	9.96305	11.2766	8.26405	0.00379361	0.00962837	0.680988	0.419421	0.351143	0.902487	0.109034	0.144392	0.73285	0.0646913	0.642395	0.772065	0.161022	0.949822	0.788643	0.905243	0.985864	1.02319	0.140002	0.707304	0.848703	AT4G16520	Ubiquitin-like superfamily protein	Q8VYK7	Autophagy-related protein 8f OS=Arabidopsis thaliana GN=ATG8F PE=2 SV=1	14.7281	13.7355	14.4326	10.3667	8.20441	10.6407	14.489	9.49305	9.41288	8.16292	13.2714	14.1564	8.29118	12.9322	9.28542	9.95447	6.81883	12.0457
Potri.001G123000	33.8259	30.3138	33.5348	31.8956	38.6393	31.5572	0.535675	0.370597	0.896171	0.745992	0.518348	0.95112	0.155795	0.186656	0.816712	0.942834	0.961138	0.991394	0.475255	0.954785	1.1423	0.685609	0.962066	1.05218	0.761691	0.813379	1.04102	AT2G35736	unknown protein; FUNCTIONS IN: molecular_function unknown; INVOLVED IN: biological_process unknown; LOCATED IN: endomembrane system; EXPRESSED IN: 22 plant structures; EXPRESSED DURING: 13 growth stages; BEST Arabidopsis thaliana protein match is: unknown protein (TAIR:AT4G25225.1).		NA	40.3598	24.0607	37.0571	32.3903	28.4748	30.0762	39.7506	21.125	37.5077	26.1991	31.4398	45.0595	33.6616	43.3888	26.7985	33.0355	26.3468	31.2815
Potri.001G123200	7.55335	7.17633	8.35496	7.92837	7.3396	6.81927	0.585217	0.395082	0.950086	0.544627	0.419158	0.948942	0.384211	0.351037	0.929106	0.395165	0.821676	1.10613	0.770123	0.972853	0.971702	0.438689	0.95806	1.10479	0.565055	0.778477	0.950245	AT4G16530	Family of unknown function (DUF577)		NA	7.59216	7.26457	7.80331	6.98678	6.66573	7.87648	7.95907	6.75146	9.59572	8.36361	7.46112	7.77491	10.5788	8.76036	7.07243	8.90727	10.199	7.85973
Potri.001G123500	32.9174	26.4948	35.1576	28.0712	35.5974	28.8342	0.0492784	0.0619544	0.804886	0.0190302	0.037396	0.798441	0.0401032	0.0706485	0.810009	0.546266	0.873974	1.06805	0.576064	0.960102	1.08142	0.722891	0.967534	1.0595	0.304684	0.71266	1.0883	AT1G79570	Protein kinase superfamily protein with octicosapeptide/Phox/Bem1p domain	Q05609	Serine/threonine-protein kinase CTR1 OS=Arabidopsis thaliana GN=CTR1 PE=1 SV=1	36.1643	33.5262	29.0617	24.3934	28.2516	26.8393	30.8597	37.7275	40.0606	35.851	30.5733	29.5478	41.4832	19.9403	29.8504	32.6198	36.624	27.2055
Potri.001G123600	6.50765	9.60787	6.23983	8.16831	6.21538	9.40471	0.0100121	0.0193446	1.4764	0.00486417	0.0137648	1.30906	0.000601716	0.00351127	1.51314	0.644082	0.900662	0.958846	0.671494	0.966368	0.955088	0.178126	0.95806	0.850168	0.870824	0.828709	0.978855	AT1G45332	Translation elongation factor EFG/EF2 protein	Q9C641	Elongation factor G, mitochondrial OS=Arabidopsis thaliana GN=At1g45332 PE=1 SV=1	6.48269	6.06524	6.97502	7.6988	10.0853	11.0395	6.08667	5.27271	5.86293	6.15216	5.73331	7.68652	6.88452	6.33191	9.81742	7.47872	8.49139	7.87009
Potri.001G124000	21.2198	19.2138	21.7546	20.3332	22.9402	22.3566	0.318276	0.252127	0.905467	0.307207	0.282626	0.934662	0.848691	0.584593	0.974561	0.767529	0.925061	1.02521	0.593338	0.961647	1.08108	0.589456	0.95806	1.05826	0.0968559	0.707304	1.16357	AT4G25230	RPM1 interacting protein 2	Q8VYC8	E3 ubiquitin protein ligase RIN2 OS=Arabidopsis thaliana GN=RIN2 PE=1 SV=1	18.7948	22.7021	22.1624	19.9538	19.6271	18.0605	20.1128	20.821	23.5266	19.7514	23.14	20.712	24.2186	18.0094	20.5112	22.383	24.2827	20.7927
Potri.001G124100	10.0758	9.48193	9.77968	8.71016	9.96735	8.75103	0.626356	0.414269	0.941059	0.27396	0.261574	0.890639	0.20609	0.227469	0.877969	0.771393	0.926363	0.97061	0.917207	0.985685	0.989236	0.42022	0.95806	0.918606	0.34601	0.719895	0.922916	AT4G25225	unknown protein; LOCATED IN: endomembrane system; BEST Arabidopsis thaliana protein match is: unknown protein (TAIR:AT2G35736.2); Has 78 Blast hits to 78 proteins in 13 species: Archae - 0; Bacteria - 0; Metazoa - 0; Fungi - 0; Plants - 78; Viruses - 0; Other Eukaryotes - 0 (source: NCBI BLink).		NA	9.42001	8.86231	11.9451	8.82524	8.98606	10.6345	12.1331	8.04973	10.6795	7.24448	9.85288	12.2486	8.24947	11.4767	7.68084	7.81201	6.98593	8.87034
Potri.001G124300	10.6954	11.1075	11.3255	12.0203	11.503	10.8692	0.708097	0.452288	1.03853	0.408974	0.344264	1.06135	0.408317	0.366597	0.944898	0.657085	0.902195	1.05891	0.470706	0.954785	1.0755	0.39082	0.95806	1.08218	0.786097	0.815058	0.97854	AT5G51410	LUC7 N_terminus domain-containing protein	Q3SX41	Luc7-like protein 3 OS=Bos taurus GN=LUC7L3 PE=2 SV=1	12.1081	10.5608	9.41744	12.3418	10.569	10.4118	11.7028	10.105	13.7367	9.15547	12.2534	13.1283	9.19667	12.9683	11.3161	12.8085	11.2544	14.165
Potri.001G124500	82.2009	56.6861	85.5829	69.335	76.1958	59.6561	0.00128808	0.00442494	0.689604	0.010028	0.0234121	0.810151	0.0302037	0.0574012	0.782931	0.730482	0.917365	1.04114	0.480745	0.955101	0.926946	0.0360492	0.95806	1.22314	0.47302	0.753386	1.05239	AT2G45010	PLAC8 family protein	B6SGC5	Cell number regulator 6 OS=Zea mays GN=CNR6 PE=2 SV=1	79.8159	81.0406	85.7463	54.3915	58.9055	56.7614	89.1105	64.3587	88.5474	85.6355	101.663	83.43	86.335	78.3366	55.5798	77.4234	69.1304	75.466
Potri.001G125700	9.91201	9.82003	10.2708	9.62666	9.97151	9.89725	0.984766	0.565255	0.99072	0.389032	0.332626	0.937284	0.893211	0.603233	0.992552	0.707118	0.914561	1.0362	0.92415	0.985846	1.006	0.781855	0.973901	0.980309	0.98615	0.844101	1.00786	AT5G61450	P-loop containing nucleoside triphosphate hydrolases superfamily protein	Q8U4K7	2-phosphoglycerate kinase OS=Pyrococcus furiosus (strain ATCC 43587 / DSM 3638 / JCM 8422 / Vc1) GN=pgk2 PE=3 SV=1	11.2001	10.3188	8.21714	9.80692	10.1404	9.51276	9.52076	8.98691	12.1946	10.8349	9.19628	11.0356	10.1266	7.23096	10.528	10.8389	10.8826	7.84633
Potri.001G126100	104.554	171.287	135.323	139.023	142.226	162.494	0.00187368	0.00575475	1.63827	0.779947	0.531881	1.02734	0.18424	0.210313	1.14251	0.100877	0.687849	1.29429	0.0380663	0.84111	1.36031	0.114482	0.95806	0.811633	0.620243	0.791536	0.948661	AT5G61480	Leucine-rich repeat protein kinase family protein	Q9FII5	Leucine-rich repeat receptor-like protein kinase TDR OS=Arabidopsis thaliana GN=TDR PE=1 SV=1	112.061	110.711	90.8891	139.212	188.916	185.734	119.291	130.009	129.61	145.329	99.1343	115.755	208.132	109.632	155.32	110.316	194.856	123.879
Potri.001G126200	7.78859	8.62704	9.43864	9.15418	8.21763	10.2394	0.425219	0.312974	1.10765	0.803103	0.541033	0.969862	0.0336356	0.0620817	1.24603	0.179211	0.722664	1.21186	0.612002	0.962353	1.05509	0.543676	0.95806	1.0611	0.12581	0.707304	1.1869	AT5G07630	lipid transporters	Q54IV7	Protein RFT1 homolog OS=Dictyostelium discoideum GN=rft1 PE=3 SV=1	9.80219	7.8686	5.69497	7.55344	8.83634	9.49134	11.8146	9.22523	8.03847	8.66846	6.81323	10.4014	11.1091	7.41394	9.68117	9.66561	10.0557	8.48304
Potri.001G126400	11.7289	10.8995	13.9061	11.1888	14.5806	12.5433	0.435268	0.317931	0.929283	0.131016	0.153648	0.804595	0.271999	0.276404	0.860273	0.428225	0.832232	1.18563	0.208943	0.949822	1.24313	0.962623	0.990777	1.02655	0.262425	0.709795	1.15082	AT5G51300	splicing factor-related	P0CO44	Branchpoint-bridging protein OS=Cryptococcus neoformans var. neoformans serotype D (strain JEC21 / ATCC MYA-565) GN=BBP PE=3 SV=1	12.5677	11.4347	11.1843	10.0867	11.2134	11.3983	11.1188	10.6542	21.7245	11.007	11.8868	11.5278	19.4237	11.7883	10.4733	10.2701	17.5136	9.87903
Potri.001G127000	16.3124	11.6812	18.1958	11.483	17.9543	13.4836	0.0290611	0.0419661	0.716094	0.000616225	0.00341322	0.631079	0.0616222	0.0963123	0.750998	0.502556	0.855889	1.11545	0.637225	0.963856	1.10065	0.826048	0.978026	0.983027	0.328158	0.715875	1.1543				#NA	12.7309	18.37	17.8364	9.95869	12.8784	12.2066	16.9679	12.7281	16.9014	14.0763	20.3812	24.314	22.0015	7.7536	11.8837	14.7504	13.2761	9.46779
Potri.001G127100	70.0509	39.3091	64.8332	43.071	62.8068	45.8127	0.000180838	0.00115243	0.561151	0.000395801	0.0025573	0.664336	0.0458866	0.0782906	0.729423	0.448112	0.838509	0.925516	0.40757	0.949849	0.896588	0.514115	0.95806	1.0957	0.165991	0.707304	1.16545	AT5G45290	RING/U-box superfamily protein	Q9SJJ7	RING-H2 finger protein ATL57 OS=Arabidopsis thaliana GN=ATL57 PE=2 SV=1	66.1211	78.5652	65.4663	39.3975	42.6106	35.9192	54.0901	50.6013	60.3959	61.3319	81.7773	69.015	76.6207	40.5702	35.3182	45.6787	60.0245	44.6002
Potri.001G127300	30.9392	19.123	22.0237	23.0698	21.1062	23.9096	0.0325283	0.0454373	0.618083	0.893874	0.579273	1.0475	0.415393	0.370604	1.13283	0.0725487	0.647998	0.711839	0.0759996	0.930168	0.682183	0.443755	0.95806	1.20639	0.190962	0.707304	1.25031	AT1G31650	RHO guanyl-nucleotide exchange factor 14	Q93ZY2	Rop guanine nucleotide exchange factor 1 OS=Arabidopsis thaliana GN=ROPGEF1 PE=1 SV=2	33.8209	39.4712	19.5254	16.4959	22.7382	18.1348	21.8118	18.4124	16.1993	20.1066	31.0285	26.891	19.7164	19.6347	13.6184	28.0555	25.4434	25.7077
Potri.001G128200	8.02545	23.3308	8.19218	21.6821	9.39458	24.0207	4.08e-05	0.000502104	2.9071	6.79e-06	0.000194255	2.64668	2.04e-05	0.000338904	2.55687	0.90134	0.949414	1.02077	0.653026	0.964677	1.1706	0.563038	0.95806	0.92933	0.76584	0.813379	1.02957	AT5G45275	Major facilitator superfamily protein		NA	5.84751	10.0249	8.20395	21.797	20.7226	27.4729	8.20992	8.01389	5.76419	6.66664	9.86771	7.1511	11.6718	29.0998	24.1935	9.71603	21.254	21.3908
Potri.001G128800	10.1007	9.41529	9.56209	8.27455	10.3528	8.66063	0.446944	0.323949	0.932145	0.0706504	0.0983164	0.865349	0.0444555	0.0764178	0.836547	0.542537	0.873224	0.946679	0.869319	0.98148	1.02497	0.149201	0.95806	0.878842	0.261113	0.709795	0.919848	AT4G34660	SH3 domain-containing protein		NA	9.71001	10.1167	10.4753	9.78623	8.6241	9.83553	8.60695	10.4744	8.48679	10.1894	10.4539	11.0892	7.634	7.47414	10.2143	8.77457	8.34109	7.70647
Potri.001G129000	11.7086	26.2198	14.0986	24.799	13.2287	22.9542	1.46e-05	0.0003185	2.23937	2.6e-06	0.000106831	1.75897	0.000392782	0.00262941	1.73518	0.0967771	0.682536	1.20412	0.422328	0.949849	1.12983	0.529653	0.95806	0.94581	0.210816	0.707304	0.875452	AT1G31420	Leucine-rich repeat protein kinase family protein	C0LGF4	LRR receptor-like serine/threonine-protein kinase FEI 1 OS=Arabidopsis thaliana GN=FEI1 PE=1 SV=1	13.381	11.2757	10.4691	25.3817	26.4064	26.8714	15.3492	16.2661	12.2144	14.6325	12.2396	12.0194	15.9688	25.6989	26.5621	27.2786	17.4525	24.164
Potri.001G129100	29.4225	42.2234	28.4234	35.977	30.5803	37.04	0.00931032	0.0183448	1.43507	0.0157408	0.0325955	1.26575	0.0101429	0.0260928	1.21124	0.733056	0.918332	0.966043	0.664847	0.965154	1.03935	0.16804	0.95806	0.852062	0.12303	0.707304	0.877239	AT1G04170	eukaryotic translation initiation factor 2 gamma subunit	P41091	Eukaryotic translation initiation factor 2 subunit 3 OS=Homo sapiens GN=EIF2S3 PE=1 SV=3	34.3247	26.4505	27.4922	38.9162	38.7042	49.0498	24.4075	28.5563	30.7996	31.7715	30.0072	23.1554	30.266	31.8101	42.1743	29.2343	31.6446	37.4956
Potri.001G129500	65.871	74.1661	60.0998	78.4683	65.9891	77.5453	0.309704	0.24709	1.12593	0.0333107	0.0564297	1.30563	0.137743	0.171687	1.17512	0.410417	0.824719	0.912386	0.82633	0.978306	1.00179	0.764537	0.973321	1.05801	0.573085	0.780026	1.04556				NA	63.6968	64.5556	69.3607	88.0018	63.5102	70.9862	80.2189	53.5454	44.6288	49.9595	76.5913	70.6197	45.1349	117.368	72.2654	64.1712	53.3853	85.662
Potri.001G129800	17.4721	16.3087	19.4504	19.8544	17.1331	15.7753	0.559438	0.38302	0.93341	0.965715	0.605359	1.02077	0.446401	0.38848	0.920749	0.203499	0.746031	1.11323	0.851253	0.981312	0.980595	0.173405	0.95806	1.21741	0.809319	0.818507	0.967293	AT5G61230	Ankyrin repeat family protein		NA	14.7682	18.5787	19.0695	22.3033	12.4026	14.2201	21.4418	18.2004	19.6441	19.2669	20.2233	18.4615	18.915	26.4043	19.4476	19.3489	17.1645	23.7479
Potri.001G130200	177.159	182.407	163.972	194.263	176.195	166.572	0.764305	0.478403	1.02962	0.11396	0.138819	1.18474	0.822805	0.574226	0.945387	0.440999	0.834763	0.925562	0.820093	0.978306	0.994556	0.705258	0.965063	1.065	0.276932	0.710585	0.913187	AT1G31812	acyl-CoA-binding protein 6	O04066	Acyl-CoA-binding protein OS=Ricinus communis PE=3 SV=1	176.244	164.197	191.036	197.984	163.323	185.915	186.848	163.041	127.156	138.265	201.609	194.055	136.827	281.248	167.733	158.214	144.03	196.273
Potri.001G130500	13.5505	9.43613	12.4236	10.2929	10.5025	8.54605	0.0035707	0.00924039	0.696366	0.0413477	0.0661596	0.828499	0.0584742	0.0925084	0.813716	0.380178	0.817835	0.916833	0.0454812	0.84972	0.775061	0.469847	0.95806	1.0908	0.309077	0.71266	0.905673	AT4G19150	Ankyrin repeat family protein	Q12955	Ankyrin-3 OS=Homo sapiens GN=ANK3 PE=1 SV=3	14.2092	13.9468	12.4956	9.68001	9.9886	8.63978	14.1024	10.5609	10.0588	12.5642	13.6613	15.0354	10.982	13.4729	8.70243	10.2861	9.7036	10.0716
Potri.001G131000	158.969	317.556	147.64	269.458	160.871	256.998	0.000646772	0.0027341	1.99759	0.00087366	0.00426057	1.8251	0.00210821	0.0082963	1.59754	0.403722	0.823054	0.92873	0.970749	0.990334	1.01196	0.335519	0.95806	0.848535	0.158409	0.707304	0.809301	AT3G49010	breast basic conserved 1	P41127	60S ribosomal protein L13-1 OS=Arabidopsis thaliana GN=RPL13B PE=1 SV=1	171.879	141.114	163.915	244.786	303.573	404.31	155.656	156.856	139.488	166.199	144.715	148.917	121.646	254.029	346.249	176.126	177.054	236.226
Potri.001G131300	20.61	14.1764	18.7137	13.9479	18.9347	14.3084	0.0029072	0.00796892	0.687841	0.00212727	0.00766919	0.74533	0.00121537	0.00566155	0.755671	0.307484	0.79375	0.90799	0.414141	0.949849	0.918713	0.80449	0.976242	0.983879	0.875076	0.829614	1.00931	AT4G25030	unknown protein; FUNCTIONS IN: molecular_function unknown; INVOLVED IN: biological_process unknown; LOCATED IN: cellular_component unknown; EXPRESSED IN: 24 plant structures; EXPRESSED DURING: 15 growth stages; BEST Arabidopsis thaliana protein match is: unknown protein (TAIR:AT4G25030.2); Has 124 Blast hits to 124 proteins in 34 species: Archae - 2; Bacteria - 31; Metazoa - 0; Fungi - 0; Plants …		NA	20.731	22.2616	18.8375	15.369	13.8885	13.2718	14.4369	19.0571	18.5728	18.3718	21.0424	21.2173	18.2977	19.8325	11.5949	14.4398	13.208	13.77
Potri.001G131400	46.9737	60.5751	57.1229	51.4763	62.1529	61.6694	0.108713	0.112455	1.28956	0.525975	0.409382	0.901151	0.947615	0.623867	0.99222	0.389699	0.819773	1.21606	0.0675296	0.911134	1.32314	0.304715	0.95806	0.849793	0.869998	0.82862	1.01806	AT1G31850	S-adenosyl-L-methionine-dependent methyltransferases superfamily protein	Q9C6S7	Probable methyltransferase PMT20 OS=Arabidopsis thaliana GN=At1g31850 PE=1 SV=1	46.7132	49.343	44.8648	44.175	63.5852	73.9652	36.8026	76.6039	53.1442	68.3536	50.1849	35.7941	78.9767	35.1058	53.4932	36.4249	61.294	50.9319
Potri.001G132700	215.105	259.564	177.664	279.417	160.358	325.428	0.165589	0.154037	1.20668	0.0019172	0.00712784	1.57272	4.5e-05	0.000573559	2.02938	0.305307	0.79375	0.825943	0.133432	0.949822	0.745489	0.68212	0.962066	1.07649	0.0410254	0.707304	1.25375	AT4G19045	Mob1/phocein family protein	Q8GYX0	MOB kinase activator-like 1 OS=Arabidopsis thaliana GN=At4g19045 PE=2 SV=1	186.434	294.893	163.988	257.067	243.017	278.607	266.029	177.642	104.669	156.902	193.969	219.42	125.02	384.358	231.567	238.507	191.947	323.619
Potri.001G132800	14.3759	11.9995	14.0405	12.8429	17.2546	11.8611	0.60353	0.403675	0.834696	0.842125	0.557247	0.914702	0.106534	0.142327	0.687417	0.946275	0.962028	0.976673	0.535163	0.955101	1.20025	0.531209	0.95806	1.07029	0.99138	0.845132	0.988467	AT1G32120	FUNCTIONS IN: molecular_function unknown; INVOLVED IN: biological_process unknown; LOCATED IN: membrane; EXPRESSED IN: 14 plant structures; EXPRESSED DURING: 4 anthesis, C globular stage, F mature embryo stage, petal differentiation and expansion stage, E expanded cotyledon stage; CONTAINS InterPro DOMAIN/s: Aminotransferase-like, plant mobile domain (InterPro:IPR019557), Protein of unknown funct…		NA	21.278	14.074	7.7756	9.43833	15.6653	10.8948	7.42549	18.894	19.7903	17.0029	11.0726	7.15402	16.9443	12.5831	12.1023	11.1426	15.6523	14.8797
Potri.001G132900	20.2132	22.6531	21.1541	25.477	21.3708	24.8556	0.291903	0.236453	1.12071	0.0322145	0.0550461	1.20435	0.108356	0.14394	1.16306	0.671985	0.905133	1.04655	0.613266	0.962353	1.05727	0.297069	0.95806	1.12466	0.370445	0.724372	1.09723	AT4G19040	ENHANCED DISEASE RESISTANCE 2		NA	20.5524	21.0965	18.9906	19.3061	24.6674	23.9858	20.3255	19.669	23.5556	20.8858	21.9316	16.9104	24.801	21.4159	24.7673	27.4739	26.8234	30.0977
Potri.001G133200	35.4122	14.5727	29.8152	16.7409	40.2723	18.1822	0.000170902	0.00110727	0.411516	0.00022445	0.00174863	0.561488	1.16e-06	5.76e-05	0.451481	0.29994	0.789899	0.841948	0.38966	0.949849	1.13724	0.256377	0.95806	1.14879	0.0231876	0.707304	1.24769	AT1G32100	pinoresinol reductase 1	P52581	Isoflavone reductase homolog OS=Lupinus albus PE=2 SV=1	28.0061	32.9513	45.2791	16.9262	14.6875	12.1043	23.6313	17.537	28.3831	38.5391	42.1144	24.0872	34.4144	18.1953	12.8327	14.6121	20.1243	20.9924
Potri.001G133300	8.56356	16.4533	8.70919	18.1355	9.35175	20.1841	0.00993474	0.0192232	1.92131	5.12e-05	0.000694198	2.08235	3.77e-05	0.000515655	2.15832	0.847254	0.940272	1.01701	0.529047	0.955101	1.09204	0.616077	0.961527	1.10224	0.17189	0.707304	1.22675	AT1G32100	pinoresinol reductase 1	P52581	Isoflavone reductase homolog OS=Lupinus albus PE=2 SV=1	5.98644	13.4212	6.28305	20.1194	12.5206	16.7199	14.9017	8.17269	5.19742	7.30377	9.54243	8.11478	7.73152	27.5855	12.8139	13.0873	14.2565	21.1499
Potri.001G133800	10.4471	35.2781	18.1931	24.5048	15.8771	32.7973	0.000182113	0.00115505	3.37684	0.132734	0.155165	1.34693	0.000149828	0.00131735	2.0657	0.0435462	0.619744	1.74146	0.0845844	0.941521	1.51977	0.107128	0.95806	0.694618	0.725832	0.806652	0.929681	AT1G32090	early-responsive to dehydration stress protein (ERD4)	Q03516	Uncharacterized protein RSN1 OS=Saccharomyces cerevisiae (strain ATCC 204508 / S288c) GN=RSN1 PE=1 SV=1	14.3421	7.83954	9.15952	23.1027	39.6745	43.057	14.7125	19.2387	16.1881	15.8169	11.2403	12.2221	37.9331	17.0684	37.7452	13.9552	30.8457	18.1492
Potri.001G134100	162.932	132.336	146.996	130.281	157.091	135.938	0.0306116	0.0434676	0.812212	0.122835	0.146596	0.886286	0.2998	0.295044	0.865346	0.280497	0.7835	0.902192	0.669734	0.966136	0.964147	0.81755	0.977455	0.984472	0.709457	0.803314	1.02722	AT1G32050	SCAMP family protein	Q9C6X2	Secretory carrier-associated membrane protein 4 OS=Arabidopsis thaliana GN=SCAMP4 PE=2 SV=1	168.617	155.327	164.853	140.696	128.414	127.897	136.767	141.938	114.285	140.228	189.704	160.526	145.526	147.613	129.261	115.031	125.152	131.347
Potri.001G135000	29.3223	57.2791	32.9362	78.1514	30.0894	69.3087	0.00464789	0.0110923	1.95343	1.79e-06	9.23e-05	2.37281	1.96e-05	0.000330203	2.30343	0.479383	0.842467	1.12325	0.892044	0.982969	1.02616	0.0594581	0.95806	1.3644	0.074443	0.707304	1.21002	AT1G31940	unknown protein; LOCATED IN: plasma membrane; EXPRESSED IN: 22 plant structures; EXPRESSED DURING: 13 growth stages; BEST Arabidopsis thaliana protein match is: unknown protein (TAIR:AT2G35585.1); Has 67 Blast hits to 67 proteins in 17 species: Archae - 0; Bacteria - 0; Metazoa - 0; Fungi - 0; Plants - 67; Viruses - 0; Other Eukaryotes - 0 (source: NCBI BLink).		NA	18.4894	41.9952	27.4822	68.5186	48.5407	54.7779	50.8258	31.2351	22.1098	26.7071	40.8592	29.8778	28.9388	115.425	61.1969	69.0266	62.6701	99.7183
Potri.001G135100	50.7661	58.9433	52.1456	62.307	50.4807	59.0929	0.417445	0.308639	1.16108	0.476247	0.383136	1.19487	0.132935	0.167482	1.1706	0.96257	0.964093	1.02717	0.967405	0.990334	0.994377	0.980128	0.99285	1.05707	0.885973	0.833185	1.00254				#NA	37.2723	57.5431	57.483	79.3979	49.0127	48.4194	64.2196	32.4041	36.0512	42.0431	68.1577	58.3649	63.7783	135.805	49.3216	32.9237	44.8753	67.6339
Potri.001G135200	54.7179	71.1921	51.9741	67.4465	54.7317	70.7478	0.0202377	0.0321937	1.30107	0.00913745	0.0220263	1.2977	0.0180169	0.039234	1.29263	0.557913	0.876708	0.949854	0.924048	0.985846	1.00025	0.579416	0.95806	0.947387	0.918597	0.838142	0.993758	AT5G45620	Proteasome component (PCI) domain protein	Q54NQ0	26S proteasome non-ATPase regulatory subunit 13 OS=Dictyostelium discoideum GN=psmD13 PE=2 SV=1	52.6034	52.7491	58.8013	64.2197	69.3156	80.0411	48.0478	50.266	47.2059	53.6051	60.5501	41.3731	62.7705	64.6817	78.2285	49.7196	67.1703	65.1373
Potri.001G135700	22.9155	20.9022	21.8025	23.3629	20.8568	21.924	0.342579	0.26587	0.912141	0.380876	0.327951	1.07157	0.493591	0.413149	1.05116	0.602477	0.887842	0.951429	0.442621	0.951401	0.910163	0.270142	0.95806	1.11773	0.481787	0.757901	1.04888	AT4G19003	E2F/DP family winged-helix DNA-binding domain	Q8VZC9	Vacuolar protein sorting-associated protein 25 OS=Arabidopsis thaliana GN=VPS25 PE=1 SV=1	21.2061	22.6842	24.8562	21.2709	22.5414	18.8942	23.6348	17.7215	18.0177	25.2063	29.355	21.8912	16.7908	25.2853	22.8182	17.8973	21.6481	25.6341
Potri.001G135800	16.3947	14.1702	15.5563	17.8512	16.1266	16.7092	0.541847	0.373447	0.864318	0.164925	0.182029	1.14752	0.651127	0.494198	1.03613	0.880362	0.947253	0.948864	0.988855	0.991441	0.983645	0.0766902	0.95806	1.25976	0.130156	0.707304	1.17918	AT1G68310	Protein of unknown function (DUF59)	Q9C9G6	MIP18 family protein At1g68310 OS=Arabidopsis thaliana GN=At1g68310 PE=2 SV=2	23.6047	12.0128	13.5666	13.9714	12.3895	16.1498	19.222	10.8488	16.1849	14.6	18.3943	14.7668	14.8776	22.0657	15.7072	15.4925	12.4571	20.0637
Potri.001G136100	43.9414	24.0445	31.5442	25.7245	37.0122	25.7197	0.0440296	0.0569776	0.547194	0.0483775	0.0739665	0.815506	0.144406	0.177286	0.694897	0.149686	0.7149	0.717869	0.51802	0.955101	0.842307	0.512511	0.95806	1.06987	0.512198	0.76751	1.06967	AT1G32170	xyloglucan endotransglucosylase/hydrolase 30	Q38908	Probable xyloglucan endotransglucosylase/hydrolase protein 30 OS=Arabidopsis thaliana GN=XTH30 PE=2 SV=2	64.0933	43.3112	24.4198	31.3243	24.0161	16.7931	28.3146	30.5264	38.1859	39.5218	21.4408	32.2795	30.5404	28.143	18.9669	31.6326	25.3196	27.8954
Potri.001G136800	25.1356	33.7506	22.2357	31.9645	24.2349	31.4004	0.026291	0.0389903	1.34274	0.00909954	0.0219628	1.43753	0.0409081	0.071706	1.29567	0.393871	0.82143	0.884629	0.733282	0.972706	0.964168	0.582957	0.95806	0.947081	0.371262	0.724372	0.930368	AT2G35520	Defender against death (DAD family) protein	Q9ZWQ7	Defender against cell death 1 OS=Citrus unshiu GN=DAD1 PE=3 SV=1	22.6853	21.4988	31.2227	31.2911	33.5625	36.3981	26.8953	22.4762	13.5736	24.6069	26.6376	24.7215	16.7386	33.9719	34.3635	23.7832	20.6032	32.3912
Potri.001G136900	10.5616	6.26895	9.04927	8.4984	8.74962	7.64125	0.00178188	0.00556058	0.593563	0.404683	0.341761	0.939125	0.134125	0.168542	0.873324	0.171958	0.721588	0.856811	0.142721	0.949822	0.82844	0.0053306	0.779371	1.35563	0.0714222	0.707304	1.2189	AT1G32220	NAD(P)-binding Rossmann-fold superfamily protein	Q9FVR6	Uncharacterized protein At1g32220, chloroplastic OS=Arabidopsis thaliana GN=At1g32220 PE=1 SV=1	11.4867	11.6241	8.57391	5.52951	6.49542	6.78193	10.6849	7.83865	8.93036	8.03183	8.0956	10.2513	9.51226	8.59084	7.45058	9.80168	7.0996	9.10011
Potri.001G137200	47.325	36.9642	44.8229	37.0591	46.9368	36.6343	0.0226772	0.0348453	0.781072	0.0226005	0.0425107	0.826789	0.00371214	0.0126671	0.780501	0.496553	0.852934	0.947131	0.921572	0.985846	0.991799	0.933094	0.987222	1.00257	0.907867	0.836357	0.991074	AT1G32230	WWE protein-protein interaction domain protein family	Q8RY59	Inactive poly [ADP-ribose] polymerase RCD1 OS=Arabidopsis thaliana GN=RCD1 PE=1 SV=1	50.6827	47.5254	43.7668	40.1149	37.2062	33.5715	39.8224	43.6183	47.9551	50.0218	45.721	43.0424	43.5796	24.9116	39.7652	45.8557	42.2854	36.2047
Potri.001G138000	26.6887	13.4639	19.6308	17.4667	21.3224	13.9436	0.000415896	0.00199321	0.504481	0.477253	0.383644	0.889758	0.00379113	0.012863	0.653942	0.0738592	0.648015	0.735548	0.105713	0.949822	0.798931	0.275631	0.95806	1.29729	0.785916	0.815058	1.03563	AT1G32250	EF hand calcium-binding protein family	Q9AWK2	Probable calcium-binding protein CML11 OS=Oryza sativa subsp. japonica GN=CML11 PE=2 SV=1	29.5247	26.4398	24.1016	16.2509	13.9127	10.2282	20.5958	13.298	12.3755	23.2985	30.5811	23.2576	14.0092	20.8236	9.74372	19.5288	13.3111	23.9
Potri.001G138100	21.1943	21.0371	19.3415	21.3421	19.1941	21.5922	0.951625	0.552951	0.992583	0.352421	0.310913	1.10343	0.305323	0.298696	1.12494	0.456762	0.838814	0.912582	0.470698	0.954785	0.905627	0.966149	0.991429	1.0145	0.845549	0.826387	1.02639	AT1G74340	dolichol phosphate-mannose biosynthesis regulatory protein-related	Q2KIN1	Dolichol phosphate-mannose biosynthesis regulatory protein OS=Bos taurus GN=DPM2 PE=3 SV=3	18.6099	25.3341	19.6389	22.7441	17.0897	23.2775	17.8617	19.7505	14.9446	18.3338	28.608	21.0126	14.8796	29.7911	22.005	17.8544	15.36	23.2401
Potri.001G138400	88.6772	76.5154	80.4607	84.2053	79.6061	77.6635	0.240194	0.203534	0.862854	0.577061	0.436043	1.04654	0.959899	0.628029	0.975597	0.409023	0.824061	0.907344	0.432567	0.949849	0.897707	0.383099	0.95806	1.1005	0.83768	0.824965	1.015	AT4G17720	RNA-binding (RRM/RBD/RNP motifs) family protein		NA	73.1607	104.04	88.8308	86.6922	69.3608	73.4933	78.075	75.3521	59.1507	80.214	106.798	81.7624	81.8725	115.079	81.1967	71.8208	79.8014	91.6957
Potri.001G138500	178.089	117.087	156.868	133.296	151.52	130.964	0.00129957	0.00444703	0.657465	0.171174	0.186548	0.849734	0.140534	0.174074	0.864335	0.295087	0.787031	0.880842	0.170895	0.949822	0.850811	0.194705	0.95806	1.13844	0.183244	0.707304	1.11852	AT5G46860	Syntaxin/t-SNARE family protein	P93654	Syntaxin-22 OS=Arabidopsis thaliana GN=SYP22 PE=1 SV=1	190.15	179.932	164.184	130.892	108.423	111.946	180.311	124.856	120.002	129.417	190.724	226.12	126.646	160.788	111.088	143.02	118.43	137.313
Potri.001G138700	18.6565	19.3759	16.3055	19.5829	18.4574	19.0024	0.787873	0.488404	1.03856	0.254921	0.248507	1.201	0.643626	0.490371	1.02953	0.373114	0.815825	0.873982	0.773901	0.973574	0.989324	0.894346	0.985864	1.01068	0.863577	0.828163	0.980723	AT1G32310	unknown protein; Has 28 Blast hits to 28 proteins in 9 species: Archae - 0; Bacteria - 0; Metazoa - 0; Fungi - 0; Plants - 28; Viruses - 0; Other Eukaryotes - 0 (source: NCBI BLink).		NA	20.29	15.7929	19.8867	16.4394	18.2934	23.395	21.5614	13.5715	8.8877	13.036	27.1033	20.2337	9.74475	28.1646	18.0598	14.2757	10.0341	19.7301
Potri.001G139400	8.55496	7.52945	9.81745	8.79407	8.06134	7.6597	0.22276	0.19266	0.880127	0.283835	0.268267	0.895759	0.545229	0.44045	0.950178	0.286896	0.786131	1.14757	0.569423	0.959141	0.942299	0.410676	0.95806	1.16796	0.930749	0.838295	1.0173	AT1G32340	NDR1/HIN1-like 8	Q9JI90	E3 ubiquitin-protein ligase RNF14 OS=Mus musculus GN=Rnf14 PE=2 SV=2	9.06569	8.12043	8.47877	7.85966	6.52477	8.20393	10.3813	7.17073	10.0123	9.76604	8.12798	11.6977	11.5661	6.60907	8.46232	13.1623	8.1214	10.244
Potri.001G139500	19.1039	23.6679	16.5494	19.7441	17.2153	20.5525	0.0638048	0.0752414	1.2389	0.112025	0.137046	1.19304	0.0365765	0.0658203	1.19385	0.261585	0.769948	0.86628	0.381404	0.949849	0.901137	0.130675	0.95806	0.834213	0.0780275	0.707304	0.86837	AT4G17770	trehalose phosphatase/synthase 5	O23617	Alpha,alpha-trehalose-phosphate synthase [UDP-forming] 5 OS=Arabidopsis thaliana GN=TPS5 PE=1 SV=2	21.7026	18.7938	16.8154	21.0321	25.6226	24.349	11.7217	24.4078	15.2536	17.8783	15.7668	13.1521	17.6652	14.195	23.5996	19.5433	27.1135	16.2711
Potri.001G140200	55.3648	33.2506	40.8723	35.1749	53.2357	36.4018	0.00545849	0.0124578	0.600573	0.12844	0.151388	0.860605	0.0101533	0.0261083	0.683785	0.0485935	0.621264	0.738236	0.778003	0.973574	0.961544	0.56996	0.95806	1.05787	0.404874	0.732246	1.09477	AT4G17790	SNARE associated Golgi protein family	Q8L586	Uncharacterized membrane protein At4g09580 OS=Arabidopsis thaliana GN=At4g09580 PE=1 SV=1	53.2705	70.1456	42.6782	28.299	36.2291	35.2237	36.1421	47.2978	41.45	49.7829	48.0031	34.834	28.596	32.5522	28.3054	39.0508	31.0388	40.6988
Potri.001G140300	9.43534	12.3427	10.1493	12.69	10.6392	12.4684	0.0331445	0.0460602	1.30813	0.0124001	0.0274147	1.25034	0.233205	0.248377	1.17193	0.539058	0.870666	1.07566	0.255649	0.949822	1.12759	0.802567	0.975904	1.02814	0.963166	0.84186	1.01018	AT5G46840	RNA-binding (RRM/RBD/RNP motifs) family protein	Q8C5L7	RNA-binding protein 34 OS=Mus musculus GN=Rbm34 PE=1 SV=1	8.83323	8.8898	10.583	11.2163	11.5505	14.2613	9.63089	8.42704	13.3648	10.9747	10.1109	9.28494	9.25154	13.5893	14.236	12.4473	9.46338	11.4608
Potri.001G140600	13.0588	19.5416	14.983	19.9571	13.8	19.1293	0.00391911	0.00985178	1.49643	0.00125274	0.0053268	1.33198	0.00390626	0.0131786	1.38618	0.275626	0.780254	1.14735	0.682713	0.968413	1.05676	0.814536	0.977348	1.02126	0.781036	0.814483	0.978899	AT5G61510	GroES-like zinc-binding alcohol dehydrogenase family protein	P43903	Quinone oxidoreductase OS=Pseudomonas aeruginosa (strain ATCC 15692 / PAO1 / 1C / PRS 101 / LMG 12228) GN=qor PE=3 SV=2	14.8441	13.2399	11.0924	20.5676	17.5258	20.5315	18.5112	13.6088	13.8572	13.3592	12.2044	19.099	14.241	19.9485	21.0518	17.6931	19.5724	17.4368
Potri.001G140800	11.4371	11.6203	11.0017	14.2203	10.1294	14.077	0.902289	0.535308	1.01602	0.0578451	0.0846437	1.29256	0.00969348	0.0252308	1.38972	0.73328	0.918332	0.961934	0.361659	0.949849	0.88566	0.292676	0.95806	1.22375	0.147926	0.707304	1.21141	AT1G32360	Zinc finger (CCCH-type) family protein	Q84UQ3	Zinc finger CCCH domain-containing protein 56 OS=Oryza sativa subsp. japonica GN=Os08g0159800 PE=2 SV=1	9.39316	11.8511	13.067	13.8317	11.0648	9.96453	11.3595	9.44113	11.7609	9.02662	12.5347	10.4879	12.4013	19.0943	12.7065	14.963	16.8488	15.5096
Potri.001G142100	91.4281	81.8158	95.8708	91.9971	88.6568	91.8598	0.347056	0.268154	0.894865	0.56649	0.43053	0.959594	0.673141	0.504535	1.03613	0.627588	0.897798	1.04859	0.791146	0.97469	0.969689	0.138246	0.95806	1.12444	0.227685	0.709795	1.12276	AT4G17890	ARF-GAP domain 8	Q8H100	Probable ADP-ribosylation factor GTPase-activating protein AGD8 OS=Arabidopsis thaliana GN=AGD8 PE=1 SV=1	77.1281	105.919	91.2371	85.9633	71.9313	87.5528	82.8317	94.7228	88.1345	101.61	111.12	83.1219	109.555	89.6581	94.6663	81.1631	97.0527	100.317
Potri.001G142200	15.8878	10.0467	14.5652	12.6513	15.8401	11.5544	0.00388074	0.009794	0.632353	0.627048	0.461447	0.8686	0.102306	0.138266	0.72944	0.517689	0.863951	0.916751	0.864183	0.98148	0.997	0.349487	0.95806	1.25925	0.62295	0.791956	1.15007	AT1G32640	Basic helix-loop-helix (bHLH) DNA-binding family protein	Q39204	Transcription factor MYC2 OS=Arabidopsis thaliana GN=RAP1 PE=1 SV=2	19.3103	13.7086	14.6445	11.1058	9.0577	9.9766	7.58284	22.6188	14.6072	10.7499	19.3404	6.34262	20.7143	11.4802	11.8068	14.0597	17.2064	12.1915
Potri.001G142600	58.7006	56.652	64.2292	65.1663	57.1022	64.6651	0.775068	0.483424	0.965101	0.833584	0.553615	1.01459	0.26011	0.268118	1.13245	0.484407	0.843576	1.09418	0.732725	0.972706	0.972771	0.198929	0.95806	1.15029	0.197786	0.707304	1.14145	AT5G46800	Mitochondrial substrate carrier family protein	Q93XM7	Mitochondrial carnitine/acylcarnitine carrier-like protein OS=Arabidopsis thaliana GN=BOU PE=1 SV=1	49.042	63.5859	63.4738	57.3508	54.9148	57.6903	58.7826	54.9206	54.9826	70.7386	80.4177	52.4539	77.3087	78.6901	53.5828	54.6767	75.1055	69.4878
Potri.001G143200	21.7893	24.1651	21.7806	23.681	20.1846	22.9568	0.304284	0.243751	1.10904	0.24482	0.241074	1.08725	0.124092	0.158997	1.13734	0.958571	0.963755	0.999603	0.44505	0.951772	0.926355	0.808019	0.976242	0.979969	0.543376	0.777064	0.949998	AT4G17830	Peptidase M20/M25/M40 family protein	P54638	Acetylornithine deacetylase OS=Dictyostelium discoideum GN=argE PE=1 SV=2	23.1778	20.6564	21.5336	23.0942	22.218	27.1831	22.7612	19.9489	19.3843	20.7214	24.4619	25.666	19.5206	21.6757	26.7036	20.7996	21.8847	21.475
Potri.001G143600	20.5707	19.4309	19.4275	18.9791	18.8124	18.6998	0.690713	0.444792	0.944589	0.83934	0.556106	0.976915	0.960436	0.628196	0.994011	0.637231	0.90017	0.944427	0.523694	0.955101	0.914526	0.76358	0.973161	0.976747	0.642247	0.793902	0.962374	AT4G17960	unknown protein; BEST Arabidopsis thaliana protein match is: unknown protein (TAIR:AT5G46620.1); Has 46 Blast hits to 45 proteins in 13 species: Archae - 0; Bacteria - 0; Metazoa - 0; Fungi - 0; Plants - 46; Viruses - 0; Other Eukaryotes - 0 (source: NCBI BLink).		NA	16.5756	20.6606	24.4759	21.3169	19.1194	17.8563	19.2046	15.4991	19.9152	17.61	28.4062	18.3102	17.0474	23.9099	17.4154	15.6358	14.2388	19.6883
Potri.001G144000	13.3982	11.7363	12.3659	11.7357	11.4537	12.4176	0.178507	0.163215	0.875958	0.658401	0.476596	0.949039	0.381063	0.348964	1.08415	0.437336	0.832916	0.92295	0.21075	0.949822	0.854872	0.988893	0.994142	0.999952	0.548007	0.777263	1.05805	AT2G35320	EYES ABSENT homolog	Q58DB6	Eyes absent homolog 2 OS=Bos taurus GN=EYA2 PE=2 SV=1	13.5488	12.831	13.8148	13.0298	11.5793	10.5997	11.8263	10.8771	10.0204	10.8715	17.8833	14.2945	10.788	11.3315	12.9475	11.0037	11.8097	13.6469
Potri.001G144400	18.3448	18.4693	10.4768	13.7047	9.55282	13.0526	0.620935	0.411901	1.00678	0.393991	0.335459	1.30811	0.465516	0.398552	1.36636	0.0115073	0.461336	0.571103	0.00186114	0.502375	0.520737	0.503544	0.95806	0.74203	0.411901	0.734019	0.70672	AT5G46590	NAC domain containing protein 71	Q7GCL7	NAC domain-containing protein 74 OS=Oryza sativa subsp. japonica GN=NAC74 PE=2 SV=1	22.9269	17.3847	14.7228	34.1174	6.97788	14.3125	18.3147	11.8625	6.7939	10.1095	12.415	7.55443	6.28737	29.993	16.311	8.28718	6.46904	7.38732
Potri.001G145100	57.5718	37.7096	48.8612	43.2081	59.8224	38.9791	0.00125598	0.00434863	0.655002	0.284603	0.268612	0.884304	0.0312619	0.0588305	0.651581	0.188817	0.733608	0.8487	0.925187	0.985956	1.03909	0.447146	0.95806	1.14581	0.692638	0.800977	1.03367				#NA	55.4753	54.416	62.824	41.8603	35.6565	35.6121	58.0454	41.7725	47.1094	32.3462	63.381	57.0044	42.3693	72.3195	33.6773	42.1215	38.1143	45.9079
Potri.001G145500	7.93332	8.33984	9.29829	10.8068	7.00959	9.22978	0.648192	0.424191	1.05124	0.230181	0.230691	1.16224	0.0301634	0.057361	1.31674	0.291673	0.787031	1.17206	0.436065	0.949849	0.883563	0.120997	0.95806	1.29581	0.406557	0.732415	1.10671	AT1G32370	tobamovirus multiplication 2B		NA	8.97012	8.8888	5.94105	8.58594	9.06071	7.37288	13.2719	8.45307	7.10491	9.88188	7.63215	10.3441	8.40005	9.10426	8.91205	12.1701	14.3138	9.26666
Potri.001G145800	91.768	24.6858	71.2394	24.7993	67.9372	27.4662	0.000129598	0.000929497	0.269002	4.58e-06	0.000156601	0.348113	8.36e-05	0.000878391	0.404288	0.106808	0.690477	0.776298	0.0714594	0.923392	0.740315	0.916639	0.985978	1.0046	0.51103	0.76751	1.11263	AT2G35380	Peroxidase superfamily protein	Q9SLH7	Peroxidase 20 OS=Arabidopsis thaliana GN=PER20 PE=2 SV=1	96.626	101.824	76.8541	14.3811	38.6548	21.0214	87.5888	40.7897	61.1039	79.0978	92.8991	80.7786	56.4176	23.8755	9.2328	26.8498	18.9014	25.9618
Potri.001G146100	40.7058	53.2275	43.0583	49.5169	43.4727	52.0398	0.0214236	0.0335941	1.30761	0.0764483	0.104392	1.15	0.0461464	0.078601	1.19707	0.626069	0.89777	1.05779	0.587779	0.961007	1.06797	0.384957	0.95806	0.930288	0.74051	0.808934	0.977686	AT1G32400	tobamovirus multiplication 2A		NA	34.6231	46.3461	41.1483	53.6607	50.404	55.6177	38.2835	46.4741	38.2827	49.5628	50.7173	33.7364	44.351	46.3602	50.7466	40.6635	48.7716	48.5
Potri.001G146500	8.03328	9.6595	7.70389	10.471	7.93132	10.0781	0.216908	0.189305	1.20244	0.00300421	0.00977541	1.35918	0.0149571	0.0342745	1.27067	0.649	0.901899	0.958997	0.864801	0.98148	0.987308	0.457438	0.95806	1.08401	0.605946	0.788489	1.04334	AT5G46560	CONTAINS InterPro DOMAIN/s: Inner nuclear membrane protein MAN1 (InterPro:IPR018996); Has 58 Blast hits to 58 proteins in 29 species: Archae - 0; Bacteria - 4; Metazoa - 11; Fungi - 15; Plants - 20; Viruses - 0; Other Eukaryotes - 8 (source: NCBI BLink).		NA	8.23818	8.21931	7.64235	11.9331	9.59739	7.44801	8.88625	7.11869	5.85638	6.59472	9.59291	9.30381	6.57447	13.2873	9.6038	9.5206	8.88937	12.1409
Potri.001G146600	9.95863	7.24611	10.6025	8.35565	8.98829	8.15948	0.0136672	0.0241111	0.727621	0.0334409	0.0565341	0.788081	0.567353	0.450887	0.907789	0.623365	0.89777	1.06466	0.428408	0.949849	0.902563	0.433328	0.95806	1.15312	0.282586	0.712091	1.12605	AT1G32410	Vacuolar protein sorting 55 (VPS55) family protein	Q9AST6	Vacuolar protein sorting-associated protein 55 homolog OS=Arabidopsis thaliana GN=At1g32410 PE=2 SV=1	10.2135	9.384	10.2784	8.27754	6.09001	7.37078	9.62858	10.2733	10.2035	11.0416	12.4133	12.7374	7.91997	11.5252	5.03882	6.18588	8.32092	10.4311
Potri.001G146700	14.5164	12.8198	13.535	13.1965	12.2928	10.9746	0.211528	0.185592	0.883127	0.967329	0.606038	0.974987	0.422883	0.375208	0.892762	0.530568	0.868196	0.932399	0.230484	0.949822	0.846826	0.869845	0.984092	1.02938	0.17933	0.707304	0.856065	AT3G59840	unknown protein; FUNCTIONS IN: molecular_function unknown; INVOLVED IN: biological_process unknown; LOCATED IN: chloroplast, chloroplast envelope; EXPRESSED IN: 23 plant structures; EXPRESSED DURING: 13 growth stages; Has 72 Blast hits to 72 proteins in 12 species: Archae - 0; Bacteria - 0; Metazoa - 0; Fungi - 0; Plants - 72; Viruses - 0; Other Eukaryotes - 0 (source: NCBI BLink).		NA	13.0207	15.5552	14.9732	13.3799	12.6597	12.4198	12.1354	8.37162	11.3532	10.8385	16.577	22.3897	13.0799	15.8675	10.8425	11.995	11.2175	11.3162
Potri.001G146900	7.68683	6.2081	7.06714	6.02235	7.84284	6.26632	0.0676591	0.0784294	0.807628	0.0240869	0.0444285	0.852162	0.0218056	0.0451258	0.798986	0.353544	0.809347	0.919383	0.902038	0.983526	1.0203	0.7366	0.969109	0.970079	0.890837	0.833357	1.00938	AT5G18070	phosphoglucosamine mutase-related	P57750	Phosphoacetylglucosamine mutase OS=Arabidopsis thaliana GN=DRT101 PE=1 SV=1	7.04128	7.52847	8.49075	5.70386	5.97009	6.95035	7.14896	7.09111	7.29299	6.53501	7.99339	6.30356	7.10499	6.3236	6.72576	5.80933	5.22322	6.60639
Potri.001G147000	52.3005	60.2238	54.502	68.1974	55.1271	67.1908	0.154039	0.145795	1.1515	0.00250704	0.00855239	1.25128	0.0306958	0.0581138	1.21883	0.634839	0.899813	1.04209	0.652628	0.964677	1.05405	0.173241	0.95806	1.1324	0.233212	0.709795	1.11569	AT5G45420	Duplicated homeodomain-like superfamily protein	Q6NWJ4	DnaJ homolog subfamily C member 2 OS=Danio rerio GN=dnajc2 PE=2 SV=1	53.742	50.8081	52.3514	60.7124	53.6947	66.2642	54.8436	50.7011	53.1257	52.5195	59.0172	48.7619	62.5448	82.3439	64.1365	60.8081	62.2621	76.6001
Potri.001G147700	9.82991	15.4425	13.1349	11.4852	15.4054	14.5788	0.00473833	0.0112269	1.57097	0.3157	0.287993	0.874405	0.569589	0.452007	0.946342	0.107258	0.690477	1.33621	0.00451275	0.536121	1.5672	0.0524367	0.95806	0.74374	0.558341	0.778102	0.944073	AT1G14390	Leucine-rich repeat protein kinase family protein	Q9M9S4	Probable LRR receptor-like serine/threonine-protein kinase At1g14390 OS=Arabidopsis thaliana GN=At1g14390 PE=2 SV=1	7.94614	11.0215	10.5221	13.8624	14.3543	18.1107	10.7562	14.3067	10.3485	14.486	13.0357	9.01128	19.9996	13.178	12.4786	7.5789	12.9761	9.52815
Potri.001G147900	34.0231	31.0758	31.1216	33.642	29.8626	32.5016	0.389837	0.292772	0.913374	0.366685	0.31906	1.08099	0.377683	0.346642	1.08837	0.427496	0.832232	0.914718	0.362278	0.949849	0.877715	0.476214	0.95806	1.08258	0.611186	0.789146	1.04588	AT2G44610	Ras-related small GTP-binding family protein	O80501	Ras-related protein RABH1b OS=Arabidopsis thaliana GN=RABH1B PE=1 SV=1	35.7981	30.2736	35.9976	32.9351	34.2214	26.0709	23.1551	36.6705	27.2847	36.2832	40.2002	23.0896	31.1676	27.6655	33.458	27.359	30.3832	33.0126
Potri.001G148000	35.6075	35.1816	34.2707	37.9754	36.9299	36.5241	0.883727	0.528224	0.988039	0.242359	0.239284	1.1081	0.897241	0.605199	0.989009	0.645896	0.901374	0.962459	0.750393	0.972706	1.03714	0.526686	0.95806	1.07941	0.648275	0.794856	1.03816	AT2G28910	CAX interacting protein 4	Q84Y18	CAX-interacting protein 4 OS=Arabidopsis thaliana GN=CXIP4 PE=1 SV=2	37.8147	34.5638	34.4439	36.6058	32.181	36.7579	34.2931	25.6686	39.1463	33.6985	38.4323	34.864	33.7922	43.9947	37.2666	37.1824	44.2459	42.0033
Potri.001G148600	23.236	23.1968	35.6455	40.9111	25.3852	34.1938	0.905406	0.536404	0.99831	0.463129	0.376146	1.14772	0.184924	0.210825	1.347	0.0565793	0.621882	1.53406	0.908228	0.983526	1.09249	0.0282865	0.95806	1.76365	0.128064	0.707304	1.47408	AT1G32740	SBP (S-ribonuclease binding protein) family protein		NA	15.7328	26.6118	27.3635	26.9381	19.6632	22.989	38.632	26.1319	25.1422	30.2931	33.2396	30.0633	66.0162	40.7729	32.9541	52.1164	58.7426	42.601
Potri.001G148700	25.3069	15.9103	24.8942	15.5494	27.7825	18.8162	0.00479502	0.0113155	0.628695	0.0215505	0.0410357	0.62462	0.377643	0.346642	0.67727	0.692373	0.910286	0.983691	0.754636	0.972706	1.09782	0.800836	0.975485	0.977314	0.688148	0.799893	1.18264	AT4G17670	Protein of unknown function (DUF581)		NA	22.0919	25.5244	28.3044	16.603	18.8725	12.2555	18.0831	36.8674	12.568	19.5607	43.0085	25.3585	18.813	20.9228	9.37134	11.7933	19.1272	12.4927
Potri.001G148800	14.1649	15.1259	17.9747	16.5358	18.1632	17.0545	0.556711	0.381549	1.06784	0.468299	0.378738	0.919947	0.845382	0.58343	0.938961	0.185461	0.729522	1.26896	0.264567	0.949822	1.28227	0.873076	0.984092	1.09321	0.214308	0.707304	1.1275	AT4G17140	pleckstrin homology (PH) domain-containing protein	Q54LB8	Putative vacuolar protein sorting-associated protein 13A OS=Dictyostelium discoideum GN=vps13A PE=2 SV=1	15.2473	16.1483	11.0991	13.3857	16.733	15.259	15.8841	19.0329	24.5308	18.913	10.4873	15.694	21.281	8.02083	17.5882	17.1524	30.969	16.254
Potri.001G149200	14.3973	16.0287	12.2869	14.272	14.6265	16.2951	0.36733	0.280338	1.11331	0.057698	0.0845714	1.16156	0.267761	0.273359	1.11408	0.25336	0.765861	0.853416	0.966671	0.990334	1.01592	0.202217	0.95806	0.890401	0.843045	0.825754	1.01662	AT2G35190	novel plant snare 11	Q944A9	Novel plant SNARE 11 OS=Arabidopsis thaliana GN=NPSN11 PE=1 SV=2	13.1563	11.3284	18.7072	15.5148	14.9966	17.5747	11.9084	13.1747	9.98167	10.6117	15.367	12.8172	12.1475	13.7835	16.1307	11.2357	14.198	13.57
Potri.001G149300	20.2883	35.38	19.1477	34.4134	20.556	31.0222	0.000449028	0.00210608	1.74387	0.000180857	0.00153483	1.79726	0.00393016	0.0132352	1.50916	0.550011	0.874575	0.943781	0.962791	0.98993	1.01319	0.70888	0.965063	0.97268	0.216022	0.707304	0.876828	AT3G10950	Zinc-binding ribosomal protein family protein	Q9ZRS8	60S ribosomal protein L37a OS=Pseudotsuga menziesii GN=RPL37A PE=3 SV=1	21.945	17.6839	21.2359	35.7819	31.0121	39.3461	22.2736	15.253	17.6167	18.2137	21.4137	20.9013	18.3618	40.5269	32.5601	23.9967	22.9132	33.5993
Potri.001G149400	15.4711	8.23609	15.7874	11.7638	14.394	9.70209	0.000216302	0.0013029	0.532352	0.0527612	0.0790188	0.745137	0.00919098	0.0244135	0.674037	0.95512	0.963118	1.02044	0.500781	0.955101	0.930378	0.212609	0.95806	1.42832	0.435109	0.743989	1.178	AT4G17080	Histone H3 K4-specific methyltransferase SET7/9 family protein	Q8RY89	Phosphatidylinositol 4-phosphate 5-kinase 8 OS=Arabidopsis thaliana GN=PIP5K8 PE=2 SV=1	16.1848	14.4146	15.814	9.78652	7.7052	7.21654	13.4919	12.8377	16.4788	14.1466	14.6174	12.6928	26.2466	9.00764	11.5503	22.9003	15.5935	8.0841
Potri.001G149600	19.9069	14.491	18.3228	17.8582	16.1895	15.8623	0.227604	0.195567	0.727936	0.710589	0.50209	0.974644	0.766311	0.549747	0.979791	0.830008	0.937837	0.920424	0.387773	0.949849	0.813259	0.15236	0.95806	1.23237	0.49419	0.760869	1.09464	AT5G47080	casein kinase II beta chain 1	P40228	Casein kinase II subunit beta OS=Arabidopsis thaliana GN=CKB1 PE=1 SV=1	27.8257	20.1813	11.7138	20.0516	12.5704	10.8509	21.447	21.6791	15.4372	16.8377	15.8805	19.8295	17.1487	14.7961	19.0506	20.19	23.7155	18.5033
Potri.001G149900	13.6384	15.2016	13.3354	14.5928	14.0381	13.7345	0.315537	0.250484	1.11462	0.155188	0.173361	1.09429	0.768785	0.550726	0.978368	0.889306	0.948504	0.977788	0.747187	0.972706	1.02931	0.587898	0.95806	0.959954	0.177437	0.707304	0.903487	AT4G17620	glycine-rich protein	Q8RY73	Protein Dom3z homolog, chloroplastic OS=Arabidopsis thaliana GN=At4g17620 PE=1 SV=1	16.4522	11.1961	13.2668	15.7824	15.4479	14.3745	12.7426	12.4423	13.5721	14.9215	14.738	11.8287	13.1028	13.5158	16.2613	14.4277	14.3264	12.7552
Potri.001G150200	16.3473	9.36907	12.9663	9.91661	11.9909	9.44097	0.00246164	0.00701356	0.573125	0.00534546	0.0148112	0.764799	0.111399	0.146839	0.787343	0.0491024	0.621264	0.793174	0.0620002	0.885521	0.733509	0.586568	0.95806	1.05844	0.92896	0.838295	1.00767	AT5G47100	calcineurin B-like protein 9	Q9LTB8	Calcineurin B-like protein 9 OS=Arabidopsis thaliana GN=CBL9 PE=1 SV=3	18.8528	15.0127	15.1765	12.2128	8.17205	7.72235	11.8039	15.1787	10.263	11.9767	15.8845	13.8275	11.8297	13.2618	8.33776	9.00662	9.9227	8.60096
Potri.001G150300	11.5515	9.34955	10.7589	10.777	9.67434	9.29679	0.0685764	0.079145	0.809378	0.994704	0.615989	1.00168	0.665275	0.500887	0.960974	0.463756	0.838992	0.931385	0.158993	0.949822	0.837494	0.159091	0.95806	1.15268	0.873328	0.829312	0.994356	AT4G17070	peptidyl-prolyl cis-trans isomerases		NA	10.0664	12.9409	11.6473	9.15658	10.0521	8.83998	12.4357	11.0238	11.3848	9.74689	9.40361	11.4012	9.91644	11.6564	10.9666	13.6039	9.80256	9.7421
Potri.001G150500	18.6784	19.1057	19.381	19.4857	16.8854	17.5614	0.93266	0.546566	1.02288	0.98119	0.611702	1.0054	0.761742	0.547524	1.04003	0.713523	0.91519	1.03762	0.356702	0.949849	0.904011	0.861598	0.982275	1.01989	0.501005	0.763084	0.919172	AT4G33510	3-deoxy-d-arabino-heptulosonate 7-phosphate synthase	P37216	Phospho-2-dehydro-3-deoxyheptonate aldolase 2, chloroplastic OS=Solanum lycopersicum PE=2 SV=1	18.1124	18.4708	19.4519	23.5894	17.7594	15.9683	21.6682	17.1129	18.1267	19.3739	17.0009	20.0776	22.3068	25.7747	22.584	16.8113	20.9723	18.462
Potri.001G151300	7.75818	9.0072	7.50915	9.4698	7.99849	8.71254	0.265175	0.219762	1.16099	0.0642861	0.0917309	1.2611	0.448406	0.389444	1.08927	0.718109	0.91519	0.9679	0.959036	0.98993	1.03097	0.793013	0.974777	1.05136	0.77211	0.813553	0.967286	AT4G17600	Chlorophyll A-B binding family protein		NA	7.41216	7.16728	8.69511	10.9619	8.39122	7.66847	6.7291	8.58547	5.21952	7.61866	10.9879	6.54757	6.87581	11.9949	11.9622	7.40205	7.09029	9.60572
Potri.001G151800	772.993	359.808	519.528	352.927	558.06	425.264	6.65e-05	0.000641798	0.465474	0.00596532	0.0160571	0.679322	0.146131	0.178631	0.762039	0.0234029	0.569423	0.672099	0.0800909	0.931229	0.721947	0.78999	0.973901	0.980875	0.248257	0.709795	1.18192	AT5G47120	BAX inhibitor 1	Q9LD45	Bax inhibitor 1 OS=Arabidopsis thaliana GN=BI-1 PE=1 SV=1	697.54	684.596	936.843	346.559	339.971	392.894	446.719	429.878	396.334	498.566	965.534	413.487	486.176	433.115	290.721	368.12	321.865	348.086
Potri.001G152000	48.209	45.6266	42.9828	48.8815	41.3994	48.5884	0.53841	0.371664	0.946433	0.0942013	0.120914	1.13723	0.0709714	0.106671	1.17365	0.230846	0.756903	0.891593	0.214052	0.949822	0.858748	0.474149	0.95806	1.07134	0.345972	0.719895	1.06491	AT3G60600	plant VAP homolog 12	Q9SHC8	Vesicle-associated protein 1-2 OS=Arabidopsis thaliana GN=PVA12 PE=1 SV=1	51.4021	48.0755	45.1495	49.4928	42.5156	44.8714	45.5368	39.4004	34.1106	43.4404	52.1712	47.1333	39.0872	60.7995	50.8176	45.5502	42.1637	52.6747
Potri.001G152100	35.7677	36.2424	34.7546	39.4891	34.5962	40.0151	0.904233	0.536126	1.01327	0.0770275	0.104922	1.13623	0.0916582	0.128226	1.15663	0.687516	0.909146	0.971674	0.705531	0.972116	0.967246	0.388395	0.95806	1.08958	0.194652	0.707304	1.10409	AT5G47180	Plant VAMP (vesicle-associated membrane protein) family protein	Q9LVU1	Vesicle-associated protein 2-1 OS=Arabidopsis thaliana GN=PVA21 PE=2 SV=1	35.7388	35.3774	36.187	37.9771	32.5585	38.1917	34.5336	32.9896	34.2026	36.1101	39.4403	33.5956	32.4102	50.058	37.1671	36.5597	35.2654	43.5999
Potri.001G152800	95.9043	94.5404	87.5353	108.749	95.4186	107.098	0.855151	0.516281	0.985779	0.0419164	0.066786	1.24234	0.267763	0.273359	1.12241	0.380744	0.817835	0.912736	0.823049	0.978306	0.994936	0.297029	0.95806	1.15029	0.207656	0.707304	1.13283	AT1G02130	RAS 5	Q05737	GTP-binding protein YPTM2 OS=Zea mays GN=YPTM2 PE=2 SV=1	90.1453	102.345	95.2226	101.457	82.1923	99.972	87.2752	82.3491	66.2178	83.8185	130.341	77.3024	85.4431	156.753	89.2894	94.6544	97.1448	129.42
Potri.001G153000	23.4138	40.3229	23.5886	34.4618	25.5892	36.0885	0.001095	0.00394577	1.72219	0.0099157	0.0232068	1.46095	0.00199418	0.00800085	1.4103	0.972062	0.965699	1.00747	0.470625	0.954785	1.09291	0.296804	0.95806	0.854646	0.317592	0.713875	0.894987	AT4G17520	Hyaluronan / mRNA binding family		NA	24.7376	21.2296	24.2741	33.4095	39.103	48.4563	23.3181	27.4003	26.2418	23.5502	19.3754	20.5624	24.6719	30.9489	46.4721	24.627	30.395	28.0718
Potri.001G154300	38.4527	17.4929	21.5138	18.9911	23.2478	15.843	0.000250113	0.00142061	0.454919	0.427417	0.356063	0.882739	0.170185	0.198816	0.681485	0.00255906	0.264373	0.559487	0.0294894	0.79185	0.604583	0.651396	0.961654	1.08565	0.538968	0.7759	0.905686	AT5G47240	nudix hydrolase homolog 8	Q8L7W2	Nudix hydrolase 8 OS=Arabidopsis thaliana GN=NUDT8 PE=2 SV=2	36.9349	37.0789	41.3442	23.6443	14.4364	14.3979	34.4821	15.5742	20.4917	18.3424	17.9727	28.8448	14.8886	18.1463	24.5202	14.4851	14.5637	17.5678
Potri.001G154400	9.81669	8.84825	9.29817	8.99605	9.0853	9.03816	0.417628	0.308722	0.901347	0.757911	0.522847	0.967508	0.911841	0.611248	0.994812	0.647412	0.901808	0.947179	0.554776	0.955101	0.925495	0.987266	0.99382	1.0167	0.9127	0.836693	1.02146	AT5G47310	PPPDE putative thiol peptidase family protein	Q93VG8	DeSI-like protein At4g17486 OS=Arabidopsis thaliana GN=At4g17486 PE=2 SV=1	10.9091	7.93568	10.6053	9.68177	8.87525	7.98773	11.1824	8.562	7.21878	11.9624	7.81832	7.19678	11.1465	8.68226	8.09546	11.3041	8.52046	11.0444
Potri.001G154600	31.3287	36.9332	27.6897	34.2635	28.9126	34.3241	0.127439	0.126804	1.17889	0.00302562	0.00982068	1.23741	0.0808841	0.117195	1.18717	0.213337	0.750537	0.883844	0.486888	0.955101	0.92288	0.341523	0.95806	0.927717	0.397362	0.730671	0.929357	AT3G60340	alpha/beta-Hydrolases superfamily protein	Q20390	Palmitoyl-protein thioesterase 1 OS=Caenorhabditis elegans GN=ppt-1 PE=2 SV=2	28.7511	30.3234	34.9116	40.267	32.5294	38.0031	27.1768	30.6134	21.5001	30.0892	30.8612	28.8959	24.6911	33.0536	34.5583	34.0943	33.7815	32.9388
Potri.001G154700	87.192	59.7417	79.9501	71.1472	72.5351	68.2562	0.00262354	0.00736349	0.685174	0.179865	0.19311	0.889895	0.505808	0.419719	0.941009	0.323052	0.796928	0.916943	0.103463	0.949822	0.831901	0.25742	0.95806	1.19091	0.183227	0.707304	1.14252	AT2G35680	Phosphotyrosine protein phosphatases superfamily protein	Q9ZQP1	Putative dual specificity protein phosphatase DSP8 OS=Arabidopsis thaliana GN=DSP8 PE=2 SV=2	91.8381	81.4465	88.2915	66.7444	59.2368	53.2439	82.6226	63.6247	82.7949	81.646	93.1733	74.1339	81.6552	89.7912	50.6136	72.8098	72.4003	82.3996
Potri.001G155300	11.6419	7.78683	10.0935	7.85003	11.8986	7.91119	0.00403629	0.0100367	0.668861	0.00855497	0.0210941	0.777734	0.00252301	0.0094899	0.664884	0.176671	0.721588	0.866992	0.95997	0.98993	1.02205	0.951677	0.989897	1.00812	0.890091	0.833357	1.01597	AT5G47390	myb-like transcription factor family protein	Q2V9B0	Transcription factor MYB1R1 OS=Solanum tuberosum PE=2 SV=1	11.5222	12.4643	10.9393	6.47993	8.61844	8.26212	8.66251	12.2326	12.8756	9.11412	9.27178	9.2286	9.26904	8.64263	6.76187	9.66422	6.43139	7.36881
Potri.001G155500	37.8814	27.1053	34.2372	27.8716	35.1539	27.1883	0.0045621	0.010942	0.71553	0.0166738	0.0339942	0.814073	0.00719092	0.0203918	0.773406	0.279983	0.782823	0.903801	0.472296	0.954785	0.927999	0.831116	0.978886	1.02827	0.978564	0.842953	1.00306	AT4G16760	acyl-CoA oxidase 1	O65202	Peroxisomal acyl-coenzyme A oxidase 1 OS=Arabidopsis thaliana GN=ACX1 PE=1 SV=1	36.9359	35.784	40.9243	25.3424	26.364	29.6094	27.9738	40.5254	32.721	38.0043	37.5131	30.3942	32.5288	19.6717	29.2394	29.5609	28.1298	30.7916
Potri.001G155900	36.2305	34.2378	30.6125	33.5442	31.4135	36.096	0.573322	0.389794	0.944999	0.228268	0.22955	1.09577	0.163828	0.193706	1.14906	0.123087	0.693049	0.844935	0.26424	0.949822	0.867045	0.811164	0.976242	0.979743	0.575803	0.78099	1.05427	AT5G47420	Tryptophan RNA-binding attenuator protein-like		NA	37.7778	32.1202	38.7936	33.9484	30.49	38.275	28.5586	29.7651	27.1542	34.1589	41.2869	27.2023	26.1612	33.7234	34.5871	33.9441	26.8098	36.6493
Potri.001G156100	34.2238	98.0691	34.8413	82.1918	40.4941	79.9266	1.38e-05	0.0003185	2.86552	6.06e-05	0.000755346	2.35903	7.97e-05	0.000851756	1.97379	0.858743	0.943169	1.01804	0.370139	0.949849	1.18321	0.307015	0.95806	0.838101	0.126674	0.707304	0.815003	AT4G16720	Ribosomal protein L23/L15e family protein	O82528	60S ribosomal protein L15 OS=Petunia hybrida GN=RPL15 PE=2 SV=1	35.0206	31.3331	36.3178	83.7136	86.1718	124.322	40.5977	34.493	31.5442	38.1173	32.0868	35.8082	31.2419	85.726	106.42	49.1907	54.5409	66.1894
Potri.001G156500	57.6234	51.5394	54.8647	52.9886	55.1999	50.3092	0.320466	0.253422	0.894417	0.762076	0.524232	0.965805	0.710787	0.522433	0.911401	0.641137	0.90017	0.952125	0.66402	0.965154	0.957941	0.869238	0.984092	1.02812	0.743572	0.809627	0.976131	AT4G16695	unknown protein; FUNCTIONS IN: molecular_function unknown; INVOLVED IN: biological_process unknown; LOCATED IN: endomembrane system; Has 21 Blast hits to 21 proteins in 11 species: Archae - 0; Bacteria - 0; Metazoa - 0; Fungi - 0; Plants - 21; Viruses - 0; Other Eukaryotes - 0 (source: NCBI BLink).		NA	64.5399	48.4557	59.8747	55.2292	47.5061	51.8828	63.6274	42.8689	46.2924	45.4753	60.1491	73.742	51.8978	55.92	44.6839	56.2374	36.3511	59.6425
Potri.001G157700	14.8298	16.3006	15.9186	17.5138	14.0116	16.9001	0.526138	0.365726	1.09918	0.428063	0.356445	1.10021	0.164354	0.194134	1.20615	0.657911	0.902435	1.07342	0.58766	0.961007	0.944828	0.66459	0.961654	1.07443	0.70663	0.803314	1.03678	AT3G60580	C2H2-like zinc finger protein	Q9M202	Zinc finger protein ZAT9 OS=Arabidopsis thaliana GN=ZAT9 PE=2 SV=1	12.5078	16.9979	14.9838	20.5428	13.8327	14.5264	14.6177	14.2203	10.7731	18.8489	19.8142	14.4244	18.7314	12.249	13.3116	17.6648	20.5509	22.1745
Potri.001G157800	9.18013	7.79895	12.4363	9.29017	13.0245	10.2805	0.134264	0.131172	0.849546	0.0746012	0.102415	0.747024	0.376325	0.346061	0.789318	0.172685	0.721588	1.35469	0.284473	0.949822	1.41878	0.448535	0.95806	1.19121	0.0863093	0.707304	1.31819	AT5G47490	RGPR-related	Q75N33	Protein transport protein Sec16B OS=Rattus norvegicus GN=Sec16b PE=2 SV=1	8.7641	10.1529	8.6234	6.98649	8.07973	8.33063	8.90978	10.2354	18.8211	11.1398	9.41545	9.36424	19.168	9.39155	7.9898	8.32912	17.5903	7.4385
Potri.001G158900	65.4894	43.374	66.661	44.7885	62.9639	42.6763	0.00866464	0.0174503	0.662306	0.007127	0.0183745	0.671885	0.0161698	0.0363133	0.67779	0.957498	0.963411	1.01789	0.705042	0.972116	0.961437	0.88467	0.985414	1.03261	0.870307	0.82862	0.983914	AT5G44790	copper-exporting ATPase / responsive-to-antagonist 1 / copper-transporting ATPase (RAN1)	Q9S7J8	Copper-transporting ATPase RAN1 OS=Arabidopsis thaliana GN=RAN1 PE=1 SV=1	80.5137	60.9699	54.9846	48.1189	44.5921	37.411	48.4892	56.8093	97.4792	76.5228	58.5688	42.2305	86.5274	39.3185	35.9799	38.9215	67.012	51.4106
Potri.001G159000	25.3777	29.3743	25.1892	29.781	22.2789	26.9551	0.138393	0.134015	1.15748	0.0296385	0.0516667	1.18229	0.0895168	0.125995	1.20989	0.891335	0.948504	0.992574	0.292989	0.949822	0.877894	0.894709	0.985864	1.01384	0.348479	0.719945	0.917644	AT2G35010	thioredoxin O1	O64764	Thioredoxin O1, mitochondrial OS=Arabidopsis thaliana GN=At2g35010 PE=2 SV=1	26.5567	26.7544	22.822	29.6398	31.2684	27.2147	27.4057	23.4909	19.9715	24.1391	28.0623	30.9524	22.3028	30.2087	29.1876	27.5117	26.2401	32.0072
Potri.001G159400	12.3636	8.64727	10.4304	8.40714	10.9393	8.23709	0.0321386	0.0450424	0.699411	0.159428	0.177161	0.80602	0.0301332	0.0573585	0.752983	0.249724	0.765861	0.843639	0.344849	0.949849	0.884795	0.849403	0.981207	0.972231	0.828582	0.823062	0.952566	AT2G32260	phosphorylcholine cytidylyltransferase	Q9Y5K3	Choline-phosphate cytidylyltransferase B OS=Homo sapiens GN=PCYT1B PE=1 SV=1	13.677	12.2918	11.1221	11.1365	8.77664	6.02866	11.6802	9.05343	12.6295	9.4033	9.11178	15.4672	5.66773	13.4166	8.48934	10.0131	5.03052	6.88313
Potri.001G159600	10.0288	9.08182	8.74945	10.2239	7.45004	9.40743	0.464431	0.333145	0.905572	0.0829369	0.110272	1.16852	0.0122892	0.0297456	1.26274	0.321508	0.795013	0.87243	0.0489092	0.861475	0.742863	0.227536	0.95806	1.12575	0.602573	0.787784	1.03585	AT2G35035	urease accessory protein D	A7HHM9	Urease accessory protein UreD OS=Anaeromyxobacter sp. (strain Fw109-5) GN=ureD PE=3 SV=1	12.2589	9.19115	8.63641	9.00299	10.2403	8.00217	12.3784	8.79683	7.11579	8.50981	6.4109	10.6048	7.4296	10.1046	9.22684	11.892	8.95162	9.70813
Potri.001G159700	123.401	108.933	112.349	116.14	123.722	120.09	0.166482	0.154631	0.882761	0.609817	0.453205	1.03374	0.969982	0.631347	0.970645	0.307709	0.79375	0.910443	0.870568	0.981587	1.0026	0.479593	0.95806	1.06616	0.187453	0.707304	1.10242	AT2G35020	N-acetylglucosamine-1-phosphate uridylyltransferase 2	O64765	Probable UDP-N-acetylglucosamine pyrophosphorylase OS=Arabidopsis thaliana GN=At2g35020 PE=2 SV=1	118.314	124.194	127.694	118.672	105.625	102.503	107.303	101.951	94.6078	109.981	150.966	109.721	111.915	126.384	93.5506	113.684	111.137	133.908
Potri.001G160100	20.3983	15.1944	19.9484	19.2698	16.8352	12.7	0.196685	0.175731	0.744882	0.785109	0.533558	0.96598	0.125268	0.160022	0.754375	0.846182	0.940272	0.977945	0.309402	0.949849	0.825321	0.244203	0.95806	1.26822	0.647325	0.794594	0.835839	AT4G20070	allantoate amidohydrolase	O49434	Allantoate deiminase, chloroplastic OS=Arabidopsis thaliana GN=AAH PE=1 SV=2	26.6692	14.6844	19.8414	25.9993	11.865	7.71875	23.2872	28.2472	23.9828	21.3361	14.3707	18.163	10.2521	33.1206	21.8669	20.2582	12.1269	15.1209
Potri.001G160300	14.3239	12.0504	14.6634	13.4858	12.2078	12.391	0.13213	0.129904	0.84128	0.428961	0.356993	0.919689	0.824323	0.57454	1.015	0.945472	0.962008	1.0237	0.159742	0.949822	0.852266	0.252846	0.95806	1.11911	0.702705	0.803314	1.02826	AT1G52310	protein kinase family protein / C-type lectin domain-containing protein	Q9C823	C-type lectin receptor-like tyrosine-protein kinase At1g52310 OS=Arabidopsis thaliana GN=At1g52310 PE=2 SV=1	15.693	12.9639	14.3149	14.1669	11.1349	10.8495	17.7063	11.2477	15.2304	15.2313	11.0087	18.9698	13.2497	13.6025	10.5824	14.1584	13.2814	15.1555
Potri.001G160500	17.5666	19.5137	18.0905	22.0208	17.3104	19.8134	0.331553	0.259643	1.11084	0.0503656	0.0763116	1.21726	0.144128	0.177122	1.14459	0.797393	0.934129	1.02982	0.90576	0.983526	0.985417	0.370177	0.95806	1.12848	0.899054	0.834371	1.01536	AT1G05780	Vacuolar ATPase assembly integral membrane protein VMA21-like domain		NA	14.92	17.8385	19.9413	21.0796	17.3795	20.0819	17.6733	16.354	17.7391	21.0568	19.9835	20.0153	13.8116	26.3913	19.3531	16.3085	22.1427	22.3011
Potri.001G160700	23.2504	22.8486	23.6064	23.3638	24.3097	24.4276	0.851158	0.515026	0.982719	0.837807	0.555748	0.989725	0.951055	0.624942	1.00485	0.833253	0.938576	1.01531	0.689305	0.969523	1.04556	0.774754	0.973901	1.02255	0.45279	0.75002	1.06911	AT1G30970	zinc finger (C2H2 type) family protein	O43670	Zinc finger protein 207 OS=Homo sapiens GN=ZNF207 PE=1 SV=1	20.4757	25.2367	24.0388	19.1849	25.6813	23.6796	22.1969	24.0865	24.7832	25.8279	22.0939	22.0566	24.1995	19.1615	24.6662	24.3614	25.9307	24.4273
Potri.001G161100	13.8994	12.4732	13.3377	12.7311	13.6466	12.538	0.25789	0.214933	0.897391	0.452646	0.37038	0.954521	0.414613	0.370407	0.918764	0.60035	0.887473	0.959587	0.812674	0.977635	0.981811	0.831041	0.978886	1.02068	0.955502	0.841473	1.00519	AT1G53710	Calcineurin-like metallo-phosphoesterase superfamily protein	Q9UUH0	Uncharacterized protein C630.12 OS=Schizosaccharomyces pombe (strain 972 / ATCC 24843) GN=SPAC630.12 PE=2 SV=1	14.4517	13.2247	14.0218	11.1649	12.986	13.2687	14.828	12.2879	11.8549	13.1987	13.6079	13.9055	13.6809	15.3298	13.018	12.9249	10.594	12.6718
Potri.001G161600	56.0503	55.75	58.6794	51.5702	63.3071	53.9375	0.887759	0.529905	0.994641	0.320461	0.29122	0.878848	0.0775811	0.113485	0.851998	0.899207	0.948504	1.0469	0.210129	0.949822	1.12947	0.535563	0.95806	0.925027	0.800953	0.816357	0.96749	AT1G53730	STRUBBELIG-receptor family 6	Q9C8M9	Protein STRUBBELIG-RECEPTOR FAMILY 6 OS=Arabidopsis thaliana GN=SRF6 PE=1 SV=1	56.7612	60.5805	50.8093	43.1359	59.2159	64.8981	41.302	70.2786	67.3161	68.3155	58.4164	36.1981	68.9288	40.1904	54.6289	48.1048	63.8462	45.6813
Potri.001G161700	59.0902	47.6942	58.971	52.3879	54.21	50.3991	0.0930374	0.100106	0.807143	0.265624	0.256196	0.888367	0.285762	0.285665	0.929701	0.937295	0.960656	0.997983	0.487633	0.955101	0.917412	0.413168	0.95806	1.09841	0.436137	0.743989	1.05671	AT1G53750	regulatory particle triple-A 1A	Q9SSB5	26S protease regulatory subunit 7 homolog A OS=Arabidopsis thaliana GN=RPT1A PE=2 SV=1	71.7612	54.5288	50.9805	51.6866	44.6439	46.7522	68.0824	40.3583	62.8162	52.4978	56.2251	79.8684	52.9485	44.5226	47.3482	63.1085	51.8864	54.6067
Potri.001G162100	50.1327	107.595	63.532	99.2724	54.8888	104.432	1.51e-05	0.000319682	2.14621	0.0056685	0.0153926	1.56256	7.07e-06	0.00017413	1.90261	0.14179	0.707237	1.26728	0.524899	0.955101	1.09487	0.492577	0.95806	0.922646	0.697638	0.80195	0.9706	AT3G06840			#NA	46.5909	49.5398	54.2674	113.222	97.1581	112.406	68.2873	52.379	41.9087	64.4779	58.8935	66.8557	91.9217	148.796	111.033	52.997	90.3679	91.8492
Potri.001G162200	53.5157	45.4346	47.0021	48.2085	45.5388	46.5692	0.0913869	0.0987533	0.848996	0.683269	0.489264	1.02567	0.674786	0.505195	1.02263	0.114939	0.690477	0.878286	0.229617	0.949822	0.850942	0.475896	0.95806	1.06105	0.723392	0.806644	1.02497	AT5G50430	ubiquitin-conjugating enzyme 33	Q9FK29	Probable ubiquitin-conjugating enzyme E2 33 OS=Arabidopsis thaliana GN=UBC33 PE=2 SV=1	53.6561	53.773	53.118	51.016	41.1614	44.1264	48.2065	43.3543	44.2347	48.1484	54.7232	47.9117	42.436	52.8337	48.3954	50.0245	40.3044	52.4528
Potri.001G162800	16.1521	15.1892	13.826	14.1018	13.8558	17.4399	0.58907	0.39682	0.940381	0.911018	0.585599	1.01995	0.0540456	0.0877389	1.25868	0.198716	0.742628	0.855986	0.308546	0.949849	0.85783	0.527373	0.95806	0.928411	0.123578	0.707304	1.14818	AT1G72330	alanine aminotransferase 2	Q9LDV4	Alanine aminotransferase 2, mitochondrial OS=Arabidopsis thaliana GN=ALAAT2 PE=2 SV=1	14.741	18.701	15.0144	13.9858	17.9664	13.6153	17.2588	13.6129	11.7718	14.3488	11.8695	17.3857	10.5345	12.9768	11.5623	13.4037	9.47177	14.8603
Potri.001G162900	119.548	149.906	120.504	164.862	117.221	145.002	0.0431389	0.0561333	1.25394	0.00361488	0.0111948	1.3681	0.0496216	0.082767	1.237	0.989595	0.969542	1.008	0.764921	0.97281	0.980534	0.513751	0.95806	1.09977	0.715712	0.804376	0.967286	AT3G14290	20S proteasome alpha subunit E2	Q9M4T8	Proteasome subunit alpha type-5 OS=Glycine max GN=PAE1 PE=2 SV=1	120.114	115	123.529	147.148	131.345	171.224	140.233	105.755	101.827	122.059	139.405	125.412	108.84	225.938	159.012	125.294	137.409	168.073
Potri.001G163300	12.2604	12.4393	12.3646	12.8624	12.8668	13.0222	0.82558	0.50429	1.01459	0.549296	0.421748	1.04026	0.883434	0.599234	1.01208	0.873893	0.946604	1.0085	0.60507	0.9622	1.04946	0.716691	0.965408	1.03402	0.555583	0.778102	1.04686	AT1G53900	Eukaryotic translation initiation factor 2B (eIF-2B) family protein	Q54I81	Translation initiation factor eIF-2B subunit alpha OS=Dictyostelium discoideum GN=eif2b1 PE=3 SV=1	10.3529	11.5145	14.9138	12.4484	11.986	12.8834	12.782	11.6672	11.2721	11.479	11.5714	14.4778	13.3028	13.348	14.3776	14.1433	13.6194	11.9454
Potri.001G163700	98.0532	74.2328	94.2858	76.1287	89.3853	71.1521	0.0148112	0.0256155	0.757066	0.00274312	0.00917147	0.807425	0.0242679	0.0489354	0.796015	0.631684	0.898719	0.961578	0.40173	0.949849	0.9116	0.699847	0.964584	1.02554	0.598623	0.787784	0.958499	AT1G53910	related to AP2 12	Q9SSA8	Ethylene-responsive transcription factor RAP2-12 OS=Arabidopsis thaliana GN=RAP2-12 PE=2 SV=1	90.7984	99.4353	103.926	83.2823	66.1186	73.2975	88.5184	96.0553	86.6222	102.347	115.824	82.048	88.5856	74.7725	76.8218	79.535	77.9523	79.8249
Potri.001G164000	16.3183	28.2129	18.9799	24.1945	17.7672	24.3338	0.000533393	0.00238922	1.72891	0.0600152	0.0872006	1.27475	0.00295561	0.0106081	1.3696	0.114335	0.690477	1.16311	0.489188	0.955101	1.08879	0.257104	0.95806	0.857571	0.12931	0.707304	0.862508	AT1G72370	40s ribosomal protein SA	O80377	40S ribosomal protein SA OS=Daucus carota GN=179B PE=2 SV=1	16.7359	17.7285	14.4905	24.6025	28.0924	31.9437	18.516	20.1536	17.1398	19.277	16.2401	19.8067	21.7261	20.7981	28.8882	17.6775	21.3795	19.9794
Potri.001G165600	43.5814	45.3692	43.6502	48.5758	44.9067	48.349	0.641273	0.420876	1.04102	0.170641	0.186255	1.11284	0.37351	0.34427	1.07665	0.961448	0.964093	1.00158	0.933068	0.98644	1.03041	0.503885	0.95806	1.07068	0.407225	0.732769	1.06568	AT1G11890	Synaptobrevin family protein	Q94AU2	25.3 kDa vesicle transport protein OS=Arabidopsis thaliana GN=SEC22 PE=2 SV=1	40.0588	43.1851	47.5004	45.9737	42.9072	47.2268	44.7313	37.4473	37.6277	42.6327	57.1779	42.0166	43.9181	52.2487	45.7837	40.5868	39.2992	55.5122
Potri.001G165900	6.05611	7.37713	6.72722	7.35648	6.04423	6.71094	0.0730946	0.0832308	1.21813	0.18323	0.195873	1.09354	0.194742	0.219001	1.1103	0.268968	0.776604	1.11082	0.979049	0.990678	0.998038	0.945843	0.989044	0.997201	0.20195	0.707304	0.909695	AT3G14120	FUNCTIONS IN: molecular_function unknown; INVOLVED IN: transport; LOCATED IN: nuclear pore; EXPRESSED IN: 23 plant structures; EXPRESSED DURING: 13 growth stages; CONTAINS InterPro DOMAIN/s: Nuclear pore protein 84/107 (InterPro:IPR007252); Has 271 Blast hits to 268 proteins in 107 species: Archae - 0; Bacteria - 0; Metazoa - 138; Fungi - 69; Plants - 52; Viruses - 0; Other Eukaryotes - 12 (sourc…	P57740	Nuclear pore complex protein Nup107 OS=Homo sapiens GN=NUP107 PE=1 SV=1	6.90165	5.66689	5.59979	7.17241	7.49359	7.46539	6.40656	5.73194	6.62014	7.33553	7.38164	6.79334	6.82139	6.60455	7.32715	7.89315	8.61204	7.34284
Potri.001G166100	44.0544	31.1484	38.366	33.1137	36.3525	31.4778	0.0176648	0.0290374	0.707043	0.084717	0.11191	0.8631	0.0643748	0.0992826	0.865905	0.251232	0.765861	0.870878	0.146228	0.949822	0.825171	0.62492	0.961527	1.0631	0.892064	0.833357	1.01057	AT1G17370	oligouridylate binding protein 1B	Q01085	Nucleolysin TIAR OS=Homo sapiens GN=TIAL1 PE=1 SV=1	51.3207	46.4406	34.402	32.4579	31.6744	29.3129	39.9852	36.0343	35.2821	38.0358	34.7714	50.7037	33.7497	36.528	29.1151	40.67	32.1769	32.4274
Potri.001G166400	10.2133	9.61269	11.7689	9.44886	11.3464	9.63386	0.500302	0.352174	0.94119	0.0542627	0.080717	0.802868	0.115764	0.151197	0.849069	0.334307	0.801387	1.15231	0.475934	0.955101	1.11094	0.795365	0.974899	0.982957	0.973103	0.842807	1.0022	AT3G14090	exocyst subunit exo70 family protein D3	O54922	Exocyst complex component 7 OS=Rattus norvegicus GN=Exoc7 PE=2 SV=1	10.1936	10.0703	10.3761	10.3827	9.45384	9.00152	8.40257	10.7367	14.1595	12.0751	10.7351	10.4561	15.8171	6.32697	8.72897	10.4243	12.5717	10.8751
Potri.001G166500	15.4984	23.4992	19.9079	22.1929	18.0582	23.1562	0.00247585	0.00704262	1.51623	0.160831	0.178395	1.11478	0.0289018	0.055528	1.28231	0.0750743	0.648095	1.28451	0.370239	0.949849	1.16516	0.474297	0.95806	0.944412	0.818062	0.819818	0.985406	AT1G72480	Lung seven transmembrane receptor family protein	Q28EW0	Transmembrane protein 87A OS=Xenopus tropicalis GN=tmem87a PE=2 SV=1	13.5708	14.8324	18.0921	24.5125	24.0178	21.9673	15.9566	18.1186	18.0315	20.3847	21.0862	17.0474	28.7303	19.1547	23.7328	19.806	21.5746	22.1422
Potri.001G166600	16.676	16.6184	15.9491	16.9225	15.9159	16.8481	0.93493	0.547057	0.996544	0.473354	0.381422	1.06103	0.45886	0.395277	1.05857	0.613825	0.894279	0.956408	0.626832	0.962435	0.954421	0.89589	0.985864	1.0183	0.828526	0.823062	1.01382	AT3G14080	Small nuclear ribonucleoprotein family protein	Q54W83	Probable U6 snRNA-associated Sm-like protein LSm1 OS=Dictyostelium discoideum GN=lsm1 PE=3 SV=1	17.0087	16.765	16.2543	18.6169	14.6198	16.6184	16.3672	13.8344	14.0582	16.2416	21.8581	17.1694	12.1145	22.6096	14.1542	17.0914	14.8516	17.527
Potri.001G167100	43.5811	45.2983	36.6342	54.4626	34.4732	59.2276	0.641744	0.421016	1.0394	0.0117943	0.0264854	1.48666	0.00108243	0.0052517	1.71808	0.361571	0.811701	0.840599	0.251595	0.949822	0.791014	0.269886	0.95806	1.20231	0.0222126	0.707304	1.3075	AT1G54100	aldehyde dehydrogenase 7B4	Q9SYG7	Aldehyde dehydrogenase family 7 member B4 OS=Arabidopsis thaliana GN=ALDH7B4 PE=2 SV=3	45.1665	56.3533	29.2235	45.9489	43.8375	46.1084	71.3762	24.7386	27.1352	32.9021	24.6397	53.5832	22.0645	63.4629	36.4953	53.7191	38.9504	71.739
Potri.001G167200	10.8291	7.42282	9.02901	8.0365	8.72337	8.63532	0.0100095	0.0193446	0.685449	0.192068	0.202636	0.890076	0.929504	0.617248	0.989906	0.0787258	0.649086	0.83377	0.0803986	0.931229	0.805546	0.565958	0.95806	1.08268	0.17022	0.707304	1.16335	AT1G54115	cation calcium exchanger 4	Q9SYG9	Cation/calcium exchanger 4 OS=Arabidopsis thaliana GN=CCX4 PE=2 SV=1	10.1558	11.4795	10.8521	9.19184	6.99524	6.08137	7.89881	9.97778	9.93817	7.85606	10.5562	9.35235	7.62368	8.52949	6.6309	10.1319	9.13177	9.0651
Potri.001G167300	28.4934	21.9366	26.2368	20.4277	23.8902	21.451	0.0355351	0.0485763	0.769883	0.011463	0.025884	0.77859	0.251057	0.261547	0.897899	0.38518	0.819666	0.920802	0.120465	0.949822	0.838448	0.547892	0.95806	0.931216	0.855774	0.827524	0.977864	AT3G14067	Subtilase family protein	O65351	Subtilisin-like protease OS=Arabidopsis thaliana GN=ARA12 PE=1 SV=1	27.6507	27.1796	30.6498	26.7286	19.0249	20.0562	23.3385	22.4479	23.6336	24.9571	28.43	25.8384	35.0118	27.2565	20.467	15.6904	24.8787	19.7401
Potri.001G167400	71.5327	57.6563	59.7981	60.3167	57.8306	56.159	0.0820563	0.0910682	0.806013	0.742817	0.516931	1.00867	0.921955	0.61477	0.971096	0.204118	0.747267	0.835955	0.155465	0.949822	0.808449	0.622853	0.961527	1.04614	0.703824	0.803314	0.974031	AT5G20570	RING-box 1	Q940X7	RING-box protein 1a OS=Arabidopsis thaliana GN=RBX1A PE=1 SV=1	86.452	65.0311	63.1151	60.7599	54.0794	58.1297	75.1621	46.1373	46.4876	52.3773	65.7898	85.5102	47.1225	67.0888	57.5348	62.9601	47.4732	59.9728
Potri.001G168200	11.1231	7.97038	11.1222	7.94772	10.2476	8.34998	0.0109563	0.0205008	0.716559	0.00810127	0.0202288	0.714581	0.0890724	0.125577	0.814822	0.876684	0.947253	0.999918	0.46682	0.954785	0.921287	0.941289	0.988615	0.997157	0.766343	0.813379	1.04763	AT1G54130	RELA/SPOT homolog 3	P74007	Probable guanosine-3',5'-bis(diphosphate) 3'-pyrophosphohydrolase OS=Synechocystis sp. (strain PCC 6803 / Kazusa) GN=spoT PE=3 SV=1	10.8359	10.7199	11.8136	6.81375	9.3344	7.763	7.0824	11.8007	10.3835	12.4752	13.2585	8.66712	14.1881	5.54942	7.20821	8.17793	10.3094	8.53622
Potri.001G168300	35.9299	33.3514	37.3103	39.5519	33.4964	34.4228	0.45835	0.32986	0.928233	0.364982	0.318127	1.06008	0.677901	0.506637	1.02766	0.777639	0.928822	1.03842	0.546324	0.955101	0.932269	0.0407844	0.95806	1.18591	0.689022	0.799896	1.03213	AT1G54140	TATA binding protein associated factor 21kDa subunit	Q17QQ4	Transcription initiation factor TFIID subunit 9 OS=Bos taurus GN=TAF9 PE=2 SV=1	39.5616	31.7563	36.4719	31.0497	34.244	34.7604	45.2311	31.0022	34.967	35.0357	41.6217	43.0972	30.2174	43.8614	35.5745	37.0793	37.3665	39.2066
Potri.001G169700	42.9622	29.9759	39.1896	36.5316	41.6095	33.0044	0.00553475	0.0125558	0.697727	0.54064	0.417157	0.932175	0.189879	0.21532	0.793193	0.396889	0.822298	0.912189	0.674107	0.966368	0.968515	0.141477	0.95806	1.2187	0.264563	0.709795	1.10103	AT1G54210	Ubiquitin-like superfamily protein	Q1SF86	Ubiquitin-like protein ATG12 OS=Medicago truncatula GN=ATG12 PE=3 SV=1	44.7068	40.1634	44.0164	31.7692	25.0225	33.136	45.2564	36.2201	30.3691	30.5031	52.192	47.222	32.5647	40.5388	27.6737	39.1361	27.682	42.8107
Potri.001G170100	18.189	8.80785	15.6616	9.83172	13.7683	8.25632	0.00278576	0.00771392	0.48424	0.00435314	0.0126962	0.627758	0.00284258	0.0103142	0.599662	0.400077	0.823054	0.86105	0.150874	0.949822	0.756956	0.496052	0.95806	1.11625	0.668681	0.796687	0.937382	AT1G17455	ELF4-like 4	Q570U6	Protein ELF4-LIKE 4 OS=Arabidopsis thaliana GN=EFL4 PE=2 SV=1	24.0854	13.2643	17.2173	11.5414	7.64767	7.23447	24.4481	14.0498	11.1362	10.3305	15.4642	21.6788	12.5239	11.4815	7.68849	11.1949	10.1225	7.86817
Potri.001G170200	8.00272	6.02763	7.80125	7.52036	6.76683	7.38798	0.0189905	0.030719	0.753198	0.702089	0.497994	0.963994	0.374865	0.344985	1.09179	0.745419	0.920473	0.974825	0.123194	0.949822	0.845567	0.135174	0.95806	1.24765	0.0787208	0.707304	1.22569	AT1G72650	TRF-like 6		NA	8.23123	8.16853	7.60839	6.3354	5.21462	6.53287	9.01186	6.4113	7.9804	7.2068	6.35922	10.5986	7.04054	6.04378	7.61886	9.29441	8.011	7.46856
Potri.001G170400	52.2563	53.4952	53.2951	66.2385	56.2503	62.6913	0.848899	0.51424	1.02371	0.0239333	0.0442309	1.24286	0.201901	0.224509	1.11451	0.897787	0.948504	1.01988	0.542885	0.955101	1.07643	0.0836511	0.95806	1.23821	0.091531	0.707304	1.1719	AT2G06530	SNF7 family protein	Q9SKI2	Vacuolar protein sorting-associated protein 2 homolog 1 OS=Arabidopsis thaliana GN=VPS2.1 PE=1 SV=2	59.0092	46.3169	51.4427	60.5408	45.1567	54.7882	62.3256	39.8102	54.9521	45.4665	59.8742	57.938	52.6993	76.1422	52.7585	67.8809	68.8878	81.4536
Potri.001G171100	11.0646	11.4028	12.6173	13.129	12.4455	12.6533	0.772715	0.482363	1.03056	0.708158	0.501006	1.04056	0.824447	0.57454	1.0167	0.405625	0.823215	1.14032	0.367104	0.949849	1.1248	0.338258	0.95806	1.15138	0.263454	0.709795	1.10967	AT1G54170	CTC-interacting domain 4	Q55DE7	Ataxin-2 homolog OS=Dictyostelium discoideum GN=atxn2 PE=3 SV=1	11.8728	10.886	10.4351	11.4432	10.2391	12.5261	11.0189	11.6406	16.802	13.5154	8.88103	10.7778	15.6851	11.6485	12.6439	13.1126	18.4785	13.295
Potri.001G171200	70.9725	92.052	66.6632	93.3479	65.9046	92.4105	0.0501459	0.0628075	1.29701	0.000861173	0.00422856	1.40029	0.00715906	0.0203144	1.40219	0.63633	0.90017	0.939282	0.605813	0.962353	0.928594	0.970781	0.992039	1.01408	0.991	0.845132	1.00389	AT1G52600	Peptidase S24/S26A/S26B/S26C family protein	Q5RC30	Signal peptidase complex catalytic subunit SEC11C OS=Pongo abelii GN=SEC11C PE=2 SV=3	78.2776	53.8143	80.8255	88.6772	86.9699	100.509	73.043	62.9968	52.1649	68.2126	81.583	64.4328	64.209	101.17	92.7921	68.9941	79.9294	103.057
Potri.001G172100	20.9802	16.4078	15.6336	15.4908	20.6157	15.524	0.0644077	0.0755736	0.782064	0.886764	0.57671	0.990865	0.0671153	0.102295	0.75302	0.0486414	0.621264	0.745162	0.806923	0.977635	0.982626	0.579641	0.95806	0.94411	0.567746	0.778477	0.946133	AT1G15400	unknown protein; FUNCTIONS IN: molecular_function unknown; INVOLVED IN: biological_process unknown; LOCATED IN: plasma membrane; EXPRESSED IN: 23 plant structures; EXPRESSED DURING: 13 growth stages; BEST Arabidopsis thaliana protein match is: unknown protein (TAIR:AT1G80180.1); Has 82 Blast hits to 82 proteins in 16 species: Archae - 0; Bacteria - 4; Metazoa - 0; Fungi - 0; Plants - 75; Viruses …	Q9XI29	Uncharacterized protein At1g15400 OS=Arabidopsis thaliana GN=At1g15400 PE=1 SV=2	17.2093	24.6556	21.0756	18.2222	15.5968	15.4045	17.9304	16.9399	12.1568	16.7661	21.0092	10.8795	13.7534	23.6751	14.6037	11.2208	14.2836	16.7174
Potri.001G172400	35.5417	23.4224	34.0972	29.3999	31.3863	28.5334	0.00718038	0.0151613	0.659012	0.188604	0.200045	0.862238	0.278224	0.280387	0.909103	0.720368	0.915554	0.959356	0.337251	0.949849	0.883084	0.0537086	0.95806	1.2552	0.0550174	0.707304	1.21821	AT4G25970	phosphatidylserine decarboxylase 3	O14111	Phosphatidylserine decarboxylase proenzyme 3 OS=Schizosaccharomyces pombe (strain 972 / ATCC 24843) GN=psd3 PE=2 SV=2	42.561	34.8491	29.2151	23.4279	26.2705	20.5689	40.5259	23.7894	36.3182	36.3433	36.7919	41.2876	23.624	24.1255	24.9451	33.641	31.6733	35.1995
Potri.001G172600	11.6313	15.5705	11.324	14.5515	11.916	15.5567	0.0211651	0.0332579	1.33868	0.0101285	0.023566	1.28501	0.0101825	0.0261701	1.30553	0.726449	0.916139	0.973582	0.902099	0.983526	1.02448	0.526561	0.95806	0.934553	0.989566	0.845092	0.999113	AT3G15690	Single hybrid motif superfamily protein		NA	11.5788	11.675	11.64	14.1384	14.148	18.4252	11.9362	9.95455	9.34907	10.2152	9.93493	15.3264	12.5516	12.9212	16.6853	13.2135	11.1367	15.6277
Potri.001G172800	20.1949	31.882	20.7837	41.426	17.082	42.9206	0.00590253	0.0131282	1.57872	5.1e-05	0.000694198	1.9932	6.51e-07	4.07e-05	2.51262	0.976865	0.966615	1.02916	0.318797	0.949849	0.845859	0.0796774	0.95806	1.29935	0.0121025	0.707304	1.34623	AT1G80210	Mov34/MPN/PAD-1 family protein	B5X8M4	Lys-63-specific deubiquitinase BRCC36 OS=Salmo salar GN=brcc3 PE=2 SV=1	17.2078	26.8446	16.5322	33.8768	30.0625	31.7066	33.042	20.5042	11.0434	17.7481	20.1932	25.9332	17.0216	53.8719	34.1511	37.7088	31.1824	48.8849
Potri.001G173800	79.0024	86.3786	76.4398	90.009	78.4694	85.5428	0.397757	0.29745	1.09337	0.173702	0.188332	1.17752	0.37668	0.34628	1.09014	0.670934	0.905133	0.967563	0.867996	0.98148	0.993253	0.890635	0.985864	1.04203	0.900743	0.834426	0.990324	AT1G80230	Rubredoxin-like superfamily protein	Q9SSB8	Cytochrome c oxidase subunit 5b-2, mitochondrial OS=Arabidopsis thaliana GN=COX5B-2 PE=2 SV=1	80.1541	75.1885	81.6646	77.7266	81.4794	99.9299	73.6252	67.8416	89.2592	69.4726	92.4413	71.053	71.3856	104.964	76.1453	64.5499	78.4111	96.4131
Potri.001G174000	26.524	17.8184	21.9282	17.5994	22.4693	19.4629	0.00914791	0.0181398	0.671785	0.0284585	0.0502028	0.802593	0.231329	0.246998	0.866201	0.132169	0.702817	0.826732	0.247233	0.949822	0.847132	0.89859	0.985864	0.987711	0.315514	0.71266	1.09229				#NA	22.2265	26.5665	30.7789	17.5032	20.8362	15.1158	25.4121	19.8343	18.3123	19.9492	28.1614	24.8542	16.974	13.6606	14.6534	20.9984	20.4083	19.6644
Potri.001G174300	125.05	57.6909	52.4595	66.1016	99.3574	57.3342	0.00196802	0.00595097	0.461343	0.229369	0.230078	1.26005	0.300608	0.295561	0.57705	0.00159136	0.193211	0.419508	0.174331	0.949822	0.794541	0.624813	0.961527	1.14579	0.943727	0.839139	0.993816	AT1G52720	unknown protein; BEST Arabidopsis thaliana protein match is: unknown protein (TAIR:AT3G15630.1); Has 61 Blast hits to 61 proteins in 13 species: Archae - 0; Bacteria - 0; Metazoa - 0; Fungi - 0; Plants - 61; Viruses - 0; Other Eukaryotes - 0 (source: NCBI BLink).		NA	133.02	124.761	117.369	90.543	40.0307	42.4991	120.968	40.7561	46.3427	39.5757	45.9338	50.3775	23.2629	121.163	74.7023	58.2041	28.9296	66.7156
Potri.001G174600	20.0375	20.9269	19.2208	19.7699	18.8098	19.502	0.636094	0.418453	1.04439	0.638677	0.466653	1.02857	0.638182	0.488033	1.0368	0.63366	0.89935	0.959244	0.579572	0.960363	0.938732	0.458689	0.95806	0.944716	0.362606	0.72357	0.931913	AT1G52730	Transducin/WD40 repeat-like superfamily protein	Q54LT8	Serine-threonine kinase receptor-associated protein OS=Dictyostelium discoideum GN=strap PE=3 SV=1	22.3453	17.7908	19.9763	22.4735	20.1067	20.2004	18.9118	19.1434	19.4282	20.6819	19.0608	19.5411	17.7786	17.3507	20.9375	21.8724	17.9483	20.6739
Potri.001G174900	69.4899	51.7086	71.006	50.3297	60.4577	54.7123	0.027321	0.0401007	0.744118	0.000414292	0.00261437	0.708809	0.480773	0.407399	0.904968	0.830234	0.937837	1.02182	0.327465	0.949849	0.870022	0.741751	0.969769	0.973333	0.609254	0.788762	1.05809	AT1G80280	alpha/beta-Hydrolases superfamily protein		NA	79.1129	72.4544	56.9023	45.9853	56.2193	52.9213	64.1988	55.9593	77.4548	70.7964	66.2559	82.0178	80.3592	42.0989	44.4857	54.8194	65.894	46.1675
Potri.001G175000	157.232	99.3631	159.607	121.708	138.663	103.898	0.00243127	0.0069521	0.631952	0.0103507	0.0239791	0.762549	0.0108934	0.0274546	0.749286	0.996715	0.971149	1.01511	0.276258	0.949822	0.881902	0.114479	0.95806	1.22488	0.57984	0.781861	1.04564	AT1G52760	lysophospholipase 2	Q99685	Monoglyceride lipase OS=Homo sapiens GN=MGLL PE=1 SV=2	151.978	156.659	163.059	124.394	84.4934	89.2019	167.796	110.364	145.629	142.159	176.808	182.299	192.195	162.741	98.5697	129.795	136.549	120.055
Potri.001G175600	22.6037	25.1748	27.5575	26.958	24.4453	28.1294	0.270354	0.223142	1.11375	0.847597	0.559746	0.978246	0.19537	0.2195	1.15071	0.113069	0.690477	1.21916	0.625232	0.962353	1.08147	0.471526	0.95806	1.07083	0.306798	0.71266	1.11736	AT1G52780	Protein of unknown function (DUF2921)		NA	19.3017	24.2307	24.2787	24.544	26.4181	24.5622	23.7323	25.3033	23.5703	30.4336	28.8157	24.0051	37.0421	24.0484	25.3431	25.1069	32.9954	29.9952
Potri.001G177000	21.6416	19.9067	23.0323	23.8662	24.645	23.9262	0.433412	0.31699	0.919834	0.622458	0.459194	1.0362	0.693361	0.514695	0.970835	0.528703	0.867029	1.06426	0.230121	0.949822	1.13878	0.0752454	0.95806	1.1989	0.0510562	0.707304	1.20192	AT1G80360	Pyridoxal phosphate (PLP)-dependent transferases superfamily protein	O67781	Aspartate aminotransferase OS=Aquifex aeolicus (strain VF5) GN=aspC PE=3 SV=1	19.6491	21.1424	24.1334	23.1431	17.3803	19.1967	23.4245	20.3106	20.2855	22.4322	28.5608	22.416	23.7963	27.3532	20.6142	22.0719	24.918	28.359
Potri.001G177400	110.801	39.9357	94.2901	37.3618	125.33	37.8	1.74e-05	0.000340417	0.360426	0.00135213	0.00563774	0.396244	7.21e-06	0.000175953	0.301604	0.344006	0.804082	0.850983	0.687396	0.969523	1.13112	0.592441	0.958416	0.935549	0.649808	0.794856	0.946521	AT1G04250	indoleacetic acid-induced protein 16	O24407	Auxin-responsive protein IAA16 OS=Arabidopsis thaliana GN=IAA16 PE=1 SV=1	116.006	97.4782	118.92	30.606	46.6843	42.5169	39.3462	133.777	131.645	103.742	148.379	34.3051	68.8365	34.77	26.7256	20.7987	32.5563	38.8288
Potri.001G179000	46.5876	30.1347	42.9496	31.0679	39.5271	31.2853	0.00201023	0.0060486	0.646838	0.00422625	0.0124087	0.723358	0.166221	0.195641	0.79149	0.424313	0.832124	0.921909	0.261835	0.949822	0.848445	0.919721	0.98601	1.03097	0.7438	0.80966	1.03818	AT3G15940	UDP-Glycosyltransferase superfamily protein		NA	51.7251	41.1127	46.9251	28.4985	34.2216	27.6839	34.9417	39.5618	38.7221	40.9475	55.7779	40.909	49.787	18.0824	29.3214	34.7104	36.9636	34.267
Potri.001G179200	76.1434	74.8212	72.7948	74.3634	79.0494	79.6725	0.849829	0.514481	0.982636	0.716566	0.504814	1.02155	0.87719	0.59659	1.00788	0.630841	0.89846	0.956023	0.805794	0.977635	1.03816	0.874594	0.984349	0.993881	0.450632	0.747845	1.06484	AT1G52360	Coatomer, beta' subunit	Q9C827	Coatomer subunit beta'-2 OS=Arabidopsis thaliana GN=At1g52360 PE=2 SV=1	82.3473	73.6558	72.427	75.12	74.0195	75.3242	50.3017	71.9062	88.6061	82.4471	81.7191	49.5029	85.0805	56.7953	75.1328	69.5252	92.8913	84.9337
Potri.001G179500	14.7364	16.1133	15.545	15.4886	14.3926	15.9778	0.308433	0.246252	1.09344	0.906762	0.584179	0.996368	0.241701	0.25465	1.11014	0.72389	0.915728	1.05487	0.766733	0.972853	0.976673	0.64467	0.961527	0.961228	0.883748	0.832544	0.991589	AT1G79990	structural molecules	Q55E69	Protein SYS1 homolog OS=Dictyostelium discoideum GN=sys1 PE=3 SV=1	15.5293	14.3429	14.3369	16.4728	15.9452	15.9219	15.9965	11.163	14.7406	15.8711	20.8391	14.8507	15.3541	22.1278	14.5582	12.3172	10.8017	16.142
Potri.001G179800	14.9259	8.16441	11.6124	9.66826	11.7466	8.59182	0.00286071	0.00786961	0.546995	0.173009	0.187866	0.832583	0.00577636	0.0174963	0.731431	0.13982	0.707237	0.777999	0.126411	0.949822	0.786993	0.352507	0.95806	1.1842	0.682419	0.799625	1.05235	AT3G24490	Alcohol dehydrogenase transcription factor Myb/SANT-like family protein		NA	19.7084	12.5668	12.5026	9.40262	7.16639	7.92423	12.071	7.83651	14.2614	8.22535	11.9462	16.188	10.7581	10.9747	9.07564	11.7182	10.7221	9.11023
Potri.001G180100	50.0967	68.0084	47.8155	60.1656	53.7318	76.8697	0.0360653	0.0490091	1.35754	0.017889	0.0358824	1.25829	0.0105479	0.0268219	1.43062	0.65781	0.902433	0.954463	0.703838	0.972116	1.07256	0.281846	0.95806	0.88468	0.362733	0.72357	1.1303	AT1G79920	Heat shock protein 70 (Hsp 70) family protein	F4HQD4	Heat shock 70 kDa protein 15 OS=Arabidopsis thaliana GN=HSP70-15 PE=1 SV=1	44.1144	47.619	58.5568	55.7135	66.6591	81.6525	36.5642	43.7953	51.7243	47.3008	62.5205	35.5698	57.2333	56.2966	65.2033	44.6099	68.3032	61.0845
Potri.001G181800	509.717	534.045	481.933	571.223	513.181	501.574	0.657429	0.428641	1.04773	0.157301	0.175172	1.18528	0.921698	0.614668	0.977382	0.585251	0.881857	0.945491	0.86471	0.98148	1.0068	0.715619	0.965063	1.06962	0.485101	0.759314	0.939198	AT1G15270	Translation machinery associated TMA7		NA	578.064	453.444	497.643	601.684	471.098	529.353	673.351	384.554	376.266	365.073	538.333	690.195	345.757	823.714	514.468	513.549	368.616	591.625
Potri.001G182100	34.4223	21.3175	14.8327	11.5918	23.1773	26.2611	0.0935312	0.100545	0.619292	0.534811	0.413834	0.781501	0.788486	0.558633	1.13305	0.00832781	0.415479	0.430905	0.136116	0.949822	0.673321	0.0806789	0.95806	0.54377	0.697088	0.801789	1.23191	AT3G16050	pyridoxine biosynthesis 1.2	Q9ZNR6	Probable pyridoxal biosynthesis protein PDX1.2 OS=Arabidopsis thaliana GN=PDX12 PE=1 SV=1	26.6507	27.267	49.3492	9.07701	22.9449	31.9305	9.65365	8.74461	12.9081	8.5544	47.0954	9.24468	7.62831	11.6003	9.68133	6.17615	5.17233	7.37506
Potri.001G182300	9.72853	16.5666	10.5946	14.5823	10.1197	14.6608	0.00454487	0.0109155	1.70289	0.00308797	0.0099802	1.37639	0.000718332	0.00392282	1.44874	0.532175	0.868947	1.08902	0.746694	0.972706	1.04021	0.257718	0.95806	0.880224	0.184395	0.707304	0.884964	AT3G16060	ATP binding microtubule motor family protein	Q95LP1	Kinesin-like protein KIF2C OS=Macaca fascicularis GN=KIF2C PE=2 SV=1	7.20237	9.74252	12.2407	17.0385	13.8434	18.8179	8.63179	10.5188	9.7698	12.7019	12.0402	7.59796	12.9017	12.9016	19.0818	11.1387	16.1897	15.3105
Potri.001G182900	37.2844	28.7508	33.4291	31.781	31.1323	32.2875	0.152286	0.144498	0.771123	0.754683	0.521806	0.950699	0.665423	0.500887	1.03711	0.529552	0.867609	0.896598	0.33746	0.949849	0.834997	0.418094	0.95806	1.10539	0.297446	0.71266	1.12301	AT3G16100	RAB GTPase homolog G3C	O24461	Ras-related protein Rab7 OS=Prunus armeniaca PE=2 SV=1	42.833	43.9158	25.1043	27.4449	30.0404	28.7672	44.5109	23.5243	27.0712	36.2652	27.4962	45.8183	29.3176	34.8304	23.5129	34.2137	24.6448	35.3441
Potri.001G183200	56.4798	109.001	60.3571	100.687	64.142	94.3431	0.00250125	0.00710731	1.92991	0.00417804	0.0123315	1.66819	0.0173038	0.0380987	1.47085	0.805896	0.936206	1.06865	0.518829	0.955101	1.13566	0.513146	0.95806	0.923729	0.263338	0.709795	0.865525	AT3G16080	Zinc-binding ribosomal protein family protein	Q8LEM8	60S ribosomal protein L37-3 OS=Arabidopsis thaliana GN=RPL37C PE=3 SV=1	80.1395	42.1509	47.1489	93.4438	107.016	126.543	90.7442	44.7286	50.9954	43.9453	48.3039	98.2364	45.5459	113.229	107.3	77.6067	61.6346	88.9249
Potri.001G183500	13.4108	25.9731	14.8102	22.0285	15.1471	24.717	0.000767809	0.00310931	1.93673	0.00387229	0.0117241	1.48739	2.93e-05	0.000436182	1.63179	0.386107	0.819666	1.10435	0.260762	0.949822	1.12947	0.278904	0.95806	0.84813	0.717012	0.804376	0.951638	AT3G16110	PDI-like 1-6	Q66GQ3	Protein disulfide isomerase-like 1-6 OS=Arabidopsis thaliana GN=PDIL1-6 PE=1 SV=1	12.2662	12.5559	15.4102	20.4602	25.352	32.107	13.7794	15.2275	11.3146	16.841	14.2448	14.274	17.9899	16.5294	27.4015	16.8349	17.3813	20.1817
Potri.001G183600	20.8858	23.3923	18.9803	20.3944	23.5328	22.9991	0.356656	0.274073	1.12001	0.557352	0.425624	1.0745	0.877989	0.596944	0.977319	0.571035	0.87975	0.908764	0.450283	0.953018	1.12674	0.242243	0.95806	0.871843	0.791322	0.815724	0.983191	AT1G45688	unknown protein; FUNCTIONS IN: molecular_function unknown; INVOLVED IN: biological_process unknown; LOCATED IN: plasma membrane; EXPRESSED IN: 22 plant structures; EXPRESSED DURING: 13 growth stages; BEST Arabidopsis thaliana protein match is: unknown protein (TAIR:AT5G42860.1); Has 258 Blast hits to 242 proteins in 39 species: Archae - 0; Bacteria - 11; Metazoa - 10; Fungi - 14; Plants - 198; Vi…		NA	17.2045	16.8147	28.6383	24.933	23.9895	21.2543	21.347	18.6315	18.3968	18.9545	21.7149	18.3937	15.4237	29.3051	18.1359	17.144	18.6683	17.6331
Potri.001G184000	9.32019	13.7631	8.21477	11.6449	7.80674	11.416	0.00352704	0.00917241	1.47669	0.00432702	0.0126393	1.41755	0.0107663	0.0272264	1.46232	0.296348	0.787031	0.881396	0.195766	0.949822	0.837616	0.163513	0.95806	0.846097	0.134834	0.707304	0.829464	AT1G79850	ribosomal protein S17	P16180	30S ribosomal protein S17, chloroplastic OS=Arabidopsis thaliana GN=RPS17 PE=2 SV=1	9.86802	9.00671	9.08583	14.0786	11.979	15.2316	10.906	8.0861	6.60195	6.71961	6.85081	11.4546	6.88433	13.0682	14.3582	10.0131	9.18695	9.37165
Potri.001G185100	9.60309	9.34321	9.79206	11.1671	9.01506	10.5218	0.854934	0.516209	0.972938	0.11662	0.141195	1.14042	0.114387	0.149717	1.16713	0.82145	0.936973	1.01968	0.625959	0.962353	0.938767	0.113754	0.95806	1.19521	0.241563	0.709795	1.12614	AT1G79830	golgin candidate 5	Q0WVL7	Golgin candidate 5 OS=Arabidopsis thaliana GN=GC5 PE=1 SV=1	11.4008	9.13509	8.27338	10.072	9.01672	8.9409	10.2597	10.5264	8.27468	10.3486	11.0252	8.48052	9.62931	10.5753	10.3173	12.2809	10.8989	14.0184
Potri.001G185300	19.6855	20.9779	20.4911	21.9025	20.6618	22.7743	0.510801	0.357609	1.06565	0.29256	0.274016	1.06888	0.33106	0.317485	1.10225	0.691122	0.90999	1.04092	0.824805	0.978306	1.04959	0.580502	0.95806	1.04408	0.412006	0.734019	1.08563	AT1G79820	Major facilitator superfamily protein	Q2V4B9	Probable plastidic glucose transporter 3 OS=Arabidopsis thaliana GN=At1g79820 PE=2 SV=2	15.85	19.7994	23.4071	21.1469	21.0329	20.754	18.4044	17.5942	19.789	18.8289	25.439	19.8021	23.58	21.0236	21.4852	19.3313	23.4033	23.7149
Potri.001G185600	16.5807	24.9244	16.8621	22.7925	16.4912	22.3991	0.00131661	0.00448548	1.50322	0.0118848	0.0265981	1.3517	0.0013572	0.00613984	1.35824	0.958912	0.963918	1.01697	0.933053	0.98644	0.994607	0.4173	0.95806	0.914468	0.18481	0.707304	0.898684	AT1G80560	isopropylmalate dehydrogenase 2	P29102	3-isopropylmalate dehydrogenase, chloroplastic OS=Brassica napus PE=2 SV=1	16.3894	17.4713	15.8813	25.9747	22.6763	26.1221	16.5754	18.1232	12.7412	20.2674	19.3419	17.3653	13.6204	18.7946	28.0588	17.0325	21.8541	22.4543
Potri.001G185700	30.3259	48.1869	38.8591	38.591	39.2372	41.8296	0.00638583	0.0139411	1.58897	0.947093	0.598441	0.993101	0.699755	0.517581	1.06607	0.146411	0.710663	1.28138	0.167069	0.949822	1.29385	0.103168	0.95806	0.800861	0.260918	0.709795	0.868069	AT1G52190	Major facilitator superfamily protein	Q9M817	Probable peptide transporter At1g52190 OS=Arabidopsis thaliana GN=At1g52190 PE=1 SV=1	33.41	36.0355	21.5323	44.4654	48.1192	51.9762	48.846	34.7387	35.2953	45.1259	23.3023	37.918	46.7876	44.6854	42.3717	25.4298	36.7082	36.8118
Potri.001G186100	18.5829	31.8785	19.4346	26.028	25.1373	23.8883	0.00240843	0.0068992	1.71547	0.0830887	0.110346	1.33926	0.924176	0.615287	0.950313	0.842315	0.939862	1.04583	0.262555	0.949822	1.35271	0.197413	0.95806	0.816476	0.0682614	0.707304	0.749356	AT4G29080	phytochrome-associated protein 2	Q9ZSY8	Auxin-responsive protein IAA27 OS=Arabidopsis thaliana GN=IAA27 PE=1 SV=1	23.6118	14.9656	17.1713	27.6772	31.7976	36.1607	21.1236	29.6808	13.4297	19.347	15.7036	21.4891	15.2685	22.8651	42.2902	17.4292	17.8631	21.0603
Potri.001G186200	10.8799	11.7256	9.92174	11.9804	9.62506	12.1102	0.503115	0.353635	1.07773	0.0382351	0.0623978	1.20749	0.014827	0.0340681	1.2582	0.50902	0.860423	0.911931	0.437767	0.949849	0.884663	0.902643	0.985864	1.02173	0.676183	0.797946	1.0328	AT3G16200	unknown protein; Has 97 Blast hits to 97 proteins in 15 species: Archae - 0; Bacteria - 8; Metazoa - 0; Fungi - 0; Plants - 36; Viruses - 0; Other Eukaryotes - 53 (source: NCBI BLink).		NA	8.67383	9.95614	14.0098	11.3399	10.9419	12.8951	9.49255	10.3119	7.79369	10.4476	11.2691	9.13142	11.0059	14.8977	12.7677	9.6144	10.3352	12.6707
Potri.001G186600	11.1764	13.2107	10.9189	12.0626	9.96844	11.2774	0.082366	0.0913244	1.18202	0.293667	0.274426	1.10475	0.346883	0.328071	1.13131	0.760359	0.923733	0.976961	0.366099	0.949849	0.891921	0.357451	0.95806	0.913092	0.173041	0.707304	0.853657	AT3G16230	Predicted eukaryotic LigT		NA	10.7638	11.8254	10.9399	13.1132	12.8136	13.7054	11.4803	10.1743	8.06684	12.026	12.2089	13.6244	8.85139	14.9089	12.9219	12.2669	8.60973	11.392
Potri.001G186700	113.798	468.09	183.377	382.624	207.895	389.049	6.71e-06	0.000241793	4.11333	0.00314666	0.0101065	2.08655	0.0162544	0.0364757	1.87137	0.095439	0.682536	1.61142	0.117117	0.949822	1.82687	0.256131	0.95806	0.817416	0.24349	0.709795	0.831141	AT3G16240	delta tonoplast integral protein	Q41951	Aquaporin TIP2-1 OS=Arabidopsis thaliana GN=TIP2-1 PE=1 SV=2	94.2792	159.074	88.0416	469.127	418.599	516.544	238.67	227.525	163.205	197.001	76.8862	114.545	265.805	471.424	540.277	208.185	295.084	319.354
Potri.001G187000	24.5109	21.709	27.4476	22.3117	25.9519	24.2233	0.170348	0.157427	0.88569	0.0223374	0.0421546	0.812884	0.501405	0.417403	0.933391	0.311521	0.79375	1.11981	0.703127	0.972116	1.05879	0.869852	0.984092	1.02776	0.149276	0.707304	1.11582	AT3G16270	ENTH/VHS family protein	Q9C5H4	VHS domain-containing protein At3g16270 OS=Arabidopsis thaliana GN=At3g16270 PE=1 SV=1	24.7435	23.8285	24.9606	20.7202	22.5866	21.8203	21.9038	24.792	32.5307	30.2361	28.4369	23.6675	30.5662	17.7087	23.228	22.8765	29.7847	21.5084
Potri.001G187200	11.9676	9.27085	9.23289	7.76931	8.88219	8.50866	0.0857274	0.0941806	0.774659	0.306072	0.282076	0.841482	0.581972	0.458676	0.957946	0.136419	0.704884	0.771488	0.0249688	0.787009	0.742184	0.140183	0.95806	0.838037	0.495735	0.761107	0.917787	AT1G69750	cytochrome c oxidase 19-1	P0CM86	Cytochrome c oxidase assembly protein COX19 OS=Cryptococcus neoformans var. neoformans serotype D (strain JEC21 / ATCC MYA-565) GN=COX19 PE=3 SV=1	9.78914	13.8338	12.28	10.9075	7.32335	9.58169	9.23614	9.19284	5.6201	7.9348	14.757	11.9507	5.93868	8.872	8.46347	7.48246	5.68512	8.00351
Potri.001G187300	12.4629	10.2682	10.835	10.9234	11.7408	13.2318	0.197716	0.176466	0.823897	0.825551	0.550554	1.00816	0.349672	0.330164	1.12699	0.349187	0.808398	0.869384	0.709463	0.972116	0.942059	0.599612	0.958788	1.06382	0.0807556	0.707304	1.28862	AT1G52155	unknown protein; Has 37 Blast hits to 37 proteins in 13 species: Archae - 0; Bacteria - 0; Metazoa - 0; Fungi - 0; Plants - 35; Viruses - 0; Other Eukaryotes - 2 (source: NCBI BLink).		NA	12.1973	15.4673	9.72412	11.0858	10.6242	9.09445	15.6679	10.7708	9.49374	8.64469	7.49771	11.0654	12.7051	12.2474	10.9242	9.00833	9.38415	12.2926
Potri.001G188300	6.43921	9.62241	8.22941	8.46669	7.23488	8.13563	0.0154062	0.0263851	1.49435	0.791059	0.536043	1.02883	0.188804	0.214468	1.1245	0.0535218	0.621882	1.27802	0.356714	0.949849	1.12357	0.278422	0.95806	0.879893	0.107513	0.707304	0.845488	AT3G16310	mitotic phosphoprotein N' end (MPPN) family protein	Q6P6X9	Nucleoporin NUP53 OS=Danio rerio GN=nup35 PE=1 SV=1	5.02768	6.505	7.78495	8.13351	9.48882	11.2449	6.01362	8.6886	8.61988	8.11154	7.97911	8.89193	9.30119	6.75242	9.84107	7.27541	8.36591	7.30347
Potri.001G188800	297.711	226.768	266.511	215.646	270.615	223.417	0.0102578	0.0196521	0.761703	0.00370614	0.0113848	0.809144	0.0120322	0.0293319	0.825591	0.205692	0.74845	0.895199	0.324463	0.949849	0.908985	0.504085	0.95806	0.950954	0.824914	0.822224	0.985226	AT1G52150	Homeobox-leucine zipper family protein / lipid-binding START domain-containing protein	Q9ZU11	Homeobox-leucine zipper protein ATHB-15 OS=Arabidopsis thaliana GN=ATHB-15 PE=1 SV=1	311.272	304.181	277.681	230.967	238.741	210.595	253.959	224.477	265.288	292.842	313.778	245.881	269.351	220.218	191.971	195.001	213.494	232.477
Potri.001G189100	10.7954	8.6922	10.8753	10.3917	11.4935	10.2569	0.0718529	0.0821181	0.805177	0.568208	0.431434	0.955531	0.264367	0.271006	0.892407	0.962307	0.964093	1.0074	0.66254	0.965154	1.06467	0.157196	0.95806	1.19552	0.0722673	0.707304	1.18001	AT2G25760	Protein kinase family protein	P40234	Casein kinase I homolog 2 OS=Schizosaccharomyces pombe (strain 972 / ATCC 24843) GN=cki2 PE=1 SV=2	12.2531	9.38589	10.7472	9.55391	8.08675	8.43595	9.54246	9.99783	13.7014	11.3062	10.3155	9.29644	11.9675	10.4477	10.0022	10.3981	14.24	11.104
Potri.001G189700	56.5563	58.4526	42.385	64.8733	53.6346	68.978	0.715474	0.455309	1.03353	0.000155242	0.00140273	1.53057	0.0141771	0.033038	1.28607	0.0424134	0.615324	0.749431	0.638028	0.963856	0.948341	0.273701	0.95806	1.10985	0.135393	0.707304	1.18007	AT1G79750	NADP-malic enzyme 4	P51615	NADP-dependent malic enzyme OS=Vitis vinifera PE=2 SV=1	58.1399	63.2015	48.3274	57.0622	54.7792	63.5163	40.9167	56.0486	43.7224	44.3289	49.9855	32.9096	28.7836	63.1122	58.8123	55.7669	56.6508	76.092
Potri.001G190000	7.00807	7.2267	7.65765	8.41698	8.1275	8.2905	0.745808	0.469386	1.0312	0.335455	0.299977	1.09916	0.91111	0.610957	1.02006	0.462238	0.838992	1.09269	0.270721	0.949822	1.15973	0.242301	0.95806	1.16471	0.31894	0.714873	1.14721	AT1G79730	hydroxyproline-rich glycoprotein family protein	Q4U0S5	RNA polymerase II-associated factor 1 homolog OS=Danio rerio GN=paf1 PE=1 SV=1	6.80172	7.04203	7.18046	7.1536	7.65721	6.86928	8.11711	6.71067	9.61638	6.53585	6.8013	6.97356	8.84867	9.39976	7.82219	8.5305	11.5986	7.74554
Potri.001G190200	33.8093	33.4287	41.4723	36.3928	41.2635	36.0697	0.795999	0.492054	0.988743	0.235313	0.234394	0.87752	0.263563	0.270342	0.87413	0.137236	0.70508	1.22665	0.159353	0.949822	1.22048	0.665172	0.961654	1.08867	0.6003	0.787784	1.07901	AT1G51940	protein kinase family protein / peptidoglycan-binding LysM domain-containing protein	Q9SFT7	Serine/threonine-protein kinase At3g07070 OS=Arabidopsis thaliana GN=At3g07070 PE=2 SV=1	36.6751	34.6701	30.0826	21.9933	41.0679	37.2248	37.1596	36.5605	50.7976	56.2763	35.6617	33.0126	40.8378	22.8662	26.2853	56.8341	34.1594	38.2487
Potri.001G190300	25.7805	21.9318	22.1771	30.1468	22.1973	24.3707	0.219589	0.190743	0.85071	0.127939	0.15089	1.35936	0.384846	0.351402	1.09791	0.336329	0.801387	0.860226	0.326106	0.949849	0.861011	0.25392	0.95806	1.37457	0.506138	0.76678	1.1112	AT3G16500	phytochrome-associated protein 1	Q8LAL2	Auxin-responsive protein IAA26 OS=Arabidopsis thaliana GN=IAA26 PE=1 SV=2	28.7122	23.0898	25.5396	29.0506	18.8984	17.8463	40.0272	15.6896	20.3774	25.9264	15.2517	27.8859	10.0814	36.0625	21.6873	44.1428	16.3011	41.8996
Potri.001G190400	19.3437	23.5761	20.8904	25.0535	19.7582	25.8779	0.0712508	0.0816422	1.2188	0.0407783	0.0655046	1.19928	0.0111182	0.0278678	1.30973	0.585002	0.881857	1.07996	0.960167	0.98993	1.02143	0.560527	0.95806	1.06266	0.278601	0.711047	1.09763	AT2G19860	hexokinase 1	Q9SEK2	Hexokinase-1 OS=Nicotiana tabacum GN=HXK1 PE=2 SV=1	18.1528	19.0574	20.8209	25.3954	20.5754	24.7576	18.1341	17.302	19.4927	23.0597	25.6627	16.6665	25.915	23.0441	23.0936	20.2231	26.819	31.3922
Potri.001G190800	155.852	112.925	136.84	122.411	136.882	122.026	0.00989876	0.0191846	0.724564	0.352864	0.311111	0.894559	0.597802	0.46765	0.891465	0.303032	0.792694	0.878009	0.366668	0.949849	0.878282	0.653842	0.961654	1.084	0.314109	0.71266	1.08059	AT2G19760	profilin 1	Q941H7	Profilin OS=Litchi chinensis PE=1 SV=1	130.802	167.768	168.987	117.347	109.38	112.048	149.179	101.856	104.047	127.25	205.595	143.322	126.629	169.271	83.589	95.1183	121.717	145.223
Potri.001G191100	28.2149	34.4625	27.8358	34.5184	26.2778	32.8908	0.0381923	0.0511357	1.22143	0.00296556	0.00966618	1.24007	0.0105422	0.0268189	1.25166	0.84371	0.940272	0.986565	0.482794	0.955101	0.931345	0.977176	0.992039	1.00162	0.492379	0.760869	0.954392	AT1G51980	Insulinase (Peptidase family M16) protein	P29677	Mitochondrial-processing peptidase subunit alpha OS=Solanum tuberosum GN=MPP PE=1 SV=1	28.2096	27.3689	29.0662	32.9243	33.9874	36.4759	28.4257	26.1291	24.8273	30.6574	27.7467	29.4471	27.6176	31.9053	36.9804	31.2729	32.3658	33.0047
Potri.001G192700	25.8051	28.2613	23.7035	27.8644	23.342	26.7905	0.432987	0.316792	1.09518	0.124135	0.147623	1.17554	0.134911	0.169292	1.14774	0.406349	0.823215	0.918559	0.387035	0.949849	0.90455	0.850871	0.981393	0.985955	0.579718	0.781861	0.947959	AT5G25360	unknown protein; FUNCTIONS IN: molecular_function unknown; INVOLVED IN: biological_process unknown; LOCATED IN: cellular_component unknown; EXPRESSED IN: 23 plant structures; EXPRESSED DURING: 15 growth stages; BEST Arabidopsis thaliana protein match is: unknown protein (TAIR:AT4G32342.1).		NA	25.7048	23.9358	27.7748	33.4329	25.1278	26.2232	30.2305	21.5987	19.3743	20.3961	28.7553	25.6709	19.899	39.6348	27.9027	25.3845	19.7656	26.0732
Potri.001G193000	91.3487	87.0669	92.1836	83.4818	104.003	94.8366	0.637189	0.419055	0.953127	0.250548	0.245459	0.905603	0.516377	0.425115	0.911861	0.981151	0.967684	1.00914	0.469223	0.954785	1.13853	0.61291	0.961527	0.958823	0.314128	0.71266	1.08924	AT1G52570	phospholipase D alpha 2	Q41142	Phospholipase D alpha 1 OS=Ricinus communis GN=PLD1 PE=1 SV=1	96.1254	98.2103	79.7103	80.6449	89.7158	90.84	83.5231	94.5412	107.741	92.7434	75.0199	77.5557	114.161	65.8823	86.6331	83.9031	113.779	79.1827
Potri.001G193100	107.581	122.17	101.836	124.954	111.351	120.071	0.246617	0.207886	1.1356	0.0407969	0.065515	1.22701	0.371577	0.343497	1.07831	0.592871	0.883039	0.946593	0.956439	0.98993	1.03504	0.903322	0.985864	1.02279	0.851015	0.827339	0.982819	AT1G15370	SNARE-like superfamily protein		NA	101.555	97.1154	124.074	136.512	107.351	122.646	111.149	85.0135	83.7929	97.5392	138.257	113.185	83.9142	159.706	120.361	104.51	92.391	139.905
Potri.001G193500	26.3167	28.1727	18.8854	22.0858	21.6301	21.4952	0.620058	0.411651	1.07053	0.572815	0.433852	1.16947	0.875299	0.595659	0.993764	0.0850922	0.65987	0.717621	0.238919	0.949822	0.821916	0.200794	0.95806	0.783945	0.176012	0.707304	0.76298	AT5G62200	Embryo-specific protein 3, (ATS3)		NA	29.5247	26.6171	22.8082	34.2786	26.7021	23.5374	27.233	17.6357	13.0801	20.1652	8.92773	28.884	16.272	44.4201	14.868	16.0046	10.8186	14.8425
Potri.001G193700	15.4985	17.3808	18.0257	20.4584	16.4009	19.0657	0.210009	0.184597	1.12145	0.141094	0.162315	1.13496	0.0591916	0.0934202	1.16248	0.277038	0.780882	1.16306	0.566394	0.957078	1.05822	0.112923	0.95806	1.17707	0.262173	0.709795	1.09694	AT1G51730	Ubiquitin-conjugating enzyme family protein	Q9CQK7	RWD domain-containing protein 1 OS=Mus musculus GN=Rwdd1 PE=1 SV=1	14.7744	15.5633	16.1578	18.3842	16.9023	16.8558	22.6245	14.7025	15.9343	14.7871	20.9831	21.9955	15.1526	23.9799	17.0493	21.9496	18.4074	24.3448
Potri.001G194000	40.7082	95.3541	39.4729	77.1737	46.8262	76.9934	6.86e-05	0.000647514	2.34238	0.000398608	0.00256051	1.95511	0.00114968	0.00545363	1.64424	0.733012	0.918332	0.969655	0.424391	0.949849	1.15029	0.217221	0.95806	0.809338	0.109793	0.707304	0.807446	AT2G19730	Ribosomal L28e protein family	O82204	60S ribosomal protein L28-1 OS=Arabidopsis thaliana GN=RPL28A PE=1 SV=1	39.5123	36.8022	45.8101	81.2479	86.0765	118.738	46.1209	45.5504	34.447	36.4183	41.4927	41.6607	30.6205	66.5752	103.378	54.4909	50.6169	59.1859
Potri.001G194400	92.8058	81.9885	72.6274	84.0647	73.7626	76.9424	0.292782	0.236911	0.883442	0.104	0.129646	1.15748	0.652576	0.494974	1.04311	0.0519547	0.621264	0.782574	0.114213	0.949822	0.794806	0.841897	0.979134	1.02532	0.525618	0.77085	0.938454	AT1G17730	SNF7 family protein	O96552	Charged multivesicular body protein 1 OS=Dictyostelium discoideum GN=chmp1 PE=3 SV=1	104.082	78.1446	96.1907	93.9216	71.3773	80.6666	78.7538	76.1675	58.8419	66.6443	91.6463	81.183	55.155	108.185	83.8924	74.9971	63.9039	89.5102
Potri.001G196500	9.55516	9.70671	10.7323	9.71602	10.1208	9.277	0.847961	0.513939	1.01586	0.228979	0.229908	0.905309	0.241792	0.2547	0.916627	0.292377	0.787031	1.12319	0.574908	0.960102	1.0592	0.94404	0.989015	1.00096	0.563428	0.778102	0.955731	AT1G17640	RNA-binding (RRM/RBD/RNP motifs) family protein	O94432	Uncharacterized RNA-binding protein C660.15 OS=Schizosaccharomyces pombe (strain 972 / ATCC 24843) GN=SPBC660.15 PE=2 SV=1	9.52284	11.2012	7.94144	10.1737	8.73672	10.2097	9.75985	10.3275	13.7529	9.29786	11.5858	9.91994	10.482	13.3519	10.2518	8.88565	9.4043	10.3818
Potri.001G196800	20.6763	21.3585	21.3108	21.9059	19.5404	19.7495	0.774911	0.483424	1.03299	0.701497	0.497921	1.02792	0.886421	0.600212	1.0107	0.717882	0.91519	1.03069	0.621104	0.962353	0.945065	0.781719	0.973901	1.02563	0.430189	0.742047	0.92467	AT1G72880	Survival protein SurE-like phosphatase/nucleotidase	A1VY14	5'-nucleotidase SurE OS=Campylobacter jejuni subsp. jejuni serotype O:23/36 (strain 81-176) GN=surE PE=3 SV=1	23.6145	18.7206	19.6937	18.1554	23.36	22.56	23.3498	19.1804	20.6268	20.9305	21.0889	24.2876	19.7117	20.2537	23.1715	22.647	18.388	25.3306
Potri.001G197200	82.5058	98.2643	80.8726	97.9779	76.8837	96.932	0.100022	0.105688	1.191	0.0414063	0.0662154	1.21151	0.0213559	0.0444577	1.26076	0.787009	0.930569	0.980205	0.522804	0.955101	0.931858	0.923194	0.98615	0.997086	0.869906	0.82862	0.986442	AT4G08520	SNARE-like superfamily protein	Q84LG4	Coatomer subunit zeta-2 OS=Arabidopsis thaliana GN=At3g09800 PE=2 SV=1	75.3214	82.5153	89.6806	109.214	87.652	97.9268	83.7421	77.6082	60.0007	76.5166	100.092	95.998	72.1506	115.509	96.704	76.1083	78.1941	99.5114
Potri.001G197300	24.6066	19.1204	25.8138	21.0391	24.6369	20.4329	0.0117459	0.0215878	0.777042	0.00639959	0.0169192	0.815032	0.0854358	0.121805	0.829359	0.623959	0.89777	1.04906	0.919041	0.985846	1.00123	0.275091	0.95806	1.10035	0.45494	0.751233	1.06864	AT1G17720	Protein phosphatase 2A, regulatory subunit PR55	Q39247	Serine/threonine protein phosphatase 2A 55 kDa regulatory subunit B beta isoform OS=Arabidopsis thaliana GN=PP2AB2 PE=2 SV=1	24.9192	24.4078	24.4928	19.2235	18.9519	19.1857	22.5941	26.3879	26.2572	27.1087	25.963	22.0655	30.3202	20.9156	20.1288	20.2075	24.8862	21.9253
Potri.001G197400	27.452	26.6074	24.0139	27.6372	25.784	26.8675	0.826511	0.504649	0.969234	0.0221723	0.0419124	1.15088	0.558886	0.447097	1.04202	0.176341	0.721588	0.874761	0.615505	0.962353	0.939239	0.621348	0.961527	1.0387	0.894853	0.833451	1.00978	AT3G21280	ubiquitin-specific protease 7	Q84WC6	Ubiquitin carboxyl-terminal hydrolase 7 OS=Arabidopsis thaliana GN=UBP7 PE=1 SV=1	31.8707	27.686	22.7993	28.7244	26.3136	24.7842	24.6745	23.8761	22.2743	25.3212	25.6816	24.799	21.4708	29.3554	30.395	25.1642	26.2207	28.0952
Potri.001G197600	76.8027	65.9203	69.1266	68.2368	67.027	68.2766	0.12463	0.124677	0.858307	0.770053	0.527836	0.987128	0.780554	0.555284	1.01864	0.184256	0.728921	0.900054	0.174644	0.949822	0.872716	0.752327	0.971955	1.03514	0.610817	0.78906	1.03574	AT1G72710	casein kinase 1-like protein 2	P42158	Casein kinase I isoform delta-like OS=Arabidopsis thaliana GN=At4g26100 PE=2 SV=2	82.1837	78.2261	69.9983	72.7673	63.1481	61.8456	72.2527	63.6797	65.9925	73.0309	71.0613	70.7843	67.0848	66.92	64.6704	73.447	73.847	78.8717
Potri.001G197700	25.7217	19.3605	21.3151	19.2105	25.9908	18.6867	0.0428739	0.0559418	0.752689	0.226155	0.228258	0.901261	0.049777	0.08291	0.718972	0.116193	0.690477	0.828681	0.927902	0.986179	1.01046	0.854571	0.982216	0.992253	0.67458	0.797252	0.965198	AT2G19460	Protein of unknown function (DUF3511)		NA	30.7722	20.7227	25.6703	17.7939	19.1821	21.1054	21.0111	20.5135	25.409	18.5441	23.1388	23.182	17.4072	14.8263	19.368	23.4588	16.3289	18.1397
Potri.001G197900	129.561	138.194	120.671	124.23	121.918	120.899	0.483679	0.343266	1.06663	0.79112	0.536043	1.02949	0.897864	0.605482	0.991644	0.420563	0.832009	0.931385	0.584167	0.960733	0.941007	0.269405	0.95806	0.898954	0.12298	0.707304	0.87485	AT3G13920	eukaryotic translation initiation factor 4A1	P41381	Eukaryotic initiation factor 4A-8 OS=Nicotiana tabacum PE=2 SV=1	148.219	114.434	126.031	147.401	133.961	133.221	111.639	119.233	120.638	128.727	113.755	131.628	119.08	127.34	146.738	109.157	102.184	120.026
Potri.001G198100	30.6699	31.9702	33.2348	39.0078	32.754	34.4274	0.688473	0.443619	1.0424	0.177547	0.191302	1.1737	0.49869	0.415723	1.05109	0.678769	0.905327	1.08363	0.842491	0.980955	1.06795	0.199296	0.95806	1.22013	0.363957	0.724181	1.07686	AT1G17530	translocase of inner mitochondrial membrane 23		NA	26.0919	31.0572	34.8607	36.1939	29.2343	30.4824	24.8677	30.0662	32.2724	30.7293	48.4926	24.9112	41.304	58.7071	29.2538	29.5304	39.6265	42.0105
Potri.001G198600	7.07805	9.47265	6.41065	8.23291	6.49873	8.01732	0.0157977	0.0268852	1.33831	0.0112671	0.0255428	1.28425	0.0169333	0.0375746	1.23368	0.266413	0.773932	0.90571	0.433432	0.949849	0.918153	0.215014	0.95806	0.869124	0.0632269	0.707304	0.846365	AT3G13940	DNA binding;DNA-directed RNA polymerases	O14086	DNA-directed RNA polymerase I subunit rpa49 OS=Schizosaccharomyces pombe (strain 972 / ATCC 24843) GN=rpa49 PE=2 SV=1	7.77351	6.64089	6.81974	8.85837	10.441	9.11858	5.73336	6.41419	6.52159	6.67483	6.59631	6.96394	5.97036	6.79117	8.24275	8.39124	6.84235	7.1733
Potri.001G198700	12.247	13.2171	10.9738	13.4881	10.3563	11.1986	0.426419	0.31342	1.07921	0.0719643	0.0996991	1.22912	0.423607	0.375619	1.08133	0.30648	0.79375	0.896038	0.202193	0.949822	0.845615	0.99573	0.995572	1.02051	0.0810542	0.707304	0.847283	AT4G26060	Ribosomal protein L18ae family		NA	10.795	12.7374	13.2087	13.1739	13.9732	12.5041	12.0846	10.395	12.1742	7.86602	11.1142	12.7342	10.4484	20.6894	11.65	11.6992	9.53789	14.9985
Potri.001G198900	22.4826	8.93383	18.8609	7.73531	30.3307	10.4575	0.00359008	0.00927236	0.397367	0.0108717	0.0248534	0.410123	9.62e-06	0.000211424	0.344783	0.401566	0.823054	0.838913	0.151455	0.949822	1.34907	0.562812	0.95806	0.865845	0.368383	0.724181	1.17055	AT1G72790	hydroxyproline-rich glycoprotein family protein		NA	28.1947	24.9679	14.2852	5.05789	12.6986	9.04501	5.21876	31.0217	30.3415	17.1695	16.2847	5.29759	26.6928	6.91283	5.45812	7.67293	12.4542	8.51543
Potri.001G199100	12.747	22.3902	13.5465	25.9422	12.9484	22.9417	0.000320124	0.0016741	1.75651	8.22e-08	1.74e-05	1.91505	1.59e-05	0.000292109	1.77178	0.49431	0.851358	1.06272	0.918027	0.985846	1.0158	0.181919	0.95806	1.15864	0.81226	0.818998	1.02463	AT1G72810	Pyridoxal-5'-phosphate-dependent enzyme family protein	Q9MT28	Threonine synthase, chloroplastic OS=Solanum tuberosum PE=2 SV=1	11.096	14.5194	12.6255	24.1725	21.2088	21.7893	14.5105	13.9463	12.8198	12.7284	15.0916	11.7036	14.0253	29.5541	21.7809	22.6356	27.9844	31.9845
Potri.001G199500	30.0352	31.2074	26.7102	31.1312	26.0653	27.964	0.809082	0.497229	1.03903	0.118587	0.142945	1.16552	0.413721	0.369915	1.07285	0.309014	0.79375	0.889298	0.207006	0.949822	0.867825	0.984576	0.993634	0.99756	0.311567	0.71266	0.896072	AT1G51730	Ubiquitin-conjugating enzyme family protein	Q9CQK7	RWD domain-containing protein 1 OS=Mus musculus GN=Rwdd1 PE=1 SV=1	32.3146	28.9623	28.8286	37.6827	25.7227	30.2167	33.5607	22.4175	21.6089	22.3278	32.4486	33.829	20.7789	39.7266	30.0212	29.097	23.3091	37.2708
Potri.001G199600	11.2293	8.80004	10.4213	9.37446	10.1663	9.03314	0.0595641	0.0715611	0.783664	0.197152	0.206201	0.899551	0.217631	0.236742	0.888534	0.454531	0.838642	0.928039	0.412868	0.949849	0.905337	0.634414	0.961527	1.06528	0.763471	0.813379	1.02649	AT1G51720	Amino acid dehydrogenase family protein	P28724	NADP-specific glutamate dehydrogenase OS=Giardia intestinalis PE=2 SV=1	12.6919	9.83624	11.1599	8.58486	10.2363	7.57895	8.835	9.69019	12.5335	10.0562	10.9949	11.2193	9.61982	7.64903	7.97138	11.1274	10.0366	10.6162
Potri.001G200200	49.2405	34.1019	44.5305	39.755	38.1836	36.3171	0.00792613	0.0163499	0.692557	0.244038	0.240677	0.892758	0.630572	0.484599	0.951117	0.369088	0.813977	0.904346	0.0536408	0.870356	0.775451	0.211545	0.95806	1.16577	0.409051	0.733346	1.06496	AT1G55160	unknown protein; FUNCTIONS IN: molecular_function unknown; INVOLVED IN: biological_process unknown; LOCATED IN: mitochondrion, plastid; EXPRESSED IN: 22 plant structures; EXPRESSED DURING: 13 growth stages; BEST Arabidopsis thaliana protein match is: unknown protein (TAIR:AT2G19530.1); Has 30201 Blast hits to 17322 proteins in 780 species: Archae - 12; Bacteria - 1396; Metazoa - 17338; Fungi - 34…		NA	44.0921	56.2364	47.3931	39.976	31.9269	30.4028	53.0886	39.0081	31.4423	41.9851	49.3445	53.5069	43.338	53.1242	32.3081	41.2888	35.9785	41.1372
Potri.001G200400	9.12199	20.6212	10.7051	14.1844	12.792	16.136	0.000143064	0.000995901	2.2606	0.142466	0.163152	1.32501	0.180811	0.207737	1.26141	0.740099	0.920469	1.17355	0.104901	0.949822	1.40233	0.0660755	0.95806	0.687855	0.138536	0.707304	0.782495	AT3G13750	beta galactosidase 1	Q9SCW1	Beta-galactosidase 1 OS=Arabidopsis thaliana GN=BGAL1 PE=1 SV=1	8.44627	10.1211	8.79859	15.9632	21.1252	24.7751	6.90793	12.3424	16.0229	17.7353	5.81894	5.92404	10.1845	10.7441	21.6348	17.3463	8.65455	10.9033
Potri.001G200500	18.9838	15.9281	19.1284	16.6468	18.8469	16.8397	0.127003	0.126466	0.839036	0.0919355	0.118914	0.870264	0.254392	0.264221	0.893499	0.949977	0.962433	1.00762	0.929115	0.986179	0.992792	0.718424	0.966183	1.04512	0.539496	0.7759	1.05724	AT1G80490	TOPLESS-related 1	Q0WV90	Topless-related protein 1 OS=Arabidopsis thaliana GN=TPR1 PE=1 SV=3	21.8893	18.4463	16.6157	15.0932	17.3646	15.3264	16.0647	21.2093	20.1615	21.3647	16.7175	16.6792	21.7021	14.252	16.9516	16.0875	21.6088	16.6066
Potri.001G201000	9.89705	10.3901	9.67826	9.35188	11.4255	10.6553	0.622565	0.412531	1.04982	0.636728	0.465923	0.966276	0.556526	0.446026	0.932594	0.784124	0.930569	0.977894	0.340068	0.949849	1.15443	0.369954	0.95806	0.900072	0.751353	0.810473	1.02552	AT1G72960	Root hair defective 3 GTP-binding protein (RHD3)	Q9SSN0	Protein ROOT HAIR DEFECTIVE 3 homolog 1 OS=Arabidopsis thaliana GN=At1g72960 PE=2 SV=2	10.7499	9.32299	9.61825	11.3121	10.3106	9.54772	8.92272	11.0115	11.1938	9.34025	7.19722	10.3241	9.75826	6.57899	10.8508	8.77929	14.3396	7.78823
Potri.001G201900	12.4143	9.39157	11.6254	11.3128	11.0118	10.541	0.0163169	0.0275162	0.756513	0.6251	0.46025	0.973108	0.640013	0.488868	0.957248	0.431256	0.832232	0.936451	0.297429	0.949822	0.887026	0.137623	0.95806	1.20456	0.134396	0.707304	1.12239	AT3G15920	Phox (PX) domain-containing protein		NA	13.7087	11.6514	11.8828	9.45198	9.9942	8.72854	11.6918	12.3334	11.9225	11.6726	10.4332	11.9769	11.3473	10.7955	9.55651	13.5724	12.2382	13.4577
Potri.001G204000	8.294	7.31383	7.94127	7.20937	8.13094	7.42931	0.266968	0.221109	0.881822	0.266093	0.256508	0.907835	0.271336	0.276061	0.913709	0.648815	0.901899	0.957473	0.858874	0.981445	0.98034	0.882002	0.985265	0.985718	0.886717	0.833357	1.01579	AT3G15890	Protein kinase superfamily protein	Q9LSC2	PTI1-like tyrosine-protein kinase At3g15890 OS=Arabidopsis thaliana GN=At3g15890 PE=1 SV=1	8.86354	7.46968	8.54877	8.52092	6.29398	7.12658	9.25588	8.14339	6.45084	8.61678	8.84841	8.02583	6.24779	6.20721	7.06795	7.70402	9.55366	6.60539
Potri.001G204200	12.6966	12.7182	14.6194	13.1103	13.0659	13.3587	0.981781	0.564401	1.0017	0.169925	0.18586	0.896772	0.782013	0.555858	1.02241	0.141283	0.707237	1.15144	0.809732	0.977635	1.02908	0.868954	0.984092	1.03083	0.566995	0.778477	1.05036	AT1G66340	Signal transduction histidine kinase, hybrid-type, ethylene sensor	Q9M7M1	Ethylene receptor OS=Prunus persica GN=ETR1 PE=2 SV=1	12.8959	12.9876	12.2064	12.4681	12.8836	12.8028	13.5084	13.5643	12.5859	16.985	14.9719	14.56	16.1605	10.3041	13.9591	14.3972	16.0395	14.3039
Potri.001G204600	19.1669	38.6063	22.8814	36.5817	17.0548	34.9937	0.00323583	0.00858863	2.01422	0.000352719	0.00239221	1.59875	0.000106594	0.00104817	2.05184	0.368568	0.813631	1.1938	0.300036	0.949822	0.889804	0.879603	0.985265	0.947557	0.639216	0.793902	0.906423	AT1G15760	Sterile alpha motif (SAM) domain-containing protein		NA	17.8522	20.5497	19.0987	55.6031	31.5583	28.6576	32.3373	15.0605	15.6427	24.6615	19.6536	26.2145	26.5999	48.5695	34.7077	31.9495	31.1066	34.0609
Potri.001G205800	14.7561	19.6832	23.7699	19.7257	20.5623	21.2943	0.0886081	0.0965015	1.33391	0.307225	0.282626	0.829861	0.547311	0.441133	1.0356	0.0525375	0.621882	1.61085	0.197327	0.949822	1.39348	0.914953	0.985978	1.00216	0.374033	0.72446	1.08185	AT5G64170	dentin sialophosphoprotein-related		NA	12.6774	12.3468	19.244	15.192	23.5225	20.3351	16.0162	16.2389	37.3068	30.0408	19.6939	15.561	31.5315	19.4126	20.7155	16.691	22.4516	18.8419
Potri.001G206100	20.6939	12.3156	11.6254	10.0222	17.628	11.9268	0.00450212	0.0108524	0.595133	0.644948	0.469476	0.862094	0.00989153	0.0256009	0.676583	0.017298	0.506013	0.561779	0.250376	0.949822	0.851844	0.197372	0.95806	0.813778	0.84867	0.827088	0.968428	AT1G36050	Endoplasmic reticulum vesicle transporter protein	Q803I2	Endoplasmic reticulum-Golgi intermediate compartment protein 3 OS=Danio rerio GN=ergic3 PE=2 SV=1	17.8819	22.7946	21.4052	8.75207	13.8077	14.3871	6.63002	19.8122	12.1621	14.8386	15.3637	6.4384	6.13272	7.97607	11.1864	8.77935	9.1552	9.69448
Potri.001G206600	11.9327	8.79505	11.0997	8.56255	12.0252	8.89475	0.0215338	0.0337067	0.737053	0.00461344	0.013289	0.771419	0.0103913	0.0265146	0.739678	0.429185	0.832232	0.930192	0.989078	0.991441	1.00775	0.798968	0.975485	0.973565	0.909974	0.836658	1.01134	AT5G64550	loricrin-related	Q9SZ67	Probable WRKY transcription factor 19 OS=Arabidopsis thaliana GN=WRKY19 PE=2 SV=1	10.8432	12.0486	12.9064	10.1861	8.94069	7.25837	9.74462	9.95553	13.4663	10.8058	10.8448	10.9382	11.9429	8.57217	7.71064	9.82567	11.8121	7.46172
Potri.001G206700	17.8822	12.5172	18.3283	12.4972	18.3045	14.2326	0.00437282	0.0106232	0.69998	0.000180245	0.00153399	0.68185	0.015905	0.0359334	0.77755	0.843828	0.940272	1.02495	0.879587	0.982294	1.02361	0.926517	0.986875	0.998401	0.198191	0.707304	1.13705	AT4G33430	BRI1-associated receptor kinase	Q94F62	BRASSINOSTEROID INSENSITIVE 1-associated receptor kinase 1 OS=Arabidopsis thaliana GN=BAK1 PE=1 SV=2	19.5878	16.7235	17.3354	11.5087	12.3295	13.7134	16.2927	20.2098	20.3057	19.7298	16.7474	14.6034	20.4096	10.8166	12.3194	16.4552	12.8727	11.5163
Potri.001G206800	11.3115	40.1633	25.0268	39.452	16.8464	41.5511	4.69e-06	0.000225258	3.55067	0.0171522	0.0346848	1.57639	6.64e-05	0.00075602	2.46647	0.0100268	0.437104	2.21252	0.0854273	0.941521	1.48932	0.791797	0.974347	0.982292	0.90528	0.836025	1.03456	AT5G64570	beta-D-xylosidase 4	A5JTQ3	Beta-xylosidase/alpha-L-arabinofuranosidase 2 OS=Medicago sativa subsp. varia GN=Xyl2 PE=2 SV=1	10.1767	11.5914	12.1663	30.3466	43.5168	46.6264	23.6465	15.8663	26.9693	30.2439	12.9717	16.7917	48.6985	40.181	37.787	19.0595	44.0257	35.2337
Potri.001G207100	65.8812	62.2285	69.7082	70.6122	62.6208	66.4562	0.61975	0.411498	0.944556	0.830648	0.552733	1.01297	0.551418	0.443125	1.06125	0.79342	0.933717	1.05809	0.66326	0.965154	0.95051	0.334152	0.95806	1.13472	0.554122	0.778102	1.06794	AT3G26420	RNA-binding (RRM/RBD/RNP motifs) family protein with retrovirus zinc finger-like domain	P49310	Glycine-rich RNA-binding protein GRP1A OS=Sinapis alba PE=2 SV=1	77.2195	61.5753	58.8488	57.4746	70.3548	58.8561	83.6884	44.4869	59.6491	64.5347	69.6692	97.1533	68.7755	54.2364	54.3791	84.7384	70.167	82.3862
Potri.001G207200	59.8405	60.107	47.356	58.3089	50.7916	56.3436	0.939693	0.548859	1.00445	0.0518428	0.0779705	1.23129	0.331182	0.317485	1.10931	0.0975919	0.684157	0.791369	0.266546	0.949822	0.848783	0.71819	0.966167	0.970085	0.471725	0.753204	0.93739				#NA	60.138	51.165	68.2186	66.8782	58.0488	55.3939	48.4573	51.374	42.9609	46.3174	61.6668	52.2914	28.4239	76.9882	62.4623	59.7788	40.8751	55.1505
Potri.001G207900	29.7836	31.2029	28.6204	33.0351	24.7629	29.2604	0.580872	0.393356	1.04765	0.141785	0.162722	1.15425	0.0758855	0.111635	1.18162	0.648094	0.901899	0.960945	0.141588	0.949822	0.831427	0.676627	0.962066	1.05872	0.367951	0.724181	0.937744	AT4G14110	COP9 signalosome, subunit CSN8	P43255	COP9 signalosome complex subunit 8 OS=Arabidopsis thaliana GN=CSN8 PE=1 SV=1	30.3692	28.0066	30.9751	31.3141	30.1034	32.1913	31.4248	23.6154	20.6244	26.7434	38.0482	33.5132	26.3737	36.3813	33.2088	29.6947	22.1908	35.8435
Potri.001G208200	38.8569	40.1161	34.8741	38.1979	37.1595	36.468	0.730892	0.462204	1.03241	0.220699	0.223939	1.09531	0.815336	0.571213	0.98139	0.354172	0.809347	0.897501	0.673062	0.966368	0.956318	0.530589	0.95806	0.952184	0.182916	0.707304	0.909062	AT1G15200	protein-protein interaction regulator family protein		NA	43.8587	36.0367	36.6753	38.6003	44.0209	37.727	42.991	32.6442	32.5246	29.8743	35.4942	46.5999	23.9906	42.6771	39.1093	39.8369	34.7827	37.8291
Potri.001G208800	8.87515	7.21077	9.1659	8.05053	7.80255	7.48901	0.0936417	0.100592	0.812467	0.169591	0.185566	0.878312	0.757823	0.545958	0.959816	0.853151	0.941607	1.03276	0.321003	0.949849	0.879145	0.269585	0.95806	1.11646	0.643919	0.793902	1.03859	AT1G68140	Protein of unknown function (DUF1644)		NA	8.51838	7.98938	10.1177	8.34371	6.79242	6.49618	9.02099	8.0956	7.96221	9.15092	13.0835	7.46283	9.38527	8.13597	6.75482	8.48422	8.60066	8.06048
Potri.001G209100	12.0949	13.6914	11.399	13.4291	11.4428	13.6036	0.242664	0.205163	1.132	0.0826456	0.110039	1.1781	0.107904	0.143534	1.18883	0.575228	0.880515	0.942462	0.652123	0.964677	0.946084	0.779983	0.973901	0.980839	0.879745	0.830965	0.993581	AT1G11400	partner of Y14-MAGO	Q6PH11	Partner of Y14 and mago OS=Danio rerio GN=wibg PE=2 SV=1	10.1506	12.6149	13.5191	14.001	12.7151	14.3582	9.81053	11.8315	9.64406	10.4413	12.8615	13.3649	11.8389	18.2996	14.8702	11.2767	10.8898	12.5176
Potri.001G209400	81.1981	72.9658	77.3876	71.9742	74.6226	77.5597	0.323293	0.254991	0.898615	0.49785	0.39492	0.930048	0.548231	0.441696	1.03936	0.615287	0.895463	0.953071	0.485368	0.955101	0.919019	0.862574	0.982275	0.98641	0.432044	0.743153	1.06296	AT2G01070	Lung seven transmembrane receptor family protein	Q8BKU8	Transmembrane protein 87B OS=Mus musculus GN=Tmem87b PE=2 SV=1	71.7926	84.3141	87.4876	85.1942	71.4656	62.2376	66.2625	60.5965	63.3939	76.3777	109.058	76.4256	89.5989	53.0874	64.7756	70.6371	91.5073	89.1361
Potri.001G209800	15.626	12.7067	17.1523	12.5262	17.2861	13.0284	0.0872142	0.0954365	0.813181	0.00419057	0.0123367	0.730295	0.0173667	0.0381668	0.753692	0.508675	0.860262	1.09768	0.462538	0.954785	1.10624	0.909726	0.985864	0.985793	0.84071	0.824965	1.02531	AT5G64090	FUNCTIONS IN: molecular_function unknown; INVOLVED IN: biological_process unknown; LOCATED IN: plasma membrane; EXPRESSED IN: 23 plant structures; EXPRESSED DURING: 13 growth stages; CONTAINS InterPro DOMAIN/s: Hyccin (InterPro:IPR018619); BEST Arabidopsis thaliana protein match is: unknown protein (TAIR:AT5G21050.1); Has 1807 Blast hits to 1807 proteins in 277 species: Archae - 0; Bacteria - 0; …		NA	15.3589	16.1937	15.3253	9.9147	14.052	14.1535	13.0673	16.7521	21.4501	18.5807	14.1719	15.134	20.9097	8.53385	14.5737	13.0438	14.7585	11.1423
Potri.001G210000	16.3262	18.6744	16.1789	18.8372	17.3956	16.5594	0.46786	0.334922	1.14383	0.575706	0.435505	1.16431	0.61081	0.474099	0.951927	0.989675	0.969542	0.990977	0.620456	0.962353	1.06551	0.841958	0.979134	1.00872	0.470367	0.753204	0.886744	AT1G15820	light harvesting complex photosystem II subunit 6	P27524	Chlorophyll a-b binding protein CP24 10A, chloroplastic OS=Solanum lycopersicum GN=CAP10A PE=3 SV=1	12.0796	16.6655	20.2334	24.7413	17.0958	14.186	19.0326	17.7059	12.8681	13.7468	17.6298	19.3613	12.9075	42.0431	17.2079	12.2719	13.0592	13.5334
Potri.001G210500	48.2154	24.2129	47.4471	27.8165	34.2833	23.6097	0.00232443	0.00674278	0.502182	0.00135441	0.00564152	0.586263	0.0481766	0.0810758	0.688666	0.855093	0.941977	0.984065	0.0948851	0.945368	0.711044	0.529974	0.95806	1.14883	0.886659	0.833357	0.975088	AT5G24690	Protein of unknown function (DUF3411)		NA	56.7275	52.3012	35.6176	28.1499	27.2426	17.2462	54.1818	32.2519	50.8243	42.9069	32.6304	72.0343	47.3002	25.3083	18.7481	40.998	28.0958	28.3416
Potri.001G210900	14.3578	25.4504	14.9051	22.6408	15.7022	22.6506	0.00149325	0.00492763	1.77258	0.00163385	0.006395	1.519	0.00212579	0.00833248	1.44251	0.700374	0.912507	1.03812	0.579365	0.960363	1.09363	0.326662	0.95806	0.889603	0.144363	0.707304	0.889989	AT1G09580	emp24/gp25L/p24 family/GOLD family protein	P49755	Transmembrane emp24 domain-containing protein 10 OS=Homo sapiens GN=TMED10 PE=1 SV=2	10.7753	14.1966	18.1016	27.1182	23.7628	25.4703	16.7424	15.0183	12.1653	14.7283	18.8063	14.2563	12.6188	19.7262	23.0688	16.7355	18.1012	22.0687
Potri.001G211000	16.7465	13.6049	14.2902	13.686	14.998	14.558	0.0433745	0.0563581	0.812404	0.622011	0.459194	0.957723	0.776929	0.553963	0.970662	0.139977	0.707237	0.853325	0.315668	0.949849	0.895591	0.957076	0.99025	1.00596	0.315835	0.71266	1.07005	AT1G10890	unknown protein; FUNCTIONS IN: molecular_function unknown; INVOLVED IN: biological_process unknown; LOCATED IN: chloroplast; EXPRESSED IN: petal, flower, leaf; EXPRESSED DURING: LP.04 four leaves visible, 4 anthesis, petal differentiation and expansion stage; BEST Arabidopsis thaliana protein match is: unknown protein (TAIR:AT5G13340.1); Has 11769 Blast hits to 8435 proteins in 698 species: Archa…	P0CB26	Uncharacterized protein At1g10890 OS=Arabidopsis thaliana GN=At1g10890 PE=1 SV=1	17.2524	15.7016	17.2854	14.7595	12.8986	13.1566	14.9656	11.2653	16.5257	12.2118	14.5063	17.9024	12.6541	19.9101	13.2921	13.7722	13.2987	13.6485
Potri.001G211200	14.5385	28.4045	16.2452	34.1613	13.9059	31.3051	0.00185751	0.00571839	1.95375	7.21e-06	0.000197983	2.10285	1.96e-06	8.1e-05	2.25121	0.542411	0.873224	1.11739	0.86045	0.981445	0.956488	0.218323	0.95806	1.20267	0.39925	0.732011	1.10211	AT1G60890	Phosphatidylinositol-4-phosphate 5-kinase family protein	Q8RY89	Phosphatidylinositol 4-phosphate 5-kinase 8 OS=Arabidopsis thaliana GN=PIP5K8 PE=2 SV=1	13.2227	19.5476	10.8452	33.6034	23.5086	28.1016	23.3319	20.7015	14.2496	12.3541	12.1914	18.7616	12.1266	51.7817	34.8598	30.886	30.6197	35.5925
Potri.001G211600	35.9225	34.3744	35.2483	34.2088	32.2382	32.737	0.628371	0.415237	0.956904	0.740922	0.515903	0.970509	0.752421	0.544138	1.01547	0.790681	0.933017	0.981232	0.354837	0.949849	0.897437	0.986085	0.993634	0.995184	0.582983	0.782938	0.952364	AT1G71190	senescence associated gene 18		NA	36.8074	33.4104	37.5498	40.0134	30.8518	32.258	40.9038	32.8909	29.3292	32.9097	42.2411	38.6334	29.8303	37.7412	28.7428	33.8047	31.7349	36.3372
Potri.001G211700	31.636	25.5676	28.5486	28.7908	23.0313	24.8588	0.205973	0.18202	0.808179	0.904055	0.583356	1.00848	0.360138	0.336843	1.07935	0.522218	0.864454	0.902407	0.0428901	0.844781	0.728009	0.427393	0.95806	1.12607	0.742298	0.809367	0.972277	AT1G60995	FUNCTIONS IN: molecular_function unknown; INVOLVED IN: biological_process unknown; LOCATED IN: cellular_component unknown; EXPRESSED IN: 20 plant structures; EXPRESSED DURING: 10 growth stages; CONTAINS InterPro DOMAIN/s: Membralin (InterPro:IPR019144); Has 172 Blast hits to 170 proteins in 70 species: Archae - 0; Bacteria - 0; Metazoa - 110; Fungi - 0; Plants - 38; Viruses - 0; Other Eukaryotes …	Q4ZIN3	Membralin OS=Homo sapiens GN=C19orf6 PE=1 SV=1	41.8318	28.5284	24.5479	29.1124	23.7377	23.8526	39.3926	28.9533	25.3443	24.2907	19.1604	36.4972	26.2015	35.1573	24.2779	28.358	25.2336	30.1736
Potri.001G212600	20.6153	19.9223	19.9673	20.6006	21.4334	22.0557	0.755506	0.473851	0.966384	0.690848	0.49253	1.03172	0.667153	0.501874	1.02903	0.735116	0.919327	0.968567	0.76083	0.972706	1.03968	0.754587	0.971955	1.03405	0.18081	0.707304	1.10708	AT2G27900	CONTAINS InterPro DOMAIN/s: Protein of unknown function DUF2451, C-terminal (InterPro:IPR019514), Vacuolar protein sorting-associated protein 54 (InterPro:IPR019515); Has 35333 Blast hits to 34131 proteins in 2444 species: Archae - 798; Bacteria - 22429; Metazoa - 974; Fungi - 991; Plants - 531; Viruses - 0; Other Eukaryotes - 9610 (source: NCBI BLink).	Q96JG6	Coiled-coil domain-containing protein 132 OS=Homo sapiens GN=CCDC132 PE=1 SV=3	23.2454	18.145	20.4556	18.5722	22.1207	19.0741	20.4897	18.5517	18.0165	20.9958	20.4782	18.2499	22.9895	19.1185	18.3657	20.7246	26.6294	21.828
Potri.001G212700	11.3128	15.0123	12.807	14.7997	12.5217	17.1598	0.0175462	0.0289006	1.32702	0.187078	0.19887	1.15559	0.00598183	0.0179544	1.3704	0.297557	0.787549	1.13208	0.555894	0.955101	1.10686	0.819652	0.977705	0.98584	0.118443	0.707304	1.14305	AT1G08190	vacuolar protein sorting 41	P93231	Vacuolar protein sorting-associated protein 41 homolog OS=Solanum lycopersicum GN=VPS41 PE=2 SV=1	12.0266	11.4101	10.5016	13.2719	15.2825	16.4824	11.8809	12.3665	14.434	14.6143	9.97125	11.0689	15.3132	10.2775	17.4981	13.1107	20.2736	15.8937
Potri.001G213800	10.0424	9.6478	9.35255	9.53668	9.04584	9.12089	0.728803	0.461602	0.960706	0.753586	0.521186	1.01969	0.773975	0.552601	1.0083	0.515194	0.86263	0.931306	0.456803	0.953154	0.900764	0.907402	0.985864	0.988482	0.549078	0.777263	0.945385	AT5G22000	RING-H2 group F2A	Q9ZT42	E3 ubiquitin-protein ligase RHF2A OS=Arabidopsis thaliana GN=RHF2A PE=2 SV=1	11.6005	9.55791	8.96881	9.3414	8.53241	11.0696	11.6364	10.1365	9.41577	9.17531	7.29733	10.2411	7.56543	7.78859	10.2417	10.8907	9.64646	8.93053
Potri.001G213900	7.00729	6.70435	7.4579	7.33809	7.96887	7.64521	0.838244	0.509299	0.956768	0.740536	0.515782	0.983935	0.79793	0.562674	0.959384	0.477001	0.842467	1.06431	0.431988	0.949849	1.13723	0.532977	0.95806	1.09453	0.170311	0.707304	1.14033	AT5G22010	replication factor C1	P35601	Replication factor C subunit 1 OS=Mus musculus GN=Rfc1 PE=1 SV=2	9.18735	6.19507	5.63945	5.55584	7.58554	6.97168	7.73975	6.68776	8.4977	7.14464	7.10813	7.39045	7.63687	5.45953	8.60081	8.48116	8.87512	7.27959
Potri.001G214500	19.0641	15.1302	18.2008	13.3233	20.7105	14.7716	0.126606	0.126142	0.793649	0.010406	0.024078	0.732014	0.0103149	0.0263985	0.713241	0.747166	0.920661	0.954717	0.579835	0.960363	1.08636	0.266998	0.95806	0.880573	0.731149	0.806933	0.976296	AT1G08470	strictosidine synthase-like 3	Q3T0E5	Adipocyte plasma membrane-associated protein OS=Bos taurus GN=APMAP PE=2 SV=1	16.0837	16.3902	24.7185	14.688	15.7265	14.9762	18.4477	16.0346	18.9839	13.5048	18.8828	26.5136	15.0385	11.773	15.0625	15.6847	13.0116	13.0152
Potri.001G215000	54.0381	49.0769	53.5069	58.8776	53.5757	52.6196	0.391508	0.293651	0.90819	0.383438	0.329231	1.10037	0.967208	0.630373	0.982155	0.8563	0.94236	0.99017	0.833728	0.979507	0.991443	0.204945	0.95806	1.1997	0.4702	0.753204	1.07219	AT5G22050	Protein kinase superfamily protein	Q9FX99	Probable receptor-like protein kinase At1g49730 OS=Arabidopsis thaliana GN=At1g49730 PE=1 SV=1	53.8632	51.6557	56.5954	66.3834	41.545	39.3022	55.6646	51.9313	43.4683	50.4295	64.9941	61.2346	46.8261	91.2065	48.4686	53.72	56.1937	64.3948
Potri.001G215400	25.1475	23.0951	27.7504	25.8635	29.5959	29.2006	0.460066	0.330689	0.918386	0.632789	0.464355	0.932003	0.939294	0.62098	0.986646	0.640215	0.90017	1.10351	0.317788	0.949849	1.17689	0.425773	0.95806	1.11987	0.0696406	0.707304	1.26437	AT5G22070	Core-2/I-branching beta-1,6-N-acetylglucosaminyltransferase family protein		NA	25.8544	28.4985	21.0896	23.0478	21.6369	24.6006	17.5892	26.4931	33.1439	25.9321	25.6503	23.1594	42.2851	25.2066	23.4599	23.3094	37.8213	27.4127
Potri.001G215700	8.43452	7.99745	8.70508	8.59556	8.62057	9.1499	0.573947	0.390068	0.94818	0.907699	0.584376	0.987419	0.569054	0.451752	1.0614	0.895855	0.948504	1.03208	0.946382	0.988948	1.02206	0.622882	0.961527	1.07479	0.243246	0.709795	1.1441	AT1G08420	BRI1 suppressor 1 (BSU1)-like 3	Q9SHS7	Serine/threonine-protein phosphatase BSL3 OS=Arabidopsis thaliana GN=BSL3 PE=1 SV=2	8.86071	8.32952	8.11334	7.26374	8.83016	7.89845	6.84607	8.50897	11.7629	8.89819	7.99385	6.74435	10.1812	6.44805	8.42448	8.51466	12.5918	8.87293
Potri.001G215800	21.7092	18.0289	19.14	18.6411	19.4893	19.8189	0.0813723	0.0904698	0.830476	0.764259	0.524871	0.973938	0.8287	0.575935	1.01691	0.238088	0.757268	0.881653	0.337462	0.949849	0.897743	0.819419	0.977691	1.03396	0.304196	0.71266	1.09928	AT5G22080	Chaperone DnaJ-domain superfamily protein		NA	23.9648	20.1605	21.0022	19.9968	16.8509	17.2391	23.6608	14.3203	20.5575	16.7238	19.2866	21.5788	17.8519	25.4648	16.9273	17.8132	17.2389	18.1141
Potri.001G216500	17.179	18.7664	18.3116	20.5241	17.5235	20.0666	0.367453	0.280391	1.09241	0.0837003	0.110926	1.12082	0.120621	0.155959	1.14512	0.482471	0.843576	1.06593	0.921092	0.985846	1.02006	0.287243	0.95806	1.09366	0.373482	0.724372	1.06928	AT5G22120	unknown protein; FUNCTIONS IN: molecular_function unknown; INVOLVED IN: biological_process unknown; LOCATED IN: cellular_component unknown; EXPRESSED IN: cultured cell; Has 30201 Blast hits to 17322 proteins in 780 species: Archae - 12; Bacteria - 1396; Metazoa - 17338; Fungi - 3422; Plants - 5037; Viruses - 0; Other Eukaryotes - 2996 (source: NCBI BLink).	Q8BJM3	R3H and coiled-coil domain-containing protein 1-like OS=Mus musculus GN=R3hcc1l PE=2 SV=1	14.7574	18.1873	18.5923	18.829	17.6151	19.8552	17.6326	17.4613	16.6497	16.5912	21.4796	18.5346	19.8322	22.2883	19.3265	19.787	18.7408	24.2023
Potri.001G216600	11.2263	10.467	12.7231	11.8059	12.9956	11.1155	0.674953	0.437257	0.932368	0.336941	0.300882	0.927915	0.142849	0.175918	0.855329	0.187423	0.733018	1.13333	0.219657	0.949822	1.15761	0.506848	0.95806	1.12792	0.768241	0.813494	1.06196	AT2G35940	BEL1-like homeodomain 1	Q9SJ56	BEL1-like homeodomain protein 1 OS=Arabidopsis thaliana GN=BLH1 PE=1 SV=1	8.99618	10.3649	14.3177	12.5166	8.7958	10.0886	13.4999	12.1127	13.141	12.844	11.8717	13.8001	11.792	11.7152	13.3919	12.771	12.8983	13.0648
Potri.001G218100	21.8894	16.8733	27.5449	17.8877	24.4718	17.3847	0.0607461	0.0726339	0.770845	0.00106916	0.00481889	0.6494	0.00950998	0.0249494	0.710395	0.116825	0.690477	1.25837	0.48904	0.955101	1.11798	0.788999	0.973901	1.06012	0.79405	0.815724	1.03031	AT3G44200	NIMA (never in mitosis, gene A)-related 6	Q0WPH8	Serine/threonine-protein kinase Nek5 OS=Arabidopsis thaliana GN=NEK5 PE=1 SV=1	18.0869	22.5195	25.0618	13.8696	18.6003	18.1501	21.4061	25.4194	28.779	29.3101	23.9762	23.5844	40.3392	14.2198	15.0277	20.6844	28.9504	16.36
Potri.001G218300	13.6392	14.4577	18.1999	16.0507	15.5703	14.5968	0.592395	0.398615	1.06001	0.173168	0.187931	0.88191	0.447922	0.389307	0.937481	0.0204366	0.541703	1.33439	0.26426	0.949822	1.14158	0.499676	0.95806	1.11019	0.918654	0.838142	1.00962	AT2G27260	Late embryogenesis abundant (LEA) hydroxyproline-rich glycoprotein family		NA	12.3593	12.4305	16.1277	14.0843	16.3222	12.9665	18.3493	14.0251	17.683	17.8221	19.6128	17.0231	22.884	13.1785	13.399	14.6527	22.6549	17.9816
Potri.001G218700	160.386	265.367	140.816	233.347	168.724	212.838	0.00106491	0.00386991	1.65455	0.0167927	0.0341754	1.65711	0.113188	0.148705	1.26146	0.269928	0.777432	0.877982	0.968991	0.990334	1.05199	0.376566	0.95806	0.879338	0.087011	0.707304	0.802054	AT3G52580	Ribosomal protein S11 family protein	P19950	40S ribosomal protein S14 OS=Zea mays PE=3 SV=1	187.646	133.925	159.586	255.008	247.943	293.149	171.257	146.092	117.27	126.661	149.735	165.435	109.26	297.404	276.558	161.343	113.219	194.218
Potri.001G219200	146.392	73.4065	113.552	78.775	111.749	69.5281	0.00128259	0.0044147	0.501439	0.00114903	0.00505519	0.693733	0.00377974	0.01284	0.622182	0.106082	0.690477	0.775675	0.143583	0.949822	0.763355	0.476225	0.95806	1.07313	0.603899	0.788316	0.947166	AT5G22360	vesicle-associated membrane protein 714	Q9FMR5	Vesicle-associated membrane protein 714 OS=Arabidopsis thaliana GN=VAMP714 PE=2 SV=1	173.737	160.368	105.07	84.8883	74.1638	61.1674	138.711	96.7649	113.588	105.292	95.4586	158.805	86.2469	92.3297	65.8872	88.5096	74.4465	81.6101
Potri.001G219500	100.438	56.0884	72.9946	57.9202	63.7119	58.494	0.00522259	0.0120444	0.558441	0.00710948	0.0183426	0.793486	0.343806	0.325864	0.918102	0.036435	0.609506	0.726766	0.0120684	0.680042	0.634344	0.796359	0.975437	1.03266	0.705007	0.803314	1.04289	AT5G21090	Leucine-rich repeat (LRR) family protein	Q94AG2	Somatic embryogenesis receptor kinase 1 OS=Arabidopsis thaliana GN=SERK1 PE=1 SV=2	139.015	82.4122	79.8854	63.0539	53.0564	52.155	73.0294	77.7702	67.9964	78.4037	68.8492	86.6023	58.3111	63.61	47.9626	57.9564	52.9914	64.7812
Potri.001G219700	19.0961	19.2769	18.1034	20.4242	16.4276	20.6212	0.840022	0.510201	1.00947	0.203576	0.210873	1.12819	0.00767614	0.0213312	1.25528	0.700964	0.912507	0.948017	0.271235	0.949822	0.860258	0.703163	0.964945	1.05952	0.417474	0.736205	1.06974	AT2G27040	Argonaute family protein	Q9ZVD5	Protein argonaute 4 OS=Arabidopsis thaliana GN=AGO4 PE=1 SV=2	22.9308	19.7351	14.6224	19.6207	18.4447	19.7652	19.2798	20.9803	16.152	17.8514	15.4315	18.3061	18.7229	15.5525	19.213	22.4672	23.5816	23.5604
Potri.001G220100	9.13534	9.48204	9.38625	9.46172	9.96175	10.3628	0.729618	0.461675	1.03795	0.972379	0.607602	1.00804	0.655909	0.496617	1.04025	0.797031	0.934129	1.02747	0.563172	0.955101	1.09046	0.926726	0.986875	0.997857	0.392027	0.73025	1.09288	AT5G21160	LA RNA-binding protein	Q6ZQ58	La-related protein 1 OS=Mus musculus GN=Larp1 PE=1 SV=2	11.4527	7.7179	8.23541	8.25841	9.43152	10.7562	8.27772	10.5891	10.9734	8.18522	7.52972	9.11018	11.0384	7.20841	11.4334	10.1743	12.6593	8.28624
Potri.001G220700	14.2418	14.1769	12.1213	16.7742	14.4047	16.5003	0.948182	0.551747	0.995448	0.00740252	0.018855	1.38386	0.189997	0.215413	1.14548	0.250146	0.765861	0.851109	0.971249	0.990334	1.01144	0.161383	0.95806	1.1832	0.173206	0.707304	1.16388	AT3G56850	Basic-leucine zipper (bZIP) transcription factor family protein	Q9C5Q2	ABSCISIC ACID-INSENSITIVE 5-like protein 3 OS=Arabidopsis thaliana GN=DPBF4 PE=1 SV=1	12.8863	15.4551	14.3839	13.4408	12.878	16.212	17.3085	11.2353	8.87784	8.32125	15.9864	13.9501	9.16972	15.3368	15.3341	18.4905	13.0659	20.0897
Potri.001G220800	48.4056	34.5721	27.4866	41.7208	48.5233	34.8414	0.0168105	0.0281417	0.714218	0.0160119	0.0329802	1.51786	0.883758	0.599281	0.718034	0.0156673	0.494853	0.567839	0.444794	0.951772	1.00243	0.359938	0.95806	1.20678	0.856139	0.827524	1.00779	AT5G21170	5'-AMP-activated protein kinase beta-2 subunit protein	Q84VQ1	SNF1-related protein kinase regulatory subunit beta-1 OS=Arabidopsis thaliana GN=KINB1 PE=1 SV=1	39.7713	56.2121	49.2333	39.0952	31.5382	33.083	51.9893	24.0857	27.2954	30.6722	18.9544	27.353	12.0561	49.7371	51.7247	42.1105	20.795	41.4169
Potri.001G221000	24.1656	22.6485	21.627	23.7496	22.6399	22.8744	0.687445	0.443171	0.937221	0.161637	0.179058	1.09814	0.896539	0.604863	1.01036	0.342864	0.803872	0.89495	0.670049	0.966136	0.936864	0.605633	0.959961	1.04862	0.928496	0.838295	1.00997	AT2G26060	Transducin/WD40 repeat-like superfamily protein	A7RWD2	Probable cytosolic iron-sulfur protein assembly protein OS=Nematostella vectensis GN=v1g226592 PE=3 SV=1	30.4748	19.878	22.1441	24.3074	22.7122	20.926	23.478	19.673	20.0481	21.1646	22.4861	23.5366	21.0029	19.8836	24.649	25.2851	20.2663	24.2863
Potri.001G222200	668.128	751.319	658.977	792.581	677.042	775.121	0.181129	0.164983	1.12451	0.0140153	0.0299199	1.20274	0.173669	0.201935	1.14486	0.82335	0.936973	0.986304	0.953335	0.989928	1.01334	0.535109	0.95806	1.05492	0.754903	0.810763	1.03168	AT2G27030	calmodulin 5	P93171	Calmodulin OS=Helianthus annuus GN=CAM PE=2 SV=3	672.464	637.948	693.972	762.536	707.157	784.263	711.679	599.918	539.322	635.518	814.376	605.739	706.288	882.329	772.407	658.425	760.18	879.18
Potri.001G222300	8.15289	9.68272	9.42831	10.2283	9.19622	9.13794	0.103941	0.10869	1.18764	0.329797	0.296729	1.08485	0.997677	0.643234	0.993663	0.446716	0.837155	1.15644	0.424124	0.949849	1.12797	0.570086	0.95806	1.05634	0.517349	0.768747	0.943737	AT2G26970	Polynucleotidyl transferase, ribonuclease H-like superfamily protein	Q9ZVE0	Oligoribonuclease OS=Arabidopsis thaliana GN=At2g26970 PE=2 SV=2	7.93607	7.91823	8.60436	10.7264	9.2812	9.04055	10.7428	6.3423	11.1016	11.1569	9.90217	10.843	5.9094	11.3731	9.28302	11.8727	9.41248	10.2827
Potri.001G222500	14.807	11.4613	14.1843	11.1395	14.3779	12.9753	0.0737675	0.0838342	0.774046	0.0202443	0.0390962	0.785338	0.397477	0.359465	0.902442	0.654766	0.901899	0.957946	0.755264	0.972706	0.971023	0.845261	0.979134	0.971921	0.20868	0.707304	1.13209	AT5G53530	vacuolar protein sorting 26A	Q9FJD0	Vacuolar protein sorting-associated protein 26A OS=Arabidopsis thaliana GN=VPS26A PE=2 SV=1	13.7559	13.8926	16.7725	12.4544	13.4592	8.47029	13.8807	13.9127	12.1622	14.0833	18.995	14.7609	11.4953	7.15237	11.4417	13.4743	10.4477	12.3563
Potri.001G222600	11.3679	18.7555	17.7513	19.6304	16.2346	18.7037	0.00230046	0.00668471	1.64987	0.370039	0.321342	1.10586	0.242411	0.255172	1.15209	0.162695	0.71796	1.56153	0.141654	0.949822	1.42811	0.890666	0.985864	1.04665	0.952092	0.840556	0.99724	AT2G26980	CBL-interacting protein kinase 3	Q2V452	CBL-interacting serine/threonine-protein kinase 3 OS=Arabidopsis thaliana GN=CIPK3 PE=1 SV=2	12.6641	9.59091	11.8486	15.6707	21.6864	18.9093	11.7239	18.2772	28.6451	31.1643	11.4694	9.40167	13.5777	11.9387	18.8713	25.1702	16.1244	19.9209
Potri.001G222700	18.0741	28.0018	17.1995	24.6202	19.1537	24.6183	0.000956282	0.00362234	1.54928	0.00023639	0.00180093	1.43145	0.0104885	0.0267051	1.28531	0.568927	0.879195	0.951612	0.561356	0.955101	1.05973	0.192347	0.95806	0.879236	0.171474	0.707304	0.87917	AT2G26990	proteasome family protein	Q8W207	COP9 signalosome complex subunit 2 OS=Arabidopsis thaliana GN=CSN2 PE=1 SV=1	19.3588	18.0452	16.8183	28.9306	25.434	29.6408	19.0235	20.2496	14.1246	17.682	17.449	16.1661	15.7019	26.9487	26.8052	19.7366	20.4224	24.815
Potri.001G224100	89.4597	106.968	85.9202	116.056	81.7752	108.192	0.0769941	0.0866612	1.19571	0.00102726	0.00472704	1.35074	0.0119827	0.0292455	1.32304	0.651823	0.901899	0.960435	0.453539	0.953154	0.914101	0.402635	0.95806	1.08496	0.898177	0.834371	1.01144	AT2G27020	20S proteasome alpha subunit G1	O23715	Proteasome subunit alpha type-3 OS=Arabidopsis thaliana GN=PAG1 PE=1 SV=2	91.3127	80.242	96.8244	101.062	103.96	115.882	91.9707	81.1554	66.6817	83.4703	111.869	88.1093	78.1851	106.358	118.915	104.75	96.7892	125.692
Potri.001G224700	74.8745	109.553	75.3317	105.155	72.2062	100.155	0.00260659	0.00733152	1.46316	0.00112202	0.00497854	1.3959	0.000701733	0.00386048	1.38706	0.93696	0.960656	1.00611	0.719975	0.972706	0.964363	0.639319	0.961527	0.959855	0.234494	0.709795	0.914209	AT5G12110	Translation elongation factor EF1B/ribosomal protein S6 family protein	Q9SI20	Elongation factor 1-delta 2 OS=Arabidopsis thaliana GN=At2g18110 PE=2 SV=1	83.9053	70.3902	70.3281	104.722	103.977	119.961	78.2203	73.7177	73.5473	73.1948	69.9081	88.6306	70.1029	116.484	111.501	80.1747	87.5666	95.5342
Potri.001G225200	10.869	11.0131	11.4755	11.804	12.459	11.778	0.89607	0.532876	1.01326	0.715355	0.50421	1.02863	0.573682	0.454216	0.945339	0.749048	0.92084	1.0558	0.29676	0.949822	1.14629	0.556443	0.95806	1.07182	0.5524	0.77801	1.06945	AT2G26920	Ubiquitin-associated/translation elongation factor EF1B protein		NA	10.1585	11.6838	10.7646	11.8999	10.0616	11.0779	10.2307	11.1763	14.3115	11.9572	10.3486	8.03123	14.273	14.6755	11.4128	9.70169	14.3731	10.7919
Potri.001G225500	25.4941	24.9402	26.7039	26.2895	22.2166	26.6486	0.888243	0.530133	0.978273	0.999141	0.617254	0.984484	0.081306	0.117663	1.19949	0.866066	0.945178	1.04745	0.350875	0.949849	0.87144	0.712348	0.965063	1.0541	0.308485	0.71266	1.0685	AT5G42850	Thioredoxin superfamily protein	Q9FMN4	Thioredoxin-like protein Clot OS=Arabidopsis thaliana GN=At5g42850 PE=2 SV=1	30.4235	22.602	23.4569	27.0759	24.5348	23.21	33.7121	16.6198	20.4358	26.3153	31.4759	34.0321	24.3362	29.1873	23.2048	24.4572	18.5483	29.1102
Potri.001G227000	110.904	70.8861	107.21	70.6011	112.129	86.33	0.00109088	0.00393718	0.639164	0.00178384	0.00680028	0.658531	0.102305	0.138266	0.769915	0.699321	0.912012	0.966689	0.873858	0.982082	1.01105	0.830382	0.978886	0.995979	0.026153	0.707304	1.21787	AT2G44500	O-fucosyltransferase family protein	Q8W486	DUF246 domain-containing protein At1g04910 OS=Arabidopsis thaliana GN=At1g04910 PE=1 SV=1	124.52	103.763	104.43	64.5228	77.3337	70.8018	113.137	80.9279	120.565	96.1442	76.6638	139.56	123.472	56.2285	54.8359	73.7735	112.773	62.103
Potri.001G227100	23.302	10.0908	15.9656	12.4342	17.2299	11.3518	7.22e-05	0.000659488	0.433047	0.133733	0.155847	0.778813	0.0132559	0.0314528	0.658841	0.0343895	0.609506	0.685162	0.0748213	0.930168	0.739419	0.422355	0.95806	1.23223	0.382426	0.72661	1.12496	AT3G45140	lipoxygenase 2	O24370	Linoleate 13S-lipoxygenase 2-1, chloroplastic OS=Solanum tuberosum GN=LOX2.1 PE=1 SV=1	20.7325	22.9473	26.2261	7.92763	10.6935	11.6514	14.4483	13.5876	11.1837	13.4202	29.4146	18.4572	11.2478	25.2586	9.10079	7.61328	13.0024	10.775
Potri.001G228100	131.756	62.9172	133.449	64.4841	129.807	68.5847	6.7e-05	0.000643559	0.477529	7.51e-06	0.000199136	0.48321	0.000232702	0.00179125	0.52836	0.982276	0.967684	1.01285	0.778859	0.973574	0.985209	0.996415	0.995674	1.0249	0.447238	0.746855	1.09008	AT2G32850	Protein kinase superfamily protein	Q86HW6	Probable serine/threonine-protein kinase DDB_G0276461 OS=Dictyostelium discoideum GN=DDB_G0276461 PE=3 SV=1	133.459	140.573	121.235	52.6582	74.1635	61.9298	94.7005	113.093	131.935	139.962	131.709	140.563	182.183	57.3466	46.1375	80.6052	95.1089	64.5781
Potri.001G229600	8.14103	6.17371	7.30208	7.88148	7.28556	7.42324	0.029804	0.0426344	0.758345	0.521851	0.407523	1.07935	0.948083	0.623902	1.0189	0.2538	0.765861	0.896948	0.362764	0.949849	0.894919	0.108724	0.95806	1.27662	0.247889	0.709795	1.2024	AT2G44410	RING/U-box superfamily protein	Q91YT2	E3 ubiquitin-protein ligase RNF185 OS=Mus musculus GN=Rnf185 PE=2 SV=1	7.62238	8.96346	7.83725	7.1577	5.96472	5.39871	6.94388	6.91391	8.42012	8.00815	6.35061	7.83104	6.64688	11.6567	6.34915	7.50133	7.26638	7.7243
Potri.001G229700	17.2049	21.783	17.3694	25.7592	18.0519	22.8226	0.122994	0.123474	1.26609	0.00220168	0.00783965	1.48302	0.109282	0.144656	1.26428	0.910185	0.952143	1.00956	0.747604	0.972706	1.04923	0.223525	0.95806	1.18254	0.8574	0.827524	1.04773	AT5G06710	homeobox from Arabidopsis thaliana	P46665	Homeobox-leucine zipper protein HAT14 OS=Arabidopsis thaliana GN=HAT14 PE=2 SV=3	15.9667	23.902	11.7459	23.2835	20.8612	21.2042	27.1829	15.9109	15.7698	19.4978	13.1519	17.6353	12.4371	34.2755	25.9151	26.1313	17.8594	26.482
Potri.001G230000	61.9291	42.3124	63.3204	49.1118	58.1345	45.5132	0.0153721	0.0263437	0.68324	0.0191359	0.037523	0.775607	0.0136435	0.0321166	0.782895	0.754662	0.922807	1.02247	0.663993	0.965154	0.938727	0.477975	0.95806	1.16069	0.435295	0.743989	1.07565	AT1G05570	glucan synthase-like 12	Q9LXT9	Callose synthase 3 OS=Arabidopsis thaliana GN=CALS3 PE=2 SV=3	74.7936	62.3361	48.6577	43.4186	46.5703	36.9484	67.7479	62.2387	72.4431	61.9515	52.7171	67.2364	58.9083	33.4408	44.5619	66.7327	64.1135	50.4896
Potri.001G230100	128.504	123.808	118.105	142.778	118.604	125.129	0.741515	0.46713	0.963456	0.0934981	0.120298	1.20891	0.479395	0.406579	1.05502	0.464779	0.838992	0.919078	0.523255	0.955101	0.922958	0.330495	0.95806	1.15322	0.856547	0.827524	1.01067	AT2G44360	unknown protein; Has 23 Blast hits to 23 proteins in 10 species: Archae - 0; Bacteria - 0; Metazoa - 0; Fungi - 0; Plants - 23; Viruses - 0; Other Eukaryotes - 0 (source: NCBI BLink).		NA	147.068	126.904	111.54	138.713	109.19	123.521	153.017	103.383	93.6097	101.216	147.859	137.584	90.0678	193.041	117.179	133.092	94.7688	161.386
Potri.001G230500	19.9566	25.9628	19.1081	22.0665	18.9196	23.7148	0.0224854	0.0346811	1.30097	0.284035	0.268368	1.15483	0.0430515	0.0746722	1.25345	0.660234	0.90389	0.957482	0.635198	0.963856	0.948037	0.218036	0.95806	0.849928	0.357519	0.720266	0.913415	AT2G44350	Citrate synthase family protein	O80433	Citrate synthase, mitochondrial OS=Daucus carota GN=CS PE=2 SV=1	22.6843	19.6499	17.5355	24.2175	26.4864	27.1845	21.4854	17.1567	17.1044	21.3243	17.4085	23.1696	16.1075	20.3981	26.9062	18.9539	13.3955	22.0615
Potri.001G231000	229.859	246.466	258.117	333.718	215.512	313.365	0.588128	0.396438	1.07225	0.0551853	0.0815795	1.29289	0.00219641	0.00854744	1.45405	0.581381	0.881326	1.12294	0.602245	0.961647	0.937587	0.0712962	0.95806	1.35401	0.0494881	0.707304	1.27143	AT3G60080	RING/U-box superfamily protein	Q8LPN7	E3 ubiquitin-protein ligase RING1-like OS=Arabidopsis thaliana GN=At3g19950 PE=2 SV=1	214.069	274.412	201.095	299.245	220.676	219.477	241.639	259.268	185.677	282.232	302.188	160.912	374.903	448.587	220.746	301.34	381.339	401.579
Potri.001G231100	57.1888	63.5846	60.8684	66.1859	62.819	62.6366	0.234592	0.199789	1.11184	0.323734	0.293261	1.08736	0.996591	0.642868	0.997095	0.480208	0.842927	1.06434	0.507404	0.955101	1.09845	0.771335	0.973749	1.04091	0.805766	0.817409	0.985091	AT2G44310	Calcium-binding EF-hand family protein		NA	60.1629	57.0237	54.3799	66.7741	64.4245	59.5551	69.3271	63.851	52.9202	56.1259	61.6233	65.1213	57.1097	69.862	67.2231	51.2858	60.8992	61.6261
Potri.001G231600	36.9359	23.0358	24.6596	20.0634	23.2407	26.092	0.00184702	0.00569609	0.623669	0.233431	0.23317	0.813615	0.365253	0.339832	1.12269	0.0302299	0.606873	0.667631	0.0161877	0.725409	0.629218	0.301579	0.95806	0.870967	0.394913	0.730537	1.13267	AT2G31930	unknown protein; Has 35333 Blast hits to 34131 proteins in 2444 species: Archae - 798; Bacteria - 22429; Metazoa - 974; Fungi - 991; Plants - 531; Viruses - 0; Other Eukaryotes - 9610 (source: NCBI BLink).		NA	35.7468	35.8971	39.1638	28.0549	21.8083	19.2441	31.527	24.8619	14.8808	16.5281	29.9668	37.6225	17.2298	24.62	17.4913	19.2373	17.3123	21.4888
Potri.001G232000	39.5614	12.8797	28.8868	13.1328	32.8065	12.3352	1.91e-05	0.000348134	0.325561	1.45e-06	8.22e-05	0.454631	2.1e-07	2.18e-05	0.375999	0.0141162	0.49337	0.730177	0.163974	0.949822	0.829255	0.995893	0.995572	1.01966	0.737243	0.808674	0.957727	AT2G44290	Bifunctional inhibitor/lipid-transfer protein/seed storage 2S albumin superfamily protein		NA	31.9756	40.2381	46.4705	11.4825	16.1547	11.0018	24.1708	33.5278	30.0521	24.1364	30.6728	33.4837	26.1641	13.5363	8.51085	16.3564	16.6956	15.2207
Potri.001G233000	25.1778	62.3371	43.2075	53.5356	36.6071	61.8158	1.16e-05	0.000295491	2.47588	0.172788	0.187733	1.23904	0.000980516	0.0048886	1.68863	0.00576599	0.367236	1.7161	0.01163	0.680042	1.45394	0.307436	0.95806	0.858809	0.86015	0.827524	0.991638	AT3G13510	Protein of Unknown Function (DUF239)		NA	26.3382	25.1608	24.0343	51.4268	68.444	67.1404	40.8433	42.6897	38.1931	43.9513	32.01	31.8177	72.9473	52.8997	63.9359	31.2361	60.0287	37.2471
Potri.001G233400	16.7019	18.4803	20.3011	20.9481	21.2482	23.4272	0.279312	0.228649	1.10648	0.903859	0.583337	1.03187	0.51295	0.423623	1.10255	0.285332	0.784112	1.2155	0.275433	0.949822	1.2722	0.638244	0.961527	1.13353	0.16833	0.707304	1.26768	AT1G07670	endomembrane-type CA-ATPase 4	Q9XES1	Calcium-transporting ATPase 4, endoplasmic reticulum-type OS=Arabidopsis thaliana GN=ECA4 PE=2 SV=2	17.6783	17.1033	15.3242	17.307	18.7402	19.3938	16.142	18.6633	28.4286	19.4216	17.1011	14.1336	28.2177	12.8558	18.1359	21.7682	37.4956	21.3415
Potri.001G233700	26.5009	30.6401	31.6497	32.6868	29.2409	34.9392	0.113645	0.116299	1.15619	0.734285	0.513119	1.03277	0.13758	0.171592	1.19487	0.108234	0.690477	1.19429	0.744799	0.972706	1.10339	0.616121	0.961527	1.0668	0.167735	0.707304	1.14031	AT3G45850	P-loop containing nucleoside triphosphate hydrolases superfamily protein	O23826	125 kDa kinesin-related protein OS=Nicotiana tabacum GN=TKRP125 PE=1 SV=1	26.2263	24.9505	28.3258	31.6105	29.844	30.4658	29.6988	28.1918	29.7467	25.6231	35.9359	33.8192	38.5327	27.6117	33.6552	33.3502	44.5069	35.0572
Potri.001G234800	11.6465	10.4192	10.9648	10.2088	11.5696	10.0201	0.286047	0.232531	0.894617	0.433167	0.359124	0.931055	0.0911484	0.127748	0.866077	0.554231	0.875602	0.941462	0.944463	0.988571	0.993392	0.781313	0.973901	0.979807	0.585082	0.783929	0.961701	AT5G59740	UDP-N-acetylglucosamine (UAA) transporter family	Q6NMB6	UDP-galactose/UDP-glucose transporter 5B OS=Arabidopsis thaliana GN=At5g59740 PE=2 SV=1	10.3504	11.6735	12.9157	9.85507	10.796	10.6065	9.0673	14.792	9.70079	12.5046	10.5722	10.4094	9.70709	9.5787	10.7484	8.54359	9.5575	10.2915
Potri.001G236000	12.0849	8.68468	10.4658	10.6	9.4689	9.19791	0.0181246	0.0296321	0.718641	0.923937	0.590362	1.01282	0.743757	0.539479	0.971381	0.151202	0.7149	0.866029	0.0522387	0.870356	0.783533	0.101675	0.95806	1.22054	0.523885	0.77085	1.0591	AT5G59830	unknown protein; BEST Arabidopsis thaliana protein match is: unknown protein (TAIR:AT5G13660.2); Has 35333 Blast hits to 34131 proteins in 2444 species: Archae - 798; Bacteria - 22429; Metazoa - 974; Fungi - 991; Plants - 531; Viruses - 0; Other Eukaryotes - 9610 (source: NCBI BLink).		NA	13.4691	10.7324	12.0531	10.068	7.1398	8.84625	11.2346	10.6357	9.26809	11.4807	11.2974	8.52325	10.8212	11.5454	10.0921	10.8236	10.3624	12.4168
Potri.001G236100	52.5753	64.892	52.6963	57.9855	58.9045	59.9909	0.132892	0.130314	1.23427	0.434067	0.359401	1.10037	0.870107	0.593855	1.01844	0.96758	0.964423	1.0023	0.40135	0.949849	1.12038	0.404954	0.95806	0.893569	0.52577	0.77085	0.924473	AT5G59840	Ras-related small GTP-binding family protein	P28186	Ras-related protein RABE1c OS=Arabidopsis thaliana GN=RABE1C PE=1 SV=1	56.9434	45.6261	55.1565	50.5124	69.1722	74.9915	39.8367	51.8235	53.0712	56.4929	62.0743	43.8632	61.7125	55.2974	64.3763	41.6909	55.9438	53.1724
Potri.001G236400	271.421	382.48	249.725	343.188	297.909	342.279	0.0253653	0.0379803	1.40917	0.0157154	0.0325811	1.37426	0.233947	0.248679	1.14893	0.438974	0.833958	0.920066	0.6886	0.969523	1.09759	0.434693	0.95806	0.89727	0.374299	0.724568	0.894893	AT5G59890	actin depolymerizing factor 2	Q9FVI1	Actin-depolymerizing factor 2 OS=Petunia hybrida GN=ADF2 PE=2 SV=1	281.265	232.797	300.201	307.834	368.737	470.868	247.987	261.415	203.413	258.17	343.46	198.434	235.198	341.558	352.174	241.97	243.428	350.362
Potri.001G236900	65.1932	70.7	63.0362	68.226	60.5502	64.842	0.434227	0.317259	1.08447	0.29335	0.274354	1.08233	0.364151	0.339211	1.07088	0.729003	0.917074	0.966915	0.532138	0.955101	0.928781	0.677825	0.962066	0.965006	0.260005	0.709795	0.917143	AT5G59950	RNA-binding (RRM/RBD/RNP motifs) family protein	Q9JJW6	RNA and export factor-binding protein 2 OS=Mus musculus GN=Refbp2 PE=1 SV=1	63.0801	57.2434	75.256	79.1912	65.0828	67.8261	55.1878	52.7626	59.1875	64.0712	84.0887	60.5402	65.4157	72.6464	67.2746	55.3857	68.1656	76.3191
Potri.001G237000	24.3197	10.9146	22.8917	13.5304	20.847	11.0648	0.0031453	0.00839479	0.448794	0.00236617	0.00822413	0.591061	0.000134664	0.0012212	0.530764	0.775757	0.928128	0.941283	0.441384	0.950769	0.857204	0.528087	0.95806	1.23967	0.91103	0.836658	1.01377	AT5G59960	unknown protein; FUNCTIONS IN: molecular_function unknown; INVOLVED IN: biological_process unknown; LOCATED IN: nucleus; EXPRESSED IN: 24 plant structures; EXPRESSED DURING: 15 growth stages; Has 30201 Blast hits to 17322 proteins in 780 species: Archae - 12; Bacteria - 1396; Metazoa - 17338; Fungi - 3422; Plants - 5037; Viruses - 0; Other Eukaryotes - 2996 (source: NCBI BLink).		NA	29.4979	27.8496	15.6117	14.0436	10.9224	7.77766	23.4009	18.4058	26.9733	23.2289	13.6289	29.9825	24.6219	11.4551	11.5527	31.8119	15.3974	9.69622
Potri.001G237200	861.613	702.519	813.075	708.707	806.704	780.655	0.0289718	0.0418715	0.815354	0.125458	0.148886	0.871637	0.884461	0.599361	0.96771	0.517422	0.863951	0.943666	0.536828	0.955101	0.936272	0.985371	0.993634	1.00881	0.495902	0.761107	1.11122	AT3G46440	UDP-XYL synthase 5	Q8NBZ7	UDP-glucuronic acid decarboxylase 1 OS=Homo sapiens GN=UXS1 PE=1 SV=1	905.589	839.342	839.908	710.257	705.436	691.865	660.923	816.233	761.644	909.117	961.561	643.388	938.659	511.166	681.417	754.387	873.251	741.301
Potri.001G237400	11.503	14.1865	13.5731	16.0178	12.9149	15.3487	0.0790758	0.0885322	1.23328	0.0304376	0.052624	1.18012	0.13936	0.173084	1.18845	0.126302	0.697993	1.17995	0.423097	0.949849	1.12274	0.197809	0.95806	1.12909	0.545691	0.777263	1.08192	AT3G46450	SEC14 cytosolic factor family protein / phosphoglyceride transfer family protein		NA	9.87425	12.6353	11.9996	15.8075	14.1819	12.5702	12.4806	15.6568	10.7559	14.6602	14.8533	12.8603	13.7444	13.576	15.8313	15.8139	16.6419	18.1524
Potri.001G237700	7.00023	15.2638	8.43361	9.30984	8.30323	14.4955	0.00145705	0.0048476	2.18048	0.627195	0.461495	1.1039	0.000172033	0.00143955	1.74577	0.15967	0.71796	1.20476	0.321562	0.949849	1.18614	0.0183463	0.95806	0.609928	0.80684	0.817798	0.949665	AT5G59305	unknown protein; FUNCTIONS IN: molecular_function unknown; INVOLVED IN: biological_process unknown; LOCATED IN: endomembrane system; EXPRESSED IN: 8 plant structures; EXPRESSED DURING: F mature embryo stage, petal differentiation and expansion stage, E expanded cotyledon stage, D bilateral stage; Has 30201 Blast hits to 17322 proteins in 780 species: Archae - 12; Bacteria - 1396; Metazoa - 17338;…		NA	7.32507	5.48313	8.19248	10.5861	15.8962	19.3092	11.2259	8.39991	7.20514	6.67828	7.88566	9.37499	8.26538	8.4675	10.7044	5.96701	7.79893	6.81968
Potri.001G238300	13.4615	9.75482	12.848	9.70194	11.7462	10.4257	0.00844301	0.0171085	0.724644	0.0073047	0.0186558	0.755129	0.421422	0.374626	0.887582	0.626662	0.89777	0.954427	0.317602	0.949849	0.872574	0.934188	0.987563	0.994578	0.574782	0.78099	1.06877	AT5G59350	unknown protein; FUNCTIONS IN: molecular_function unknown; INVOLVED IN: biological_process unknown; LOCATED IN: endomembrane system; EXPRESSED IN: 23 plant structures; EXPRESSED DURING: 13 growth stages; Has 1807 Blast hits to 1807 proteins in 277 species: Archae - 0; Bacteria - 0; Metazoa - 736; Fungi - 347; Plants - 385; Viruses - 0; Other Eukaryotes - 339 (source: NCBI BLink).		NA	14.6656	12.8566	12.8624	8.76954	10.6675	9.82743	12.265	13.5192	8.96071	12.0138	15.7216	10.9572	16.4988	10.58	8.84259	11.6645	9.54228	9.45772
Potri.001G238500	13.0054	12.4661	14.0799	14.0061	13.2246	14.389	0.709399	0.452846	0.95853	0.914065	0.586897	0.994764	0.356748	0.334407	1.08805	0.390617	0.820017	1.08261	0.955885	0.98993	1.01685	0.229208	0.95806	1.12354	0.112941	0.707304	1.15425	AT3G46510	plant U-box 13	Q9SNC6	U-box domain-containing protein 13 OS=Arabidopsis thaliana GN=PUB13 PE=1 SV=1	11.113	14.0283	13.875	12.7137	12.2643	12.4203	14.2474	11.7803	13.2614	13.7592	15.4328	14.6408	15.4371	13.8477	13.1491	14.7295	17.0485	13.9585
Potri.001G238800	42.8666	78.0821	42.2603	91.9314	34.7194	87.0361	0.0127543	0.0229848	1.82151	3.15e-05	0.000497033	2.17536	2.2e-06	8.68e-05	2.50684	0.915098	0.954344	0.985857	0.317195	0.949849	0.809942	0.330117	0.95806	1.17737	0.425097	0.739732	1.11467	AT2G28840	XB3 ortholog 1 in Arabidopsis thaliana	Q94B55	Putative E3 ubiquitin-protein ligase XBAT31 OS=Arabidopsis thaliana GN=XBAT31 PE=2 SV=1	36.3426	62.0015	30.2557	104.948	61.3007	67.9975	72.1022	45.6889	25.527	34.0562	34.6677	53.2778	30.5025	122.903	87.9435	97.3762	71.807	105.404
Potri.001G239900	32.9378	42.3139	37.9812	47.485	29.4411	48.7556	0.0453521	0.0582676	1.28466	0.0409154	0.065651	1.25022	0.000204204	0.00161572	1.65604	0.585495	0.881906	1.15312	0.392536	0.949849	0.893841	0.266879	0.95806	1.12221	0.127405	0.707304	1.15224	AT2G28900	outer plastid envelope protein 16-1	Q41050	Outer envelope pore protein 16, chloroplastic OS=Pisum sativum GN=OEP16 PE=1 SV=1	32.5618	37.7066	28.5449	46.9861	36.4152	43.5403	57.9055	30.415	23.6295	29.6768	33.2567	56.0703	34.9145	58.2124	49.9493	43.4155	37.9893	50.7037
Potri.001G240200	41.4666	38.3006	36.4338	37.4981	36.952	34.5822	0.433767	0.317055	0.923649	0.632927	0.464388	1.02921	0.55936	0.447097	0.935867	0.128217	0.700446	0.878631	0.328122	0.949849	0.891127	0.86534	0.983521	0.979047	0.297374	0.71266	0.902914	AT3G22480	prefoldin 2	Q9LJ98	Probable prefoldin subunit 2 OS=Arabidopsis thaliana GN=At3g22480 PE=2 SV=1	43.268	37.8097	43.3221	45.9374	34.6372	34.3272	39.0858	32.9124	33.3513	36.9458	40.6249	37.2004	34.9163	43.0187	36.9274	36.9835	31.9754	37.2526
Potri.001G240900	46.9291	175.91	74.3814	131.585	77.487	153.472	1.62e-06	0.00014861	3.74843	0.00325847	0.0103377	1.76906	0.000292576	0.00211569	1.98062	0.024985	0.574052	1.58497	0.0228017	0.787009	1.65115	0.112195	0.95806	0.748023	0.276857	0.710585	0.872446	AT2G39700	expansin A4	O48818	Expansin-A4 OS=Arabidopsis thaliana GN=EXPA4 PE=1 SV=1	39.2441	49.1782	52.365	144.768	181.95	201.013	72.2739	84.5032	49.3047	80.7391	45.3926	79.7254	108.731	111.193	189.441	74.4709	142.051	110.186
Potri.001G241300	11.5978	14.3459	12.4805	14.4222	13.6615	14.4132	0.0822992	0.0912695	1.23695	0.141907	0.162726	1.15558	0.530436	0.432801	1.05503	0.599158	0.887359	1.07611	0.191983	0.949822	1.17794	0.959839	0.990495	1.00532	0.993818	0.845187	1.00469	AT2G29050	RHOMBOID-like 1	Q6GMF8	Inactive rhomboid protein 1 OS=Danio rerio GN=rhbdf1 PE=2 SV=1	12.299	13.3013	9.19315	14.7686	14.914	13.3551	13.0889	12.6784	7.8831	12.8776	14.6597	12.8447	13.3309	13.2348	18.225	11.4603	14.7587	14.2653
Potri.001G241500	24.8463	27.9102	21.4993	27.3308	22.7602	25.1021	0.227351	0.195381	1.12332	0.0244221	0.0449051	1.27124	0.353925	0.332546	1.10289	0.207963	0.749391	0.865292	0.46162	0.954785	0.91604	0.764675	0.973321	0.979239	0.263051	0.709795	0.899386	AT5G59410	Rab5-interacting family protein	Q9CQT9	Uncharacterized protein C20orf24 homolog OS=Mus musculus PE=2 SV=1	22.2735	25.4242	26.8411	27.7851	26.1628	29.7828	18.2494	21.6814	17.4868	22.7491	31.3925	19.4474	19.4884	31.2987	27.1941	21.352	21.624	29.3531
Potri.001G241600	16.5552	8.7002	15.2592	9.74297	13.9317	8.86676	0.00025526	0.00143571	0.525528	0.000524875	0.00306165	0.638497	7.42e-05	0.000822796	0.636445	0.415085	0.827279	0.921721	0.147526	0.949822	0.841532	0.576147	0.95806	1.11986	0.769102	0.813494	1.01914	AT1G07540	TRF-like 2	Q6R0E3	Telomere repeat-binding protein 5 OS=Arabidopsis thaliana GN=TRP5 PE=1 SV=2	18.2405	14.9445	16.4805	9.39272	9.54785	7.16004	14.8039	12.1281	18.0128	14.3674	13.6679	18.6644	15.1702	8.7315	7.39809	14.8264	12.3194	9.27614
Potri.001G242300	11.8571	22.5581	12.5002	17.8209	15.0776	17.3446	0.000240507	0.00139457	1.90249	0.0119709	0.0267454	1.42564	0.158151	0.188753	1.15035	0.749565	0.92109	1.05424	0.102438	0.949822	1.27161	0.12496	0.95806	0.789998	0.0210107	0.707304	0.768884	AT5G59480	Haloacid dehalogenase-like hydrolase (HAD) superfamily protein	Q09893	Uncharacterized protein C24B11.05 OS=Schizosaccharomyces pombe (strain 972 / ATCC 24843) GN=SPAC24B11.05 PE=2 SV=1	11.9407	11.3493	12.2814	21.0669	19.514	27.0934	12.7704	14.4038	8.17249	12.9853	12.1034	15.1136	11.9527	21.1334	21.3461	11.6611	14.319	16.9395
Potri.001G243400	8.48889	9.39767	8.5376	9.5985	8.47974	8.97798	0.356572	0.274073	1.10706	0.0674971	0.0951492	1.12426	0.451104	0.390989	1.05876	0.876905	0.947253	1.00574	0.949193	0.98945	0.998923	0.804671	0.976242	1.02137	0.538604	0.7759	0.955341	AT2G29190	pumilio 2	Q9ZW06	Pumilio homolog 2 OS=Arabidopsis thaliana GN=APUM2 PE=1 SV=1	10.4659	7.47355	7.52722	9.97163	8.87122	9.35016	8.96957	7.81161	9.5528	8.51742	7.8595	8.45312	8.59918	8.74879	10.1399	10.4565	9.81692	9.96024
Potri.001G244100	15.1873	15.9207	15.9487	15.3009	16.4768	14.7889	0.618394	0.410753	1.04829	0.715122	0.504108	0.959385	0.26548	0.271819	0.897556	0.742387	0.920473	1.05013	0.554779	0.955101	1.08491	0.591053	0.95806	0.961068	0.29768	0.71266	0.928907	AT5G59250	Major facilitator superfamily protein	Q0WWW9	D-xylose-proton symporter-like 3, chloroplastic OS=Arabidopsis thaliana GN=At5g59250 PE=1 SV=2	17.1221	15.368	13.0717	17.0363	14.9753	15.7506	13.2193	19.4509	13.0104	20.7791	13.8132	16.307	15.0608	15.3989	16.1069	14.1099	16.8448	15.0638
Potri.001G244300	27.7974	21.3986	25.3714	23.0549	23.931	22.3114	0.0440457	0.0569776	0.769804	0.270227	0.259224	0.908696	0.427927	0.37777	0.932324	0.383866	0.818891	0.912726	0.219961	0.949822	0.860906	0.666153	0.961654	1.07741	0.649015	0.794856	1.04266	AT1G07470	Transcription factor IIA, alpha/beta subunit		NA	32.6304	25.5737	25.1882	20.798	18.7806	24.6171	27.242	21.373	20.9119	26.2687	27.4358	29.8893	24.4794	25.5862	17.9809	28.7561	20.437	24.1118
Potri.001G244600	10.5094	7.90844	9.96683	8.62976	9.57268	7.6986	0.0178253	0.0292375	0.752514	0.0683184	0.0959045	0.865848	0.0645507	0.0994288	0.804226	0.509947	0.860624	0.948376	0.416645	0.949849	0.910871	0.485968	0.95806	1.09121	0.777778	0.814196	0.973465	AT2G29210	splicing factor PWI domain-containing protein	Q5ZMJ9	Serine/arginine repetitive matrix protein 1 OS=Gallus gallus GN=SRRM1 PE=2 SV=1	10.3857	10.4531	10.6893	9.04421	7.81268	6.86844	10.3906	9.55511	10.4547	10.7157	8.42971	10.4317	9.79028	9.05294	6.88196	10.2743	9.19652	9.30191
Potri.001G245000	62.7592	49.2013	57.2083	54.1465	56.9819	49.6846	0.016124	0.0272955	0.78397	0.476384	0.383161	0.946479	0.199235	0.222263	0.871936	0.316895	0.79375	0.911553	0.386253	0.949849	0.907946	0.368929	0.95806	1.10051	0.961292	0.84186	1.00982	AT1G07440	NAD(P)-binding Rossmann-fold superfamily protein	Q9ASX2	Tropinone reductase homolog At1g07440 OS=Arabidopsis thaliana GN=At1g07440 PE=1 SV=1	66.1421	58.7349	63.4005	47.9481	50.8677	48.7882	63.8377	56.1429	62.5494	58.4235	56.9185	60.1983	42.388	44.7659	50.5409	59.6503	47.9578	60.9056
Potri.001G245500	16.5972	19.2074	17.7432	20.5092	17.4443	20.211	0.129069	0.127872	1.15727	0.0196582	0.0383047	1.15589	0.0747684	0.11051	1.1586	0.401609	0.823054	1.06905	0.669883	0.966136	1.05104	0.405818	0.95806	1.06777	0.522478	0.77085	1.05225	AT5G59210	myosin heavy chain-related		NA	17.4962	16.0748	16.2205	19.5856	17.7266	20.31	18.2816	17.1723	15.9743	17.8464	19.3965	18.2024	17.3286	20.3684	21.2176	18.7737	18.3916	20.2776
Potri.001G245700	19.0484	20.2004	17.5959	20.4191	16.7923	21.8736	0.60333	0.403675	1.06048	0.0441148	0.0691524	1.16045	0.00528129	0.0163713	1.30259	0.38779	0.819666	0.923745	0.240718	0.949822	0.881558	0.884114	0.985414	1.01083	0.362764	0.72357	1.08283	AT2G29400	type one protein phosphatase 1	O04856	Serine/threonine-protein phosphatase PP1 isozyme 1 OS=Nicotiana tabacum GN=NPP1 PE=2 SV=1	17.914	19.0553	20.176	23.4892	18.0248	19.0872	16.9152	16.5456	13.9627	19.7767	20.9222	16.6108	18.438	19.3555	20.9158	16.7507	22.7969	22.911
Potri.001G246200	14.9824	11.6441	14.0957	10.1914	12.7319	11.2326	0.0430681	0.0561193	0.777187	0.00176685	0.006749	0.723012	0.151878	0.183208	0.882239	0.538383	0.870666	0.940816	0.1513	0.949822	0.849793	0.255328	0.95806	0.875236	0.712027	0.803916	0.96466	AT5G59020	Protein of unknown function (DUF3527)		NA	15.0162	13.3311	16.5999	9.81706	12.8288	12.2865	16.6381	13.2891	13.0913	13.8601	10.6846	15.5267	15.5799	9.65682	10.9014	10.4626	11.8579	8.90081
Potri.001G246500	16.0128	26.3447	15.51	24.8581	16.1762	22.3853	0.00191323	0.00584386	1.64523	0.0155008	0.0322697	1.60271	0.0147308	0.033965	1.38384	0.717998	0.91519	0.968603	0.974799	0.990334	1.01021	0.595401	0.958609	0.943572	0.189321	0.707304	0.84971	AT2G29530	Tim10/DDP family zinc finger protein	Q9ZW33	Mitochondrial import inner membrane translocase subunit Tim10 OS=Arabidopsis thaliana GN=TIM10 PE=2 SV=1	17.3058	14.1905	16.5421	22.2532	25.3709	31.4099	19.8455	14.7871	13.482	13.8941	14.0279	20.0497	12.484	27.3811	29.2682	19.3108	12.0834	20.533
Potri.001G246600	18.6694	20.235	17.7952	23.4121	13.4794	24.3373	0.420767	0.310521	1.08386	0.0424998	0.0673418	1.31564	0.000452872	0.00287347	1.80552	0.599778	0.887473	0.953176	0.0569817	0.875043	0.722005	0.293995	0.95806	1.15701	0.125245	0.707304	1.20274	AT2G29540	RNApolymerase 14 kDa subunit	Q5XK67	DNA-directed RNA polymerases I and III subunit RPAC2 OS=Xenopus laevis GN=polr1d PE=3 SV=1	21.345	17.133	17.5301	18.3186	21.1507	21.2356	26.4398	12.7351	9.53741	12.1496	20.1686	29.4015	14.1344	21.567	17.7971	24.8247	18.9799	20.9691
Potri.001G246800	10.2124	16.2297	10.9506	16.0904	12.7755	14.6323	0.00484635	0.0113908	1.58922	0.0129413	0.0283913	1.46936	0.187557	0.21327	1.14534	0.738451	0.919979	1.07229	0.163643	0.949822	1.25098	0.816975	0.977455	0.991418	0.277522	0.710585	0.901576	AT5G52370	unknown protein; BEST Arabidopsis thaliana protein match is: unknown protein (TAIR:AT5G58990.1); Has 30201 Blast hits to 17322 proteins in 780 species: Archae - 12; Bacteria - 1396; Metazoa - 17338; Fungi - 3422; Plants - 5037; Viruses - 0; Other Eukaryotes - 2996 (source: NCBI BLink).		NA	8.1674	9.7223	12.7475	15.6877	14.69	18.3114	14.7764	12.0028	6.88265	8.83289	13.2325	12.4332	8.49399	16.2414	19.3112	12.8441	8.62569	18.8479
Potri.001G246900	72.6581	148.991	74.9473	118.319	80.8438	123.741	0.00066943	0.00281235	2.05058	0.0276078	0.049191	1.5787	0.00221764	0.00861317	1.53061	0.935157	0.960377	1.03151	0.522954	0.955101	1.11266	0.217193	0.95806	0.794136	0.159092	0.707304	0.830524	AT5G62690	tubulin beta chain 3	P37392	Tubulin beta-1 chain OS=Lupinus albus GN=TUBB1 PE=3 SV=1	57.3567	77.4863	83.1313	124.175	134.103	188.695	53.8084	85.4345	73.4992	84.6403	99.8625	46.2194	81.1671	98.3058	180.626	65.7044	93.2012	96.9982
Potri.001G247700	19.1631	43.0491	21.2113	34.3543	18.7442	31.058	0.000279586	0.00153036	2.24646	0.00184851	0.00695602	1.61963	0.000115306	0.00110626	1.65693	0.398237	0.822998	1.10688	0.865478	0.98148	0.978143	0.18422	0.95806	0.798027	0.0246578	0.707304	0.721454	AT2G29570	proliferating cell nuclear antigen 2	O82797	Proliferating cell nuclear antigen OS=Nicotiana tabacum GN=PCNA PE=2 SV=1	22.2774	16.7216	18.4902	32.8612	42.5346	53.7515	17.4207	20.0729	18.755	23.1469	26.1047	18.0763	24.9024	31.3559	50.6728	21.6478	27.9157	26.8744
Potri.001G247800	9.36326	17.6647	12.1733	15.3376	11.4276	18.4202	0.0027876	0.00771392	1.8866	0.068313	0.0959045	1.25994	0.00167682	0.00713601	1.6119	0.0673923	0.646414	1.30011	0.322135	0.949849	1.22048	0.265341	0.95806	0.868262	0.737597	0.808674	1.04277	AT5G58970	uncoupling protein 2	Q9N2I9	Mitochondrial uncoupling protein 3 OS=Canis familiaris GN=UCP3 PE=2 SV=1	5.85029	10.6425	11.597	16.5433	18.34	18.1109	14.1122	13.5544	11.4797	10.1	12.7041	9.51095	13.7518	9.79379	20.6164	11.4221	15.3304	15.8136
Potri.001G247900	24.5404	45.078	25.3104	51.4397	30.363	52.1237	0.0038572	0.00975624	1.83689	0.0312703	0.0537869	2.03236	0.00373835	0.0127364	1.71668	0.846584	0.940272	1.03138	0.502896	0.955101	1.23727	0.926912	0.986875	1.14113	0.264246	0.709795	1.1563				#NA	31.0942	26.2659	16.2611	50.1112	37.4411	47.6818	35.3632	21.0769	6.41342	27.6425	44.2116	24.7222	17.7428	110.867	33.6512	15.2501	23.6734	42.2022
Potri.001G248100	24.2026	17.9957	13.8864	10.6913	19.639	22.4367	0.144311	0.138299	0.743542	0.264404	0.255397	0.769909	0.545265	0.44045	1.14245	0.0219762	0.557494	0.573755	0.298262	0.949822	0.811442	0.0120007	0.95806	0.594102	0.430807	0.742396	1.24678	AT1G07350	RNA-binding (RRM/RBD/RNP motifs) family protein	Q10422	Uncharacterized RNA-binding protein C25G10.01 OS=Schizosaccharomyces pombe (strain 972 / ATCC 24843) GN=SPAC25G10.01 PE=1 SV=1	17.0945	27.0642	28.4492	11.5341	19.4842	22.9687	11.5545	11.7895	10.6041	8.4186	30.2071	16.4063	8.22464	12.1991	11.0353	7.7857	8.9445	7.45651
Potri.001G248200	9.0315	11.6732	10.128	10.1342	9.47997	10.2549	0.0374142	0.0503493	1.2925	0.947135	0.598441	1.00061	0.446313	0.388476	1.08175	0.303771	0.793472	1.12141	0.62053	0.962353	1.04966	0.211637	0.95806	0.868159	0.211041	0.707304	0.8785	AT3G46980	phosphate transporter 4;3	Q66GI9	Probable anion transporter 4, chloroplastic OS=Arabidopsis thaliana GN=ANTR4 PE=2 SV=1	9.79875	9.56654	7.7292	13.0958	11.0249	10.899	10.0994	10.6982	8.26208	9.30346	8.92222	11.5887	12.0222	7.57194	13.443	11.2449	11.8931	9.08078
Potri.001G249400	13.172	11.2142	9.3947	11.8169	11.6972	12.4264	0.209237	0.184256	0.851367	0.0361441	0.0599491	1.25783	0.49406	0.413335	1.06234	0.0422479	0.614909	0.713235	0.382227	0.949849	0.888036	0.603348	0.959961	1.05375	0.313681	0.71266	1.1081	AT2G29640	JOSEPHIN-like protein	O82391	Josephin-like protein OS=Arabidopsis thaliana GN=At2g29640 PE=2 SV=1	12.6339	12.0468	14.8352	11.1048	8.76833	13.7694	6.41862	8.06666	6.34971	10.4638	14.1548	11.8934	8.41594	13.8035	10.5201	11.5742	9.92131	15.0808
Potri.001G249900	24.566	14.8894	17.7977	15.8486	20.2944	15.9194	0.0197595	0.0316237	0.606097	0.520743	0.407229	0.890482	0.378851	0.347467	0.784424	0.0718778	0.647998	0.724488	0.276451	0.949822	0.826118	0.555846	0.95806	1.06442	0.726678	0.806652	1.06918	AT2G29660	zinc finger (C2H2 type) family protein		NA	21.2438	30.5134	21.9407	22.179	10.8052	11.6839	30.5953	12.3089	16.6267	16.4366	11.7552	21.6036	15.2579	19.5835	14.5295	17.7732	12.6488	17.7212
Potri.001G251300	55.4089	43.5561	50.4492	50.5318	46.5121	43.0606	0.0305607	0.0434139	0.786084	0.943453	0.597371	1.00164	0.704548	0.5199	0.925795	0.366131	0.813047	0.910488	0.218123	0.949822	0.839433	0.18656	0.95806	1.16016	0.930953	0.838295	0.988625	AT5G58740	HSP20-like chaperones superfamily protein		NA	56.4181	57.6821	52.1266	50.4539	39.7569	40.4574	55.5447	52.1682	46.5487	44.5161	63.4529	55.8383	35.0752	66.3898	42.806	49.2623	42.2069	57.1264
Potri.001G251700	97.8612	103.15	93.0868	102.986	93.2907	98.1495	0.549181	0.377467	1.05405	0.144828	0.16512	1.10634	0.528006	0.431528	1.05208	0.553066	0.875307	0.951213	0.61786	0.962353	0.953297	0.964447	0.991128	0.998409	0.51457	0.76751	0.95152	AT2G29960	rotamase CYP 7	Q9SP02	Peptidyl-prolyl cis-trans isomerase CYP20-1 OS=Arabidopsis thaliana GN=CYP20-1 PE=1 SV=1	97.1646	94.9319	101.487	96.9497	101.262	111.239	110.537	83.0027	76.6631	89.8964	100.4	108.414	82.6947	107.967	100.952	90.0916	91.0311	109.912
Potri.001G252000	6.81453	14.8154	10.1321	13.7728	9.7664	14.0904	2.93e-05	0.000422416	2.17409	0.0155933	0.0324043	1.35932	0.00451745	0.0146675	1.44274	0.014959	0.49337	1.48684	0.0363402	0.827193	1.43317	0.507662	0.95806	0.929623	0.570487	0.779334	0.951063	AT1G07220	Arabidopsis thaliana protein of unknown function (DUF821)	Q29AU6	O-glucosyltransferase rumi OS=Drosophila pseudoobscura pseudoobscura GN=rumi PE=3 SV=1	6.92395	6.12388	7.39576	13.6086	14.448	16.3897	7.78698	11.541	8.56538	10.8945	9.92922	7.88411	14.3237	14.518	14.248	8.82522	16.8967	12.7388
Potri.001G253000	27.2799	18.584	23.9593	20.6311	22.9425	21.0125	0.00295759	0.00806115	0.681235	0.0546763	0.0811209	0.86109	0.383796	0.35082	0.915874	0.185321	0.729522	0.878278	0.153686	0.949822	0.841006	0.268358	0.95806	1.11016	0.197169	0.707304	1.13068	AT3G47300	SELT-like protein precursor	Q9STZ2	SelT-like protein OS=Arabidopsis thaliana GN=At3g47300 PE=2 SV=2	29.7529	27.1784	24.9083	17.7159	17.3272	20.7089	27.8322	19.2497	22.2362	21.6366	26.3034	26.4152	24.0418	19.6502	18.8997	23.1034	17.8882	24.0059
Potri.001G253100	16.4377	12.1706	14.1405	13.6473	12.2675	11.6974	0.0980291	0.104056	0.740404	0.925124	0.590678	0.965123	0.538909	0.437081	0.953527	0.328515	0.799389	0.860244	0.0463885	0.852757	0.746302	0.234568	0.95806	1.12134	0.879932	0.830965	0.961124	AT1G34470	Protein of unknown function (DUF803)	Q3SWX0	Magnesium transporter NIPA2 OS=Bos taurus GN=NIPA2 PE=2 SV=1	21.1043	13.6002	14.6087	16.0085	11.504	8.99917	18.8134	12.2263	10.1618	12.5046	13.2354	20.7473	11.2944	15.1945	11.8563	13.9701	13.7874	14.5332
Potri.001G253400	9.56283	9.60955	11.719	10.668	13.2628	11.0682	0.943734	0.550245	1.00489	0.594375	0.44503	0.910322	0.517763	0.425961	0.834528	0.452898	0.838642	1.22547	0.285156	0.949822	1.38691	0.778636	0.973901	1.11015	0.26694	0.710585	1.15179	AT2G13370	chromatin remodeling 5	O14647	Chromodomain-helicase-DNA-binding protein 2 OS=Homo sapiens GN=CHD2 PE=1 SV=2	11.4413	9.34132	7.90587	8.08206	10.615	10.1316	8.88162	10.0705	20.1626	10.8181	7.06081	8.69756	16.3416	7.14786	10.1881	11.0749	20.9312	10.4337
Potri.001G253500	12.6294	12.777	13.5843	13.3864	12.7285	13.8318	0.909677	0.538238	1.01168	0.858151	0.564776	0.985433	0.334387	0.31981	1.08668	0.460894	0.838992	1.0756	0.942682	0.988029	1.00785	0.562187	0.95806	1.04769	0.309572	0.71266	1.08255	AT1G48900	Signal recognition particle, SRP54 subunit protein	P49972	Signal recognition particle 54 kDa protein 2 OS=Solanum lycopersicum PE=2 SV=1	13.4482	12.7304	11.7097	13.6116	11.5511	13.1683	13.3384	13.0964	13.0281	13.073	17.1924	12.0187	13.3429	13.8242	14.1676	13.5861	11.6732	14.7012
Potri.001G254000	11.307	9.29864	11.2718	10.0103	10.6321	8.8659	0.0737488	0.0838309	0.82238	0.141584	0.162584	0.888088	0.053005	0.0865	0.83388	0.941695	0.961138	0.996887	0.573994	0.959819	0.940314	0.412155	0.95806	1.07654	0.576527	0.78099	0.953463	AT1G50510	indigoidine synthase A family protein	C0ZIY1	Pseudouridine-5'-phosphate glycosidase OS=Brevibacillus brevis (strain 47 / JCM 6285 / NBRC 100599) GN=psuG PE=3 SV=1	12.3162	9.98475	11.62	9.64607	9.3458	8.90405	11.839	10.7681	8.09041	12.8503	11.9238	11.5293	11.9016	11.5715	11.2452	9.85494	9.25483	10.1649
Potri.001G255600	37.4832	38.6127	31.2355	40.1216	35.1499	37.5764	0.736883	0.465101	1.03013	0.00184117	0.00694006	1.28449	0.354359	0.332795	1.06903	0.115646	0.690477	0.83332	0.614836	0.962353	0.937751	0.656802	0.961654	1.03908	0.710486	0.803762	0.973161	AT1G51510	RNA-binding (RRM/RBD/RNP motifs) family protein	B5DGI7	RNA-binding protein 8A OS=Salmo salar GN=rbm8a PE=2 SV=1	44.1184	30.88	37.4512	40.2155	35.0854	40.5373	33.7932	30.7383	32.659	29.1747	32.5962	36.0586	23.6285	43.8276	37.8756	37.3283	33.6383	41.6501
Potri.001G256400	10.7714	9.99434	9.22514	9.70713	9.63528	9.71247	0.515804	0.359926	0.927858	0.470064	0.379628	1.05225	0.937605	0.620058	1.00801	0.176465	0.721588	0.856446	0.395451	0.949849	0.894523	0.719649	0.966707	0.971262	0.728427	0.806675	0.971797	AT5G19440	NAD(P)-binding Rossmann-fold superfamily protein	Q9S9N9	Cinnamoyl-CoA reductase 1 OS=Arabidopsis thaliana GN=CCR1 PE=1 SV=1	11.3095	9.10726	11.8975	9.12393	10.2772	10.5819	11.2477	8.86608	9.32219	7.03611	8.19034	10.5216	9.39198	9.21526	10.5417	9.81812	10.1839	9.00171
Potri.001G256900	10.0128	33.0407	19.9919	33.6544	19.1506	26.8285	0.00024112	0.00139506	3.29986	0.101613	0.12728	1.6834	0.431592	0.380217	1.40092	0.0379783	0.609506	1.99664	0.0498123	0.862774	1.91261	0.760325	0.97221	1.01857	0.379648	0.726084	0.811981	AT1G51400	Photosystem II 5 kD protein	P31336	Photosystem II 5 kDa protein, chloroplastic OS=Gossypium hirsutum GN=PSBT PE=4 SV=1	10.8431	10.9025	8.29274	49.5955	26.7596	22.7671	36.1118	13.6216	20.1298	18.5065	8.64613	30.2356	12.6918	91.3469	29.9587	17.489	11.9922	30.1692
Potri.001G257000	13.1709	16.6068	13.0403	18.0642	14.7612	15.1823	0.12743	0.126804	1.26087	0.00120804	0.00520258	1.38526	0.661048	0.49912	1.02853	0.842571	0.939932	0.990081	0.347529	0.949849	1.12074	0.518616	0.95806	1.08776	0.197051	0.707304	0.914223	AT5G04590	sulfite reductase	O82802	Sulfite reductase 1 [ferredoxin], chloroplastic OS=Nicotiana tabacum GN=SIR1 PE=1 SV=1	10.1916	10.3477	18.9734	16.0596	16.0109	17.7499	12.9214	13.1334	13.9892	15.3641	13.1067	11.5739	11.1931	11.9814	18.7379	20.7158	15.9731	19.5958
Potri.001G257100	75.872	44.6544	67.3399	45.1829	61.1711	46.855	0.000325875	0.00169243	0.588548	8.07e-05	0.000917548	0.670967	0.00690843	0.019798	0.765966	0.26291	0.771069	0.887546	0.0774813	0.930865	0.806241	0.935487	0.987563	1.01184	0.561412	0.778102	1.04928	AT5G12480	calmodulin-domain protein kinase 7	Q38873	Calcium-dependent protein kinase 7 OS=Arabidopsis thaliana GN=CPK7 PE=1 SV=1	80.4327	80.901	66.2824	47.5912	44.6046	41.7673	69.5898	46.987	73.1089	66.5986	65.6164	75.9017	73.577	39.0618	42.1306	49.1907	56.0568	45.4073
Potri.001G257500	24.708	21.3294	26.8355	23.4862	24.6348	21.4432	0.224232	0.193613	0.863258	0.0853085	0.112483	0.875191	0.094679	0.131092	0.870443	0.386524	0.819666	1.08611	0.971166	0.990334	0.997037	0.395868	0.95806	1.10112	0.999528	0.845393	1.00534	AT3G20920	translocation protein-related		NA	29.8018	21.9707	22.3515	22.5794	20.8695	20.5392	24.2817	24.3837	30.0632	25.897	24.6138	31.7388	26.8705	18.7771	20.0782	25.5915	27.5266	27.0723
Potri.001G258000	16.5115	16.4726	15.0314	17.1692	15.3933	16.8335	0.97797	0.562989	0.997642	0.139157	0.160539	1.14222	0.394246	0.357519	1.09356	0.365233	0.81292	0.910357	0.51632	0.955101	0.932276	0.745989	0.9708	1.04229	0.891971	0.833357	1.02191	AT3G20890	RNA-binding (RRM/RBD/RNP motifs) family protein	Q60HC3	Heterogeneous nuclear ribonucleoprotein F OS=Macaca fascicularis GN=HNRNPF PE=2 SV=3	18.6118	15.6907	15.232	18.731	15.2757	15.411	16.5687	12.9424	12.5906	16.2984	17.537	16.9405	12.3419	17.5414	13.9449	20.2394	14.2418	17.977
Potri.001G258700	12.0953	9.89579	14.279	10.269	12.5904	11.8705	0.188303	0.169947	0.818153	0.0154337	0.0321664	0.719167	0.924025	0.615287	0.942817	0.295295	0.787031	1.18054	0.970968	0.990334	1.04094	0.939843	0.988233	1.03771	0.258883	0.709795	1.19955	AT5G12870	myb domain protein 46	Q9LXV2	Transcription factor MYB46 OS=Arabidopsis thaliana GN=MYB46 PE=2 SV=1	9.75654	15.2719	11.2574	8.79817	11.4082	9.481	14.5568	9.85576	10.6741	14.392	15.1515	15.7722	19.5505	5.71342	9.0386	11.7474	14.3626	12.0166
Potri.001G258900	16.0004	17.8787	15.0142	16.1205	14.7791	15.5073	0.28199	0.230013	1.11739	0.380922	0.327951	1.07368	0.524886	0.429862	1.04928	0.579981	0.881243	0.938369	0.538809	0.955101	0.92367	0.255779	0.95806	0.901658	0.0826174	0.707304	0.867365	AT1G50920	Nucleolar GTP-binding protein	Q9C6I8	Nucleolar GTP-binding protein 1 OS=Arabidopsis thaliana GN=At1g50920 PE=2 SV=1	18.905	13.8746	15.2215	18.1124	16.9174	18.6062	16.7089	11.2834	18.9488	15.135	12.4937	17.5747	12.9552	14.5673	19.683	17.0819	13.0515	14.572
Potri.001G259200	9.23422	14.1599	8.76031	14.989	9.70641	15.5726	0.014878	0.0256721	1.53342	2.34e-06	0.000105806	1.71102	0.000171125	0.00143398	1.60436	0.58734	0.882708	0.948679	0.725844	0.972706	1.05113	0.535513	0.95806	1.05855	0.360857	0.722824	1.09976	AT1G51260	lysophosphatidyl acyltransferase 3	Q9SYC8	1-acyl-sn-glycerol-3-phosphate acyltransferase 3 OS=Arabidopsis thaliana GN=LPAT3 PE=2 SV=1	8.41279	10.0522	9.23768	16.888	10.3356	15.2562	7.13835	10.6715	9.48047	7.89198	10.3509	7.58854	8.20044	13.8288	17.7837	15.4013	16.6025	16.2473
Potri.001G260900	18.6032	23.2229	21.4336	20.9085	23.4527	24.5856	0.0750734	0.085007	1.24833	0.910059	0.585127	0.975499	0.567022	0.45074	1.0483	0.442243	0.834763	1.15215	0.302804	0.949822	1.26069	0.36336	0.95806	0.900338	0.571696	0.779734	1.05868	AT3G63460	transducin family protein / WD-40 repeat family protein	Q55CT5	Protein transport protein SEC31 OS=Dictyostelium discoideum GN=sec31 PE=3 SV=1	16.489	20.8483	18.4722	19.9395	22.9094	26.8199	15.581	25.3751	21.9418	22.3547	20.1748	14.1919	30.4162	20.1031	24.3717	15.33	29.0296	17.9776
Potri.001G261000	23.997	25.3245	28.4609	27.512	27.478	27.823	0.711115	0.453617	1.05532	0.908177	0.584497	0.966662	0.746671	0.540999	1.01256	0.36339	0.811701	1.18602	0.516814	0.955101	1.14506	0.407456	0.95806	1.08638	0.321401	0.714873	1.09866	AT3G60910	S-adenosyl-L-methionine-dependent methyltransferases superfamily protein	A5PK19	Methyltransferase-like protein 13 OS=Bos taurus GN=METTL13 PE=2 SV=1	23.1696	24.3948	24.4267	29.6512	26.1151	20.2073	31.1954	24.1238	15.4839	32.0681	34.4203	28.6078	33.3268	34.5991	23.182	25.459	24.2295	29.5077
Potri.001G261700	12.1809	11.2949	11.8823	12.7897	12.4821	13.207	0.501442	0.352694	0.927268	0.499251	0.395679	1.07637	0.583845	0.459776	1.05808	0.753049	0.921695	0.975489	0.930513	0.98644	1.02473	0.377224	0.95806	1.13234	0.214329	0.707304	1.16929	AT5G28040	DNA-binding storekeeper protein-related transcriptional regulator		NA	11.3758	13.0582	12.1086	14.4914	11.1811	8.2123	12.3623	11.3358	12.4679	8.75504	13.6673	9.33941	15.2484	16.0163	10.2787	13.28	12.5116	15.1967
Potri.001G261800	36.7001	53.7448	37.0605	53.0236	32.2739	50.2758	0.0073718	0.0154726	1.46443	0.00149263	0.0060129	1.43073	5.95e-05	0.000702249	1.55779	0.907484	0.950896	1.00982	0.327375	0.949849	0.879396	0.814546	0.977348	0.986581	0.389378	0.728674	0.935454	AT5G13780	Acyl-CoA N-acyltransferases (NAT) superfamily protein	Q3UX61	N-alpha-acetyltransferase 11 OS=Mus musculus GN=Naa11 PE=2 SV=1	44.9222	33.8357	31.3423	50.5796	51.1757	59.4791	41.3985	35.6659	32.9408	37.747	30.59	46.7172	34.3639	61.3204	50.8008	41.5331	38.8882	56.3347
Potri.001G261900	11.3322	12.1496	11.5916	9.82326	11.3488	11.9611	0.477068	0.339854	1.07213	0.069273	0.0968398	0.847448	0.599216	0.468333	1.05395	0.82301	0.936973	1.02289	0.986861	0.991441	1.00147	0.085335	0.95806	0.808526	0.808013	0.818245	0.984489	AT5G13760	Plasma-membrane choline transporter family protein	Q869R1	CTL-like protein DDB_G0274487 OS=Dictyostelium discoideum GN=DDB_G0274487 PE=3 SV=1	11.9133	9.66448	12.4189	12.9047	11.6333	11.9108	10.7783	11.24	10.0632	11.0403	14.5532	12.0621	11.404	8.74237	13.3794	7.03202	9.26147	8.8745
Potri.001G262000	14.8467	16.5544	14.2856	16.2125	13.1614	16.0268	0.399468	0.298434	1.11502	0.134676	0.156572	1.13489	0.105782	0.141692	1.21771	0.842129	0.939862	0.962204	0.506742	0.955101	0.886486	0.808633	0.976242	0.97935	0.713424	0.804124	0.96813	AT3G52040	unknown protein; Has 37 Blast hits to 37 proteins in 15 species: Archae - 0; Bacteria - 0; Metazoa - 0; Fungi - 0; Plants - 37; Viruses - 0; Other Eukaryotes - 0 (source: NCBI BLink).		NA	10.2598	16.3689	17.9114	15.9474	15.0178	18.6979	16.9724	12.3822	10.8302	13.1253	15.0988	19.3958	12.1942	17.2984	15.1981	14.9662	15.1551	15.8069
Potri.001G262100	108.361	240.967	105.297	204.769	120.606	197.494	0.000555163	0.00246373	2.22375	0.000407159	0.0025935	1.94468	0.00123103	0.00570327	1.63751	0.920731	0.95591	0.971725	0.502267	0.955101	1.113	0.318975	0.95806	0.84978	0.147201	0.707304	0.819587	AT5G59240	Ribosomal protein S8e family protein	Q08069	40S ribosomal protein S8 OS=Zea mays GN=RPS8 PE=2 SV=2	138.91	81.3295	104.843	196.176	229.085	297.64	126.479	101.883	100.38	99.0037	97.1174	122.045	90.1702	205.859	265.249	138.986	129.133	168.708
Potri.001G262200	8.01285	6.20983	7.21132	6.50093	7.64684	6.6861	0.0549942	0.0675787	0.774984	0.180107	0.193222	0.901489	0.204523	0.226369	0.874361	0.347374	0.806553	0.89997	0.712019	0.972706	0.954323	0.566597	0.95806	1.04688	0.657865	0.796003	1.0767	AT5G12470	Protein of unknown function (DUF3411)		NA	9.22346	6.8137	8.00138	5.49883	6.26145	6.86921	5.86294	7.76221	8.0067	6.04415	8.38915	6.73891	7.67521	6.22755	6.55654	6.51405	6.25039	6.60047
Potri.001G263700	15.1262	39.156	18.6473	43.5336	25.2821	49.0208	2.05e-05	0.000364841	2.58863	0.000109209	0.00112167	2.33458	0.00135651	0.00613984	1.93896	0.127742	0.699917	1.23278	0.0284413	0.79185	1.67141	0.856984	0.982227	1.1118	0.22956	0.709795	1.25194	AT5G13710	sterol methyltransferase 1	Q9LM02	Cycloartenol-C-24-methyltransferase OS=Arabidopsis thaliana GN=SMT1 PE=2 SV=1	13.4717	15.4458	16.461	40.2191	31.6862	45.5628	20.5858	21.4439	14.0687	18.196	20.5256	13.772	21.9389	78.9747	55.258	21.0859	31.6641	37.9482
Potri.001G264500	32.0396	24.6502	29.2906	26.6006	27.7942	25.4453	0.0214723	0.0336317	0.769365	0.263307	0.254467	0.908161	0.245263	0.257365	0.915491	0.384224	0.819199	0.9142	0.198002	0.949822	0.867493	0.520068	0.95806	1.07912	0.688597	0.799893	1.03226	AT3G27310	plant UBX domain-containing protein 1	Q9BZE9	Tether containing UBX domain for GLUT4 OS=Homo sapiens GN=ASPSCR1 PE=1 SV=1	35.2173	32.9071	27.9945	25.8077	23.999	24.1438	32.4962	23.9875	24.8898	28.1312	35.065	34.1534	26.3113	33.3841	22.4624	28.1443	22.6669	27.7598
Potri.001G265100	15.703	11.011	16.0012	11.2988	16.2031	12.8973	0.00459985	0.0110075	0.701205	0.00116215	0.00508834	0.706124	0.0480961	0.0809934	0.795975	0.892849	0.948504	1.01899	0.864698	0.98148	1.03185	0.935933	0.987563	1.02614	0.147815	0.707304	1.17131	AT5G47940	unknown protein; Has 1807 Blast hits to 1807 proteins in 277 species: Archae - 0; Bacteria - 0; Metazoa - 736; Fungi - 347; Plants - 385; Viruses - 0; Other Eukaryotes - 339 (source: NCBI BLink).		NA	17.3472	15.7259	14.0358	10.8035	11.5617	10.6678	12.9095	14.6883	17.4258	15.3643	14.9298	16.485	20.2054	8.33873	11.0593	11.9565	15.8315	11.4099
Potri.001G266000	15.1853	6.7877	13.006	11.4147	11.9968	8.03413	0.000144567	0.00100239	0.446992	0.319111	0.29038	0.877647	0.0396795	0.0701093	0.669692	0.287036	0.786131	0.856485	0.163645	0.949822	0.790024	0.140335	0.95806	1.68167	0.311018	0.71266	1.18363	AT5G12840	nuclear factor Y, subunit A1	Q9LXV5	Nuclear transcription factor Y subunit A-1 OS=Arabidopsis thaliana GN=NFYA1 PE=2 SV=1	13.6213	15.5245	16.4101	6.7346	8.42072	5.20779	11.6841	16.8968	6.38787	15.4287	14.0418	12.4322	14.1704	7.33011	7.42217	22.4643	14.1631	11.1666
Potri.001G266200	8.64676	8.78964	7.88642	9.29575	8.53122	9.45234	0.856497	0.516833	1.01652	0.0877771	0.114679	1.1787	0.338922	0.322775	1.10797	0.453887	0.838642	0.912067	0.976931	0.990437	0.986638	0.679611	0.962066	1.05758	0.566518	0.778477	1.07539	AT4G15030	CONTAINS InterPro DOMAIN/s: Folate-sensitive fragile site protein Fra10Ac1 (InterPro:IPR019129); Has 8455 Blast hits to 5700 proteins in 376 species: Archae - 6; Bacteria - 264; Metazoa - 3820; Fungi - 744; Plants - 645; Viruses - 76; Other Eukaryotes - 2900 (source: NCBI BLink).	Q70Z53	Protein FRA10AC1 OS=Homo sapiens GN=FRA10AC1 PE=1 SV=3	9.62261	6.81159	9.50608	8.76611	7.74102	9.8618	8.9359	7.33353	6.5035	7.97834	7.39169	10.1043	6.95771	7.9468	9.61664	11.1212	12.1423	8.7152
Potri.001G266400	36.9371	37.589	41.4154	37.68	43.9983	41.5827	0.925737	0.544413	1.01765	0.351959	0.3107	0.909805	0.637772	0.487782	0.945098	0.387829	0.819666	1.12124	0.263362	0.949822	1.19117	0.887556	0.985864	1.00242	0.535719	0.775047	1.10625	AT5G05170	Cellulose synthase family protein	Q941L0	Cellulose synthase A catalytic subunit 3 [UDP-forming] OS=Arabidopsis thaliana GN=CESA3 PE=1 SV=2	39.8027	38.5842	32.4243	30.4637	43.4764	38.8269	31.2828	43.0948	47.224	45.7234	41.5364	31.5335	49.5132	19.9016	35.9518	40.3739	58.343	38.0086
Potri.001G267300	13.9259	7.15521	11.3068	8.59554	11.9215	9.72732	0.000146969	0.00101505	0.513805	0.021944	0.0415634	0.760213	0.23545	0.250009	0.81595	0.0483069	0.621264	0.811921	0.308329	0.949849	0.856062	0.485136	0.95806	1.2013	0.0375087	0.707304	1.35947	AT3G08500	myb domain protein 83	Q9LXV2	Transcription factor MYB46 OS=Arabidopsis thaliana GN=MYB46 PE=2 SV=1	11.8667	15.729	14.1821	7.17127	7.59007	6.7043	12.4914	10.3267	11.5428	9.87646	12.8681	11.6596	10.3822	5.07968	6.20641	12.9857	13.9058	7.98279
Potri.001G267800	213.489	241.196	200.213	231.76	198.203	236.281	0.193868	0.173737	1.12978	0.0954007	0.121879	1.15757	0.0440652	0.0758838	1.19211	0.486983	0.845074	0.937816	0.472045	0.954785	0.928401	0.637696	0.961527	0.960878	0.775831	0.813914	0.979621	AT5G13490	ADP/ATP carrier 1	O22342	ADP,ATP carrier protein 1, mitochondrial OS=Gossypium hirsutum GN=ANT1 PE=2 SV=1	199.517	217.299	223.65	257.004	219.294	247.29	174.338	181.114	158.613	213.883	257.98	190.314	225.25	281.756	223.211	186.852	225.391	230.468
Potri.001G268200	16.5627	12.2832	18.1258	15.1744	17.0442	13.6901	0.0178438	0.0292406	0.741616	0.0565224	0.08319	0.837173	0.00732422	0.020574	0.803215	0.339946	0.801387	1.09437	0.766376	0.972853	1.02907	0.181734	0.95806	1.23538	0.206655	0.707304	1.11454	AT3G08505	zinc finger (CCCH-type/C3HC4-type RING finger) family protein	E0X9N4	Zinc finger CCCH domain-containing protein 69 OS=Arabidopsis thaliana GN=At3g63550 PE=3 SV=1	17.7492	16.8644	15.0745	14.1437	12.1582	10.5476	18.0149	14.6115	18.1228	19.9759	18.4963	20.0503	17.6088	15.4335	12.4667	19.783	14.1819	17.2875
Potri.001G268500	203.998	153.14	140.388	133.567	252.693	145.709	0.296848	0.239111	0.750696	0.545265	0.419476	0.951415	0.00165541	0.00708541	0.576625	0.246183	0.765046	0.688185	0.181829	0.949822	1.23871	0.402076	0.95806	0.872189	0.700182	0.802632	0.951474				#NA	305.835	181.623	124.535	113.129	172.803	173.489	21.5534	226.678	183.261	145.459	213.631	24.4841	167.65	189.807	71.0073	94.1806	102.534	157.618
Potri.001G269200	9.57901	9.42276	8.67455	9.39277	9.17717	9.48566	0.862371	0.519185	0.983688	0.237949	0.236072	1.0828	0.664116	0.500759	1.03362	0.266159	0.773775	0.905579	0.676496	0.966845	0.958049	0.946239	0.989199	0.996818	0.952141	0.840556	1.00668	AT3G12640	RNA binding (RRM/RBD/RNP motifs) family protein	A6NDY0	Embryonic polyadenylate-binding protein 2 OS=Homo sapiens GN=PABPN1L PE=2 SV=1	10.072	8.88616	9.77888	10.0225	8.97798	9.26779	7.72033	8.1451	9.82772	8.34072	8.48941	8.34335	9.85523	10.6886	9.38337	9.63819	8.20156	9.2776
Potri.001G269400	51.2888	48.999	47.9033	47.6078	51.187	42.3518	0.637247	0.419055	0.955355	0.780047	0.531885	0.993832	0.0851012	0.121415	0.827394	0.521802	0.86432	0.933992	0.975923	0.990334	0.998014	0.950011	0.989897	0.971607	0.489433	0.760338	0.864339	AT3G12630	A20/AN1-like zinc finger family protein	Q9LHJ8	Zinc finger A20 and AN1 domain-containing stress-associated protein 5 OS=Arabidopsis thaliana GN=SAP5 PE=2 SV=1	59.2679	51.1838	43.4147	71.0674	42.4982	33.4315	37.8621	57.6274	47.7722	46.8249	55.1254	43.4838	46.6274	78.5558	33.2279	42.8063	39.2401	43.8021
Potri.001G269500	19.0095	30.8579	17.9915	28.8676	18.791	26.956	0.00224496	0.00657367	1.62329	0.000308139	0.0021778	1.60451	0.0133997	0.031693	1.43452	0.594276	0.883708	0.946451	0.832093	0.979507	0.988507	0.564302	0.95806	0.935501	0.272381	0.710585	0.873554	AT2G03870	Small nuclear ribonucleoprotein family protein	Q54HF6	Probable U6 snRNA-associated Sm-like protein LSm7 OS=Dictyostelium discoideum GN=lsm7 PE=3 SV=1	17.1495	18.3424	21.5365	25.6239	31.0892	35.8605	22.339	15.501	13.171	19.0751	19.0667	21.372	15.4159	24.7286	30.2668	20.6981	23.1303	28.8112
Potri.001G269600	105.006	231.006	106.068	207.494	126.848	199.217	3.32e-05	0.000448928	2.19993	0.000137563	0.00130551	1.95623	0.00215432	0.00841646	1.57051	0.97483	0.966508	1.01012	0.320801	0.949849	1.20801	0.419737	0.95806	0.89822	0.172007	0.707304	0.862389	AT2G19740	Ribosomal protein L31e family protein	Q9M573	60S ribosomal protein L31 OS=Perilla frutescens GN=RPL31 PE=2 SV=1	111.92	93.1475	109.95	211.126	212.792	269.099	124.669	99.1984	90.3757	99.44	123.65	119.46	85.6835	243.023	247.218	132.778	136.316	188.401
Potri.001G269900	99.0547	69.8899	85.3742	76.4466	86.2957	73.7786	0.00303477	0.00821166	0.705569	0.0899256	0.11693	0.89543	0.0312599	0.0588305	0.854952	0.0841865	0.659704	0.861889	0.174071	0.949822	0.871192	0.324109	0.95806	1.09382	0.413661	0.734869	1.05564	AT3G52120	SWAP (Suppressor-of-White-APricot)/surp domain-containing protein / D111/G-patch domain-containing protein	Q94C11	SURP and G-patch domain-containing protein 1-like protein OS=Arabidopsis thaliana GN=At3g52120 PE=2 SV=1	90.9993	106.843	99.3217	72.765	65.5013	71.4033	84.505	84.1758	78.8684	83.8019	97.9552	90.795	77.5179	92.8921	67.7909	75.5626	80.9058	81.1524
Potri.001G270100	20.0782	24.4969	19.6524	26.2645	17.8078	23.6147	0.074663	0.0846149	1.22007	0.000354427	0.00240094	1.33645	0.00638294	0.0188078	1.32609	0.768495	0.925295	0.978793	0.295037	0.949822	0.886919	0.345608	0.95806	1.07216	0.685917	0.799893	0.963989	AT3G12160	RAB GTPase homolog A4D	Q9LH50	Ras-related protein RABA4d OS=Arabidopsis thaliana GN=RABA4D PE=1 SV=1	20.6524	19.3614	20.2209	27.8741	21.3709	24.2457	22.8254	15.0615	16.73	21.161	21.6194	21.2433	18.9265	27.8927	26.5119	26.0825	23.7011	27.0763
Potri.001G270800	35.8566	22.0382	17.562	11.7747	23.0747	18.725	0.00128183	0.0044147	0.614622	0.00779561	0.0196459	0.670466	0.353854	0.332531	0.811497	0.000237836	0.0577254	0.489785	0.0392757	0.84111	0.643527	0.00164678	0.309562	0.534286	0.233471	0.709795	0.849661	AT1G12740	cytochrome P450, family 87, subfamily A, polypeptide 2	Q7XU38	Cytochrome P450 87A3 OS=Oryza sativa subsp. japonica GN=CYP87A3 PE=2 SV=3	37.9121	29.4778	40.1798	22.8826	21.1665	22.0656	21.0292	16.0267	14.4525	14.394	24.0784	20.7147	12.2385	13.8091	8.266	7.63897	7.30459	13.3464
Potri.001G271100	13.4918	18.1834	13.9789	18.5711	13.0748	20.0094	0.0131909	0.0235226	1.34774	0.00384274	0.0116727	1.32851	0.00235279	0.00900947	1.53037	0.851093	0.941607	1.03611	0.704019	0.972116	0.969095	0.855987	0.982227	1.02132	0.37736	0.725917	1.10042	AT5G48020	2-oxoglutarate (2OG) and Fe(II)-dependent oxygenase superfamily protein		NA	13.2871	13.3113	13.877	19.3551	15.6688	19.5264	15.5921	13.2006	9.46429	12.6911	16.6096	14.6282	15.6667	21.0115	19.8055	14.1563	15.8384	20.088
Potri.001G271500	69.0161	159.008	70.8572	134.472	81.9175	124.406	8.22e-05	0.000697272	2.30393	0.00235792	0.00821691	1.89779	0.00728028	0.0205086	1.51868	0.778187	0.929055	1.02668	0.460638	0.954785	1.18693	0.32626	0.95806	0.845693	0.0740002	0.707304	0.782389	AT1G74050	Ribosomal protein L6 family protein	P34091	60S ribosomal protein L6 OS=Mesembryanthemum crystallinum GN=RPL6 PE=2 SV=1	67.9042	62.566	76.5781	133.905	143.84	199.279	76.6556	78.085	60.5289	73.6709	72.3726	73.6016	61.0861	134.264	183.963	77.0238	83.1349	113.374
Potri.001G271800	8.43695	7.91311	8.17715	7.33692	7.57219	7.47403	0.647646	0.423991	0.937912	0.142507	0.163152	0.897246	0.897518	0.605318	0.987037	0.817316	0.936973	0.969208	0.425381	0.949849	0.897504	0.422205	0.95806	0.927184	0.461799	0.751646	0.944512	AT5G19485	transferases;nucleotidyltransferases	Q54FQ8	Translation initiation factor eIF-2B subunit gamma OS=Dictyostelium discoideum GN=eif2b3 PE=3 SV=1	10.1842	7.00538	8.12126	8.303	7.48311	7.95323	7.62361	7.0438	8.29366	8.87296	7.99773	8.5521	8.85622	5.93654	8.79483	6.83077	6.6714	8.1538
Potri.001G272100	14.3038	11.0165	14.1736	13.1098	14.7361	13.1676	0.0278923	0.0407128	0.770182	0.556881	0.425492	0.924946	0.444305	0.387407	0.893557	0.820256	0.936973	0.990898	0.974927	0.990334	1.03023	0.124308	0.95806	1.19001	0.0569463	0.707304	1.19526	AT2G43760	molybdopterin biosynthesis MoaE family protein	O22827	Molybdopterin synthase catalytic subunit OS=Arabidopsis thaliana GN=MOCS2 PE=2 SV=1	15.5783	13.7587	13.5743	12.4056	9.58642	11.0575	18.707	11.9353	10.5054	13.0463	16.0474	18.5473	10.4263	15.8996	11.9846	13.3973	9.9072	11.7791
Potri.001G272300	29.3806	36.5312	34.9593	39.5265	30.6756	41.6266	0.0433355	0.0563351	1.24338	0.175962	0.190168	1.13064	0.00819143	0.0223813	1.35699	0.0677821	0.646414	1.18988	0.867164	0.98148	1.04408	0.542102	0.95806	1.08199	0.157648	0.707304	1.13948	AT2G26770	plectin-related		NA	29.7559	30.267	28.1188	41.284	34.8348	33.4748	32.5617	34.1383	29.0444	34.2186	37.4046	37.5562	39.7912	29.2558	37.368	41.1303	48.0357	47.332
Potri.001G272700	802.172	644.611	753.787	869.739	729.709	845.85	0.0969752	0.103249	0.803582	0.0885975	0.115491	1.15383	0.148778	0.180771	1.15916	0.574559	0.880515	0.939683	0.453777	0.953154	0.909667	0.0110576	0.95806	1.34925	0.0225334	0.707304	1.31219	AT5G62690	tubulin beta chain 3	P93176	Tubulin beta chain OS=Hordeum vulgare GN=TUBB PE=2 SV=1	885.513	868.875	652.127	755.882	610.005	567.945	775.235	625.736	621.089	777.775	761.171	734.942	980.563	889.067	745.384	874.551	950.262	1006.67
Potri.001G272800	945.854	894.253	1023.2	1146.2	922.931	1111.17	0.674786	0.437257	0.945445	0.254358	0.248128	1.12021	0.0512184	0.0845783	1.20395	0.597338	0.886152	1.08177	0.878795	0.982294	0.975765	0.0555996	0.95806	1.28174	0.0409337	0.707304	1.24256	AT5G62690	tubulin beta chain 3	P93176	Tubulin beta chain OS=Hordeum vulgare GN=TUBB PE=2 SV=1	950.187	1113.7	773.676	955.35	848.537	878.872	1200.56	723.383	855.457	958.508	986.049	1074.42	1364.03	1029.83	884.513	1206.87	1381.08	1386.38
Potri.001G273000	38.1323	17.2573	32.1536	17.7876	32.106	18.9746	0.000161501	0.00106522	0.452563	0.00038955	0.00254634	0.553208	0.00463342	0.014914	0.590999	0.154755	0.716364	0.843211	0.20069	0.949822	0.841963	0.975656	0.992039	1.03073	0.725686	0.806652	1.09951	AT1G08500	early nodulin-like protein 18		NA	35.0078	40.0885	39.3006	14.7999	22.6576	14.3143	36.8956	20.3773	31.9565	31.6836	39.4363	32.5416	32.184	21.9368	7.05251	16.461	16.7057	20.14
Potri.001G273200	37.8709	40.5584	33.3837	43.0943	34.7131	40.8976	0.651697	0.425957	1.07096	0.0167352	0.0340828	1.29088	0.0891444	0.125619	1.17816	0.353352	0.809347	0.881515	0.553014	0.955101	0.916618	0.623126	0.961527	1.06253	0.829717	0.823376	1.00836	AT5G12190	RNA-binding (RRM/RBD/RNP motifs) family protein	Q9FMP4	Pre-mRNA branch site p14-like protein OS=Arabidopsis thaliana GN=At5g12190 PE=2 SV=1	46.5277	30.2365	36.8484	45.4119	30.6757	45.5875	41.4783	27.0217	29.7254	28.4549	39.8353	40.752	26.4185	57.1049	42.3195	39.0978	29.474	42.8951
Potri.001G273400	24.0713	15.8354	25.5845	22.7681	19.7844	16.3643	0.00379232	0.00962837	0.657855	0.269267	0.258612	0.889918	0.138284	0.172074	0.827131	0.692186	0.910286	1.06286	0.170783	0.949822	0.821909	0.117588	0.95806	1.4378	0.870097	0.82862	1.0334	AT5G12200	pyrimidine 2	Q55DL0	Dihydropyrimidinase OS=Dictyostelium discoideum GN=pyd2 PE=1 SV=1	26.9964	19.8285	25.3889	16.9201	15.7596	14.8265	31.5873	26.6957	26.7498	20.5395	18.8532	32.1103	22.5556	18.2841	18.5038	44.8866	20.3488	20.8527
Potri.001G273900	84.0316	63.1612	70.1806	63.4968	72.7026	81.6304	0.0192213	0.0309784	0.751637	0.374848	0.324335	0.904763	0.342781	0.325203	1.1228	0.162503	0.71796	0.835169	0.284199	0.949822	0.865181	0.992216	0.994552	1.00531	0.0592467	0.707304	1.29241	AT2G32560	F-box family protein	Q6NLB1	F-box protein At2g26850 OS=Arabidopsis thaliana GN=At2g26850 PE=2 SV=1	80.0674	96.9401	75.0873	69.464	59.4485	60.5712	71.6215	60.3989	56.4955	56.8942	95.4388	91.7091	58.7063	67.8568	65.3408	72.9336	60.5887	64.0081
Potri.001G274300	30.4608	72.1944	29.8805	67.23	37.674	63.1249	0.000672458	0.00282283	2.37008	0.000672283	0.00362525	2.24996	0.00120479	0.00562989	1.67556	0.883087	0.947253	0.980949	0.299883	0.949822	1.2368	0.569254	0.95806	0.931235	0.334309	0.717141	0.874373	AT1G14980	chaperonin 10	P34893	10 kDa chaperonin OS=Arabidopsis thaliana GN=CPN10 PE=2 SV=1	30.8299	21.6015	38.9509	61.0449	61.315	94.2234	44.508	29.1595	22.2182	21.3843	34.2061	35.642	22.0451	73.0284	81.8546	44.6926	31.1523	59.3319
Potri.001G274400	31.2262	26.4397	26.8953	29.6064	28.8691	24.625	0.115744	0.117675	0.846715	0.315422	0.287842	1.1008	0.14582	0.178359	0.852986	0.25123	0.765861	0.861305	0.50267	0.955101	0.924516	0.368124	0.95806	1.11977	0.3359	0.717264	0.931363	AT5G12240	unknown protein; FUNCTIONS IN: molecular_function unknown; INVOLVED IN: biological_process unknown; LOCATED IN: cellular_component unknown; EXPRESSED IN: 19 plant structures; EXPRESSED DURING: 10 growth stages.		NA	35.412	29.518	28.7487	28.2731	24.8667	26.1794	36.0718	22.2679	23.6505	22.7647	26.1643	38.1576	19.1904	37.1459	24.3007	28.428	22.086	28.0744
Potri.001G274500	14.4512	12.7492	14.6394	13.1821	14.155	14.2257	0.30117	0.241623	0.882224	0.222648	0.225516	0.900454	0.923402	0.615253	1.005	0.901214	0.949414	1.01303	0.839588	0.980246	0.979503	0.842681	0.979134	1.03396	0.294417	0.71266	1.11581	AT2G26780	ARM repeat superfamily protein	Q5VYK3	Proteasome-associated protein ECM29 homolog OS=Homo sapiens GN=ECM29 PE=1 SV=2	16.7111	13.9172	12.7252	10.6587	13.1083	14.4805	13.8825	13.1176	17.2166	15.7159	12.4135	13.537	16.5928	8.34815	13.1815	15.3134	15.6735	14.1936
Potri.001G275200	15.5527	11.9793	16.0039	13.1932	15.6687	14.4856	0.0332018	0.0460915	0.770239	0.0639156	0.091432	0.824376	0.528817	0.431954	0.924491	0.783898	0.930569	1.02901	0.96068	0.98993	1.00746	0.671853	0.961654	1.10134	0.0900597	0.707304	1.20922	AT5G19390	Rho GTPase activation protein (RhoGAP) with PH domain	Q91YM2	Rho GTPase-activating protein 35 OS=Mus musculus GN=Arhgap35 PE=1 SV=3	17.1073	15.4033	14.1474	10.1445	13.1626	12.6307	14.8762	15.301	17.9892	16.1334	14.0748	14.4854	19.1674	7.65272	12.8037	16.376	17.8717	13.3491
Potri.001G275300	13.978	8.6711	10.049	7.81466	12.9599	7.81759	0.000913864	0.00350953	0.620339	0.0812264	0.108809	0.777657	0.0167066	0.0371685	0.603213	0.0419469	0.614909	0.718914	0.508583	0.955101	0.927165	0.36974	0.95806	0.901231	0.335134	0.717141	0.901569	AT4G29070	Phospholipase A2 family protein		NA	14.4084	14.0016	13.524	9.97216	8.41125	7.62988	10.6964	11.2023	7.31521	10.4108	16.1089	8.12324	6.48603	6.1815	7.50052	8.14011	6.68875	7.17705
Potri.001G275400	27.6162	21.2061	27.1284	22.892	27.0628	22.1883	0.0558464	0.0683077	0.767886	0.0816346	0.109202	0.843839	0.0337062	0.062149	0.819883	0.865441	0.94503	0.982339	0.876631	0.982294	0.979961	0.600243	0.958788	1.0795	0.568792	0.778778	1.04632	AT5G19400	Telomerase activating protein Est1	Q5RJH6	Protein SMG7 OS=Mus musculus GN=Smg7 PE=1 SV=1	31.3327	28.9413	22.5745	22.7244	23.2058	17.688	21.0103	29.1801	30.7519	31.1042	22.9332	23.8929	31.0264	18.3796	21.7789	27.1866	30.4811	23.6184
Potri.001G275600	8.30781	8.77254	9.06589	11.0686	8.62346	9.98616	0.690515	0.444772	1.05594	0.00998563	0.0233418	1.2209	0.124007	0.158922	1.15802	0.361934	0.811701	1.09125	0.812407	0.977635	1.03799	0.0327381	0.95806	1.26173	0.179627	0.707304	1.13834	AT5G13500	unknown protein; FUNCTIONS IN: molecular_function unknown; INVOLVED IN: biological_process unknown; LOCATED IN: endomembrane system; EXPRESSED IN: 22 plant structures; EXPRESSED DURING: 13 growth stages; BEST Arabidopsis thaliana protein match is: unknown protein (TAIR:AT5G25265.1); Has 35333 Blast hits to 34131 proteins in 2444 species: Archae - 798; Bacteria - 22429; Metazoa - 974; Fungi - 991;…		NA	7.63828	7.49354	9.79162	10.4506	7.27806	8.58895	9.69388	8.5505	8.37746	9.51499	10.6272	8.38769	8.30951	12.5984	9.40388	10.7966	10.8431	13.2144
Potri.001G275800	36.1981	24.7274	41.739	23.9339	36.0916	25.3978	0.0197166	0.0315741	0.683112	0.00025737	0.00189399	0.573417	0.0291601	0.0558991	0.703704	0.36132	0.811597	1.15307	0.853966	0.981445	0.997058	0.786736	0.973901	0.967911	0.77014	0.813494	1.02711	AT5G12300	Calcium-dependent lipid-binding (CaLB domain) family protein		NA	40.6352	37.4051	30.554	18.2395	29.9466	25.996	31.9308	34.3397	37.0561	37.672	39.3643	54.3638	57.4466	15.0227	20.1373	27.7353	35.7144	24.8127
Potri.001G276100	9.89162	14.1393	8.01515	12.3315	9.04521	10.5368	0.0086588	0.0174491	1.42942	0.00642847	0.0169642	1.53852	0.363482	0.338748	1.1649	0.146375	0.710663	0.810297	0.518127	0.955101	0.914432	0.308499	0.95806	0.872145	0.055618	0.707304	0.745214	AT5G12320	ankyrin repeat family protein	Q9HFE7	Ankyrin repeat-containing protein P16F5.05c OS=Schizosaccharomyces pombe (strain 972 / ATCC 24843) GN=SPBP16F5.05c PE=2 SV=1	12.0154	8.57082	9.08864	14.3928	13.4685	14.5565	9.88413	9.36779	7.60702	5.36455	6.66149	10.158	7.06307	17.1712	13.7088	7.47605	9.68709	9.57029
Potri.001G276700	67.1823	69.3449	61.2859	67.542	59.6173	72.2969	0.723109	0.459042	1.03219	0.350047	0.309728	1.10208	0.0656265	0.100592	1.21268	0.376155	0.8171	0.912233	0.324293	0.949849	0.887396	0.724622	0.968304	0.974001	0.672046	0.796929	1.04257	AT2G03120	signal peptide peptidase	Q9D8V0	Minor histocompatibility antigen H13 OS=Mus musculus GN=Hm13 PE=1 SV=1	61.661	66.811	73.0748	66.2292	66.6031	75.2025	64.098	50.0762	45.4435	68.5342	75.4328	67.9547	57.4619	53.0304	59.9282	58.015	55.3082	85.4086
Potri.001G277100	28.7865	28.4738	27.8093	29.8746	24.3659	26.7528	0.925267	0.544334	0.989137	0.45687	0.372928	1.07427	0.315269	0.305922	1.09796	0.71252	0.91519	0.966051	0.251738	0.949822	0.846433	0.743566	0.970252	1.04919	0.502302	0.764031	0.939559	AT3G07910	FUNCTIONS IN: molecular_function unknown; INVOLVED IN: biological_process unknown; LOCATED IN: endomembrane system; EXPRESSED IN: 24 plant structures; EXPRESSED DURING: 15 growth stages; CONTAINS InterPro DOMAIN/s: Reactive oxygen species modulator 1 (InterPro:IPR018450); Has 192 Blast hits to 192 proteins in 80 species: Archae - 0; Bacteria - 0; Metazoa - 139; Fungi - 6; Plants - 39; Viruses - 0…		NA	24.1404	30.5107	31.7085	33.304	25.6682	26.4493	28.4881	26.2476	15.7272	34.1432	38.4642	28.6748	22.9197	38.2844	27.1346	27.1087	22.1327	24.8364
Potri.001G277800	67.4553	36.6931	52.7614	37.4114	47.0743	34.5771	0.0049747	0.01162	0.543962	0.0321576	0.0549653	0.709068	0.0767916	0.112579	0.734522	0.158556	0.717541	0.782168	0.048591	0.861475	0.697859	0.913209	0.985978	1.01957	0.693933	0.800977	0.942332	AT1G07170	PHF5-like protein	Q0WMV8	PHD finger-like domain-containing protein 5B OS=Arabidopsis thaliana GN=At1g07170 PE=2 SV=1	83.8219	64.8441	53.7	46.7157	37.9208	25.4429	79.9018	35.4544	51.8279	48.1989	52.9282	69.4401	31.5784	52.2612	28.5536	45.752	24.9337	45.7931
Potri.001G277900	48.3106	55.8914	42.0344	56.9648	45.4031	53.3387	0.181372	0.165147	1.15692	0.0166067	0.0338936	1.35519	0.154452	0.185267	1.17478	0.298099	0.788055	0.870086	0.623995	0.962353	0.939816	0.984071	0.993634	1.0192	0.576743	0.78099	0.954326	AT5G48870	Small nuclear ribonucleoprotein family protein	Q5R628	U6 snRNA-associated Sm-like protein LSm5 OS=Pongo abelii GN=LSM5 PE=3 SV=3	56.549	40.0504	48.3324	53.1704	54.1173	60.3866	51.8417	33.3292	40.2818	37.8051	48.3107	54.1426	28.5295	72.3494	56.5893	46.7703	40.2196	56.3823
Potri.001G278000	33.815	42.2861	30.0601	42.1877	35.2134	42.0178	0.0978376	0.103873	1.25051	0.00399119	0.0119644	1.40345	0.131576	0.166298	1.19323	0.317977	0.79375	0.888958	0.9717	0.990334	1.04135	0.955043	0.990049	0.997674	0.987946	0.844545	0.993655	AT1G65700	Small nuclear ribonucleoprotein family protein	Q5RCP3	N-alpha-acetyltransferase 38, NatC auxiliary subunit OS=Pongo abelii GN=NAA38 PE=3 SV=3	34.495	29.8617	37.0883	36.2789	38.6761	51.9033	36.6864	32.3742	21.0352	26.92	34.2969	35.4031	23.7049	37.5435	45.3368	35.476	31.3321	41.9708
Potri.001G278800	43.6557	45.0779	47.7831	47.8556	46.4151	51.3137	0.706665	0.451592	1.03258	0.903209	0.583139	1.00152	0.28025	0.281849	1.10554	0.497376	0.853234	1.09454	0.685505	0.969523	1.06321	0.831914	0.978886	1.06162	0.160154	0.707304	1.13833	AT3G11130	Clathrin, heavy chain	Q2QYW2	Clathrin heavy chain 2 OS=Oryza sativa subsp. japonica GN=Os12g0104800 PE=3 SV=1	45.9055	43.6886	41.373	43.4335	47.6986	44.1017	37.7778	46.4086	53.7569	52.2268	46.2499	37.2082	60.8536	27.3335	49.7048	48.5054	71.4027	51.1156
Potri.001G278900	158.157	186.35	160.423	189.2	166.907	188.827	0.127528	0.126869	1.17826	0.0211724	0.0404914	1.17938	0.198946	0.222052	1.13133	0.875041	0.947253	1.01433	0.752562	0.972706	1.05532	0.873567	0.984092	1.01529	0.913038	0.836693	1.01329	AT2G30060	RAN binding protein 1	P92985	Ran-binding protein 1 homolog c OS=Arabidopsis thaliana GN=RANBP1C PE=2 SV=1	143.54	144.779	186.153	184.097	172.566	202.387	155.92	152.427	145.12	152.846	203.514	145.486	167.648	184.544	201.504	164.452	184.815	192.831
Potri.001G279000	104.544	63.0343	95.1957	70.4821	81.7518	70.1574	0.000352711	0.00179046	0.602943	0.00281215	0.009315	0.740392	0.305423	0.298696	0.858175	0.334352	0.801387	0.910577	0.101461	0.949822	0.781982	0.392173	0.95806	1.11815	0.368185	0.724181	1.113	AT1G07120	FUNCTIONS IN: molecular_function unknown; INVOLVED IN: biological_process unknown; LOCATED IN: chloroplast envelope; EXPRESSED IN: inflorescence meristem, petal, leaf whorl, flower; EXPRESSED DURING: 4 anthesis, petal differentiation and expansion stage; BEST Arabidopsis thaliana protein match is: Tetratricopeptide repeat (TPR)-like superfamily protein (TAIR:AT4G18570.1); Has 288 Blast hits to 26…	Q9LI74	Protein CHUP1, chloroplastic OS=Arabidopsis thaliana GN=CHUP1 PE=1 SV=1	102.833	114.054	96.7462	61.4968	69.125	58.4811	86.3154	89.0892	72.6548	94.3076	110.177	108.295	105.531	64.6091	53.823	76.6197	87.3079	69.3863
Potri.001G279300	17.8941	10.3356	16.3178	9.15078	16.1487	9.01575	0.00125178	0.00433694	0.577601	8.24e-06	0.000210236	0.560784	0.00148678	0.00653256	0.558296	0.382029	0.817835	0.911911	0.4337	0.949849	0.902459	0.341631	0.95806	0.885361	0.329128	0.715875	0.872297	AT2G30080	ZIP metal ion transporter family	O64738	Zinc transporter 6, chloroplastic OS=Arabidopsis thaliana GN=ZIP6 PE=2 SV=1	19.1587	15.399	19.1246	12.6111	9.42449	8.97135	15.6342	16.5741	20.8198	15.7204	12.4137	15.5839	17.4787	12.124	8.20716	11.3558	6.84443	7.46429
Potri.001G279500	206.224	54.743	153.261	51.9803	148.125	49.8606	6.26e-06	0.000239413	0.265454	2.17e-07	3.27e-05	0.339161	9e-07	4.92e-05	0.336612	0.0560594	0.621882	0.743178	0.0463749	0.852757	0.71827	0.726912	0.968406	0.949533	0.52629	0.77085	0.910813	AT3G51780	BCL-2-associated athanogene 4	Q8RX71	BAG family molecular chaperone regulator 4 OS=Arabidopsis thaliana GN=BAG4 PE=1 SV=1	244.268	185.349	189.056	45.2909	72.1962	46.7419	172.628	88.3814	128.908	159.149	202.728	168.04	152.996	58.5421	26.1356	45.6374	53.6964	54.9125
Potri.001G279700	12.0375	9.48004	11.53	10.0885	9.92089	11.2763	0.0826865	0.0915451	0.787543	0.133696	0.155845	0.874978	0.177677	0.205114	1.13662	0.713	0.91519	0.957838	0.182322	0.949822	0.824166	0.567366	0.95806	1.06418	0.0701258	0.707304	1.18948	AT5G58575	CONTAINS InterPro DOMAIN/s: Sgf11, transcriptional regulation (InterPro:IPR013246); Has 30201 Blast hits to 17322 proteins in 780 species: Archae - 12; Bacteria - 1396; Metazoa - 17338; Fungi - 3422; Plants - 5037; Viruses - 0; Other Eukaryotes - 2996 (source: NCBI BLink).		NA	9.66707	13.3889	13.0565	10.0588	8.17051	10.2108	13.6926	11.7166	8.95292	11.1214	10.5539	14.3232	10.3491	12.6287	8.49243	10.3549	9.35859	11.369
Potri.001G279900	13.2067	10.5467	13.5482	13.4009	12.0305	12.1977	0.0673585	0.0781667	0.798585	0.90109	0.582232	0.989124	0.92514	0.615791	1.01389	0.849019	0.941523	1.02586	0.348061	0.949849	0.91094	0.0312626	0.95806	1.27062	0.185192	0.707304	1.15654	AT5G58560	Phosphatidate cytidylyltransferase family protein	Q2N2K0	Probable phytol kinase 3, chloroplastic OS=Glycine max PE=2 SV=1	13.8165	12.844	12.9597	13.0614	9.20914	9.36955	14.9092	13.3311	11.0076	14.1366	15.0558	15.1602	11.2369	13.8843	11.0524	13.196	13.8853	15.4726
Potri.001G280200	404.44	459.307	457.019	677.639	326.128	639.579	0.273043	0.224799	1.13566	0.0102211	0.0237464	1.48274	0.00109859	0.00530417	1.96113	0.373583	0.815877	1.13	0.264985	0.949822	0.806368	0.0566682	0.95806	1.47535	0.0209741	0.707304	1.39249	AT5G45840	Protein kinase family protein	Q9SIZ4	Inactive receptor-like serine/threonine-protein kinase At2g40270 OS=Arabidopsis thaliana GN=At2g40270 PE=1 SV=2	363.987	515.345	333.988	505.806	437.043	435.072	559.226	405.503	305.664	421.334	504.804	487.432	515.169	782.67	497.507	787.464	616.626	799.744
Potri.001G280400	48.923	46.4849	45.9973	61.3532	39.6412	66.2318	0.748183	0.470378	0.950165	0.0304939	0.0527028	1.33384	0.00506314	0.0159103	1.67078	0.637215	0.90017	0.940198	0.244104	0.949822	0.810278	0.107399	0.95806	1.31985	0.0246771	0.707304	1.4248	AT5G58530	Glutaredoxin family protein	Q9FLE8	Uncharacterized protein At5g39865 OS=Arabidopsis thaliana GN=At5g39865 PE=1 SV=1	39.2808	60.4158	47.0724	53.8555	43.2429	42.3564	52.7985	34.6646	36.6354	36.953	63.8959	45.7217	51.3122	74.8606	45.1902	51.6423	76.4619	74.8695
Potri.001G280500	13.5372	14.6438	15.0187	16.8817	14.0216	14.461	0.451535	0.326396	1.08174	0.0951424	0.121693	1.12404	0.634503	0.486543	1.03134	0.265105	0.773212	1.10944	0.966163	0.990334	1.03578	0.130171	0.95806	1.15282	0.877971	0.830278	0.987517	AT2G30105	CONTAINS InterPro DOMAIN/s: Leucine-rich repeat, typical subtype (InterPro:IPR003591), Leucine-rich repeat (InterPro:IPR001611), Ubiquitin (InterPro:IPR000626), Ubiquitin supergroup (InterPro:IPR019955); BEST Arabidopsis thaliana protein match is: Leucine-rich repeat (LRR) family protein (TAIR:AT5G07910.1).	P0C895	LRR repeats and ubiquitin-like domain-containing protein At2g30105 OS=Arabidopsis thaliana GN=At2g30105 PE=1 SV=1	14.8486	12.2753	13.4878	16.0319	12.9709	14.9285	13.9727	15.3306	15.3928	15.239	17.8706	14.1091	13.2163	14.359	17.1958	19.2037	17.3359	16.8775
Potri.001G280600	13.4736	15.1436	14.9759	13.954	15.0006	15.894	0.316225	0.250879	1.12395	0.298278	0.277464	0.93176	0.502744	0.418108	1.05956	0.235395	0.756903	1.1115	0.490505	0.955101	1.11333	0.426627	0.95806	0.921443	0.588234	0.785508	1.04955	AT2G30110	ubiquitin-activating enzyme 1	P93028	Ubiquitin-activating enzyme E1 1 OS=Arabidopsis thaliana GN=UBA1 PE=1 SV=1	13.9324	11.6823	14.806	13.32	14.6351	17.4757	13.957	14.7553	14.9357	15.0342	13.8485	14.7223	17.5784	13.0623	15.8738	11.539	18.1207	12.6127
Potri.001G281300	14.7459	15.2752	16.8715	15.3093	19.8754	14.5562	0.680304	0.439483	1.0359	0.633859	0.464662	0.907406	0.0485948	0.0816341	0.732374	0.640029	0.90017	1.14415	0.160986	0.949822	1.34786	0.903124	0.985864	1.00223	0.485738	0.759621	0.952929	AT5G58470	TBP-associated factor 15B		NA	16.0372	14.5356	13.6649	15.1748	15.0141	15.6368	10.7642	15.0823	29.9132	16.744	12.7921	13.024	19.7809	17.2131	15.2029	15.6364	22.2661	13.9209
Potri.001G282900	59.2336	85.6451	62.1534	86.9209	64.727	82.3461	0.00483934	0.0113867	1.44589	0.0102268	0.0237501	1.39849	0.0115544	0.028603	1.27221	0.632628	0.89935	1.04929	0.503176	0.955101	1.09274	0.913963	0.985978	1.0149	0.567756	0.778477	0.96148	AT5G09570	Cox19-like CHCH family protein		NA	52.5254	54.6358	70.5395	81.1412	87.1824	88.6118	55.6151	61.7142	58.7285	66.3321	69.2531	50.3427	73.088	119.591	84.321	59.5709	80.1813	77.8104
Potri.001G283100	7.48878	9.87366	9.12245	9.73737	8.30146	9.96251	0.0296252	0.042513	1.31846	0.475431	0.382718	1.06741	0.0597464	0.0940479	1.20009	0.221282	0.754779	1.21815	0.494393	0.955101	1.10852	0.8177	0.977455	0.986197	0.931569	0.838295	1.009	AT2G14170	aldehyde dehydrogenase 6B2	Q0WM29	Methylmalonate-semialdehyde dehydrogenase [acylating], mitochondrial OS=Arabidopsis thaliana GN=ALDH6B2 PE=2 SV=2	9.08362	7.02084	6.36187	9.84303	9.93053	9.84741	11.3253	10.3543	7.54728	7.94338	5.87639	10.5026	10.3079	7.81589	11.7304	11.2704	11.2618	8.19511
Potri.001G285300	24.2644	7.69179	15.8432	10.2849	21.3519	9.33051	0.000711206	0.00295028	0.316999	0.00859424	0.0211362	0.649165	4.24e-07	3.24e-05	0.436986	0.0698748	0.647998	0.652942	0.644106	0.963856	0.879971	0.100632	0.95806	1.33712	0.0844733	0.707304	1.21305	AT2G04305	Magnesium transporter CorA-like family protein		NA	35.7051	21.3671	15.7209	7.37104	10.2724	5.43192	9.73361	18.0794	21.6233	17.2181	20.3719	9.54704	14.3292	9.65432	6.86272	12.2107	12.5039	13.3943
Potri.001G285500	8.48949	14.8883	7.35764	11.2974	7.89927	13.6006	0.00646841	0.0140573	1.75373	0.000990912	0.0046307	1.53547	0.000558098	0.00333341	1.72175	0.184572	0.728921	0.866675	0.581086	0.960445	0.930476	0.102881	0.95806	0.758813	0.569083	0.778778	0.913507	AT5G09590	mitochondrial HSO70 2	Q01899	Heat shock 70 kDa protein, mitochondrial OS=Phaseolus vulgaris PE=2 SV=1	9.13429	6.94796	9.38623	10.747	14.9977	18.9202	6.54399	6.3343	7.39556	7.52	8.10717	8.26637	7.33606	10.5673	13.031	9.13859	8.02349	10.0017
Potri.001G285700	46.6036	42.925	48.0464	40.6139	49.6731	43.9613	0.714597	0.455008	0.921067	0.37974	0.327278	0.845306	0.449181	0.389886	0.885011	0.998418	0.971221	1.03096	0.75045	0.972706	1.06586	0.546033	0.95806	0.946159	0.825301	0.822224	1.02414	AT1G73150	global transcription factor group E3	Q9S7T1	Transcription factor GTE3, chloroplastic OS=Arabidopsis thaliana GN=GTE3 PE=1 SV=1	63.4161	39.5265	36.8682	42.9691	42.5219	43.2841	28.2297	48.8458	74.1191	46.1046	39.3591	29.6856	69.9808	40.101	39.0798	40.2517	57.9813	41.2754
Potri.001G285900	11.7329	6.62663	8.98677	7.91006	8.86398	7.37419	0.00567524	0.0127935	0.564791	0.0775443	0.105309	0.88019	0.0422758	0.0735623	0.831928	0.0628763	0.638503	0.765946	0.0905835	0.941521	0.755481	0.0660031	0.95806	1.19368	0.240279	0.709795	1.11281	AT5G64440	fatty acid amide hydrolase	Q7XJJ7	Fatty acid amide hydrolase OS=Arabidopsis thaliana GN=FAAH PE=1 SV=1	15.7728	9.14661	10.2793	7.5986	6.37298	5.90832	9.88654	8.02595	8.35242	8.88151	9.92032	10.0971	7.74356	7.71001	6.9744	8.58771	7.8513	8.81759
Potri.001G286000	9.78989	10.0223	9.09505	10.7853	8.2786	8.67044	0.803805	0.495198	1.02374	0.0774088	0.10525	1.18585	0.73033	0.532853	1.04733	0.475819	0.842467	0.929024	0.206848	0.949822	0.845628	0.551106	0.95806	1.07613	0.223695	0.709795	0.865115	AT5G64460	Phosphoglycerate mutase family protein		NA	10.4636	9.35081	9.55526	10.804	9.5814	9.68151	8.97954	9.40509	7.03242	9.65459	8.90707	12.4993	7.18731	10.007	12.7545	10.0015	10.1639	9.63222
Potri.001G286500	54.2555	35.183	49.461	34.3013	47.637	32.6718	0.000979156	0.00366794	0.648469	8.68e-05	0.000959028	0.693502	0.000138976	0.00125078	0.685849	0.316884	0.79375	0.91163	0.224157	0.949822	0.878013	0.737651	0.9694	0.974937	0.293028	0.71266	0.928624	AT4G21860	methionine sulfoxide reductase B 2	Q9C5C8	Peptide methionine sulfoxide reductase B2, chloroplastic OS=Arabidopsis thaliana GN=MSRB2 PE=1 SV=1	56.7278	57.1203	48.9184	36.1613	36.9654	32.4224	41.3506	43.3488	54.2408	52.4097	44.9138	55.1491	54.8139	43.0376	30.754	30.3293	36.8527	32.8421
Potri.001G286600	45.2248	20.2672	39.9488	26.447	38.2529	26.5399	0.000111985	0.000836966	0.448145	0.00147973	0.00598429	0.662022	0.0108123	0.0273038	0.693803	0.279576	0.782386	0.88334	0.243393	0.949822	0.845839	0.213059	0.95806	1.30492	0.108567	0.707304	1.3095	AT5G64500	Major facilitator superfamily protein	Q9FLG8	Probable sphingolipid transporter spinster homolog 2 OS=Arabidopsis thaliana GN=At5g64500 PE=2 SV=1	55.3328	36.9511	43.3904	18.0306	22.5616	20.2095	36.7615	33.4809	38.8451	47.1068	43.5433	39.803	40.1013	15.4136	22.1891	32.1456	36.8187	32.1374
Potri.001G286700	192.285	164.013	83.1721	84.6454	146.628	195.496	0.417813	0.308773	0.852969	0.745839	0.518348	1.01771	0.338697	0.322716	1.33328	0.00878627	0.419405	0.432546	0.262185	0.949822	0.762555	0.113386	0.95806	0.51609	0.607547	0.788489	1.19195	AT5G56000	HEAT SHOCK PROTEIN 81.4	Q0J4P2	Heat shock protein 81-1 OS=Oryza sativa subsp. japonica GN=HSP81-1 PE=2 SV=2	131.638	170.49	274.727	52.8502	169.177	270.012	43.4978	58.523	72.2529	59.9087	255.509	38.789	53.7242	56.7261	104.451	39.0436	55.4117	56.7788
Potri.001G286900	12.7895	21.0719	15.1437	18.6048	14.6587	18.3161	0.00053103	0.00238268	1.6476	0.144833	0.16512	1.22855	0.132966	0.167485	1.2495	0.0696859	0.647998	1.18407	0.369894	0.949849	1.14615	0.337657	0.95806	0.88292	0.251029	0.709795	0.869215	AT5G09650	pyrophosphorylase 6	Q9LXC9	Soluble inorganic pyrophosphatase 1, chloroplastic OS=Arabidopsis thaliana GN=PPA1 PE=1 SV=1	13.6568	11.145	13.5666	21.327	19.7812	22.1076	16.2827	16.6098	13.1171	15.2114	14.4616	14.6991	15.6241	21.368	23.5363	11.8514	13.5544	16.352
Potri.001G287000	13.6527	12.3462	13.042	12.4933	13.2121	12.5612	0.297247	0.239361	0.904307	0.491045	0.391372	0.957925	0.487433	0.410393	0.950737	0.587946	0.882708	0.955272	0.74438	0.972706	0.967732	0.873027	0.984092	1.01191	0.806037	0.817409	1.01742	AT2G14255	Ankyrin repeat family protein with DHHC zinc finger domain	Q3EC11	Probable S-acyltransferase At2g14255 OS=Arabidopsis thaliana GN=At2g14255 PE=2 SV=2	13.437	14.7678	12.7532	13.0001	12.5716	11.4669	13.6261	14.4539	10.8428	12.9908	12.6207	13.417	13.3428	11.8625	11.4819	12.38	13.8325	12.3266
Potri.001G287100	16.6689	18.6558	15.6129	17.0393	15.9314	18.0925	0.357489	0.274415	1.1192	0.339452	0.302603	1.09136	0.210082	0.230679	1.13565	0.600973	0.887473	0.936649	0.741166	0.972706	0.955752	0.392273	0.95806	0.913348	0.745324	0.810057	0.969804	AT4G33670	NAD(P)-linked oxidoreductase superfamily protein	Q52472	D-threo-aldose 1-dehydrogenase OS=Pseudomonas sp. GN=fdh PE=1 SV=1	20.4764	14.1875	15.3429	16.3477	18.187	21.4328	12.777	17.7786	13.0206	18.044	19.3337	12.315	16.0217	14.5269	17.3143	14.934	15.6123	16.1019
Potri.001G287600	18.5066	14.0574	14.457	15.9925	14.5267	15.149	0.0679169	0.0786418	0.759592	0.297946	0.277245	1.10621	0.623779	0.480907	1.04284	0.11764	0.690477	0.781181	0.0616765	0.885521	0.784951	0.272938	0.95806	1.13766	0.437836	0.743989	1.07765	AT3G24730	mRNA splicing factor, thioredoxin-like U5 snRNP	Q9NX01	Thioredoxin-like protein 4B OS=Homo sapiens GN=TXNL4B PE=1 SV=1	15.5063	20.1658	19.8476	16.9696	10.4712	14.7315	14.7872	14.2052	7.53769	16.9606	19.1418	13.2361	15.3303	22.1341	14.1524	16.8409	13.5756	14.0567
Potri.001G287700	30.3449	34.8389	27.6475	33.7285	26.922	31.0174	0.18326	0.166483	1.1481	0.018604	0.0368633	1.21995	0.130234	0.164986	1.15212	0.387063	0.819666	0.91111	0.328079	0.949849	0.887202	0.692871	0.962758	0.968127	0.171806	0.707304	0.89031	AT2G14260	proline iminopeptidase	P93732	Proline iminopeptidase OS=Arabidopsis thaliana GN=PIP PE=2 SV=3	34.4369	27.7854	28.8123	37.8266	31.6048	35.0853	29.8238	32.4292	19.3177	28.0688	25.6381	31.8015	26.4535	36.9571	36.6251	32.5745	26.526	32.7951
Potri.001G288200	62.2279	91.4063	64.7232	93.2685	67.4882	95.7649	0.0045563	0.010938	1.4689	0.000136599	0.00130446	1.44104	0.00173945	0.00733445	1.41899	0.688309	0.909146	1.0401	0.622183	0.962353	1.08453	0.885594	0.985414	1.02037	0.503037	0.764111	1.04768	AT3G49720	unknown protein; FUNCTIONS IN: molecular_function unknown; INVOLVED IN: biological_process unknown; LOCATED IN: chloroplast thylakoid membrane, Golgi apparatus, plasma membrane, membrane; EXPRESSED IN: 25 plant structures; EXPRESSED DURING: 15 growth stages; BEST Arabidopsis thaliana protein match is: unknown protein (TAIR:AT5G65810.1); Has 64 Blast hits to 64 proteins in 11 species: Archae - 0; …	Q9M2Y6	Uncharacterized protein At3g49720 OS=Arabidopsis thaliana GN=At3g49720 PE=1 SV=1	51.2223	66.6987	68.7627	89.385	85.8326	99.0014	68.8183	71.8034	50.7362	62.4214	73.9097	61.518	63.8553	103.578	95.0584	70.9897	81.4493	100.475
Potri.001G289200	15.2039	12.3506	15.5348	13.0122	17.2147	13.6935	0.195297	0.174899	0.812331	0.0943091	0.120971	0.837618	0.18084	0.207737	0.795454	0.814139	0.93671	1.02176	0.620087	0.962353	1.13226	0.858839	0.982227	1.05357	0.252856	0.709795	1.10873	AT1G50030	target of rapamycin	Q9FR53	Serine/threonine-protein kinase TOR OS=Arabidopsis thaliana GN=TOR PE=1 SV=1	17.3847	17.1914	11.0355	12.3988	13.696	10.9569	13.419	15.1262	20.0617	16.2086	11.9482	15.5762	16.4034	9.07982	12.0466	14.8525	19.8496	14.0933
Potri.001G289500	572.068	548.625	554.945	520.879	553.486	521.062	0.721458	0.45827	0.95902	0.697784	0.496112	0.938614	0.61454	0.475984	0.941419	0.727598	0.916355	0.970067	0.760887	0.972706	0.967518	0.618103	0.961527	0.949426	0.592372	0.786546	0.949761	AT4G14960	Tubulin/FtsZ family protein	P33629	Tubulin alpha chain OS=Prunus dulcis GN=TUBA PE=2 SV=1	505.099	536.255	674.851	645.859	482.018	517.998	397.681	483.96	511.762	612.012	723.941	385.933	769.324	625.466	537.401	389.022	603.955	521.721
Potri.001G289600	18.396	13.5041	14.2945	12.6142	15.034	12.282	0.038943	0.0519037	0.734077	0.14471	0.165067	0.882453	0.0932411	0.129822	0.816948	0.0229302	0.56884	0.777043	0.133216	0.949822	0.81724	0.657992	0.961654	0.934103	0.514788	0.76751	0.909499	AT4G33780	FUNCTIONS IN: molecular_function unknown; INVOLVED IN: biological_process unknown; LOCATED IN: chloroplast; EXPRESSED IN: 24 plant structures; EXPRESSED DURING: 15 growth stages; BEST Arabidopsis thaliana protein match is: short hypocotyl in white light1 (TAIR:AT1G69935.1); Has 40 Blast hits to 40 proteins in 10 species: Archae - 0; Bacteria - 0; Metazoa - 0; Fungi - 0; Plants - 40; Viruses - 0; …		NA	19.0359	16.9087	19.2435	15.9307	9.61534	14.9663	13.9251	13.0274	12.8649	13.1479	17.4084	17.3807	12.3071	15.8481	13.2525	13.2869	13.7146	10.6874
Potri.001G289800	13.6956	11.5724	12.2126	10.7065	13.2962	11.2786	0.25057	0.210375	0.844972	0.141281	0.162407	0.876673	0.163921	0.193776	0.848257	0.387795	0.819666	0.891717	0.840734	0.98046	0.970836	0.414047	0.95806	0.925171	0.748845	0.810473	0.97461	AT1G44910	pre-mRNA-processing protein 40A	B6EUA9	Pre-mRNA-processing protein 40A OS=Arabidopsis thaliana GN=PRP40A PE=1 SV=1	16.6127	13.8967	10.5774	12.4307	11.9082	10.3783	12.8335	10.5335	13.617	11.4579	10.5181	16.062	10.4662	10.9103	10.9672	12.2161	11.316	11.0661
Potri.001G292700	23.8033	20.1377	18.2323	20.4624	18.5508	20.4473	0.190792	0.171564	0.846003	0.112064	0.137064	1.12232	0.193062	0.217878	1.10223	0.0421709	0.614909	0.765956	0.0561966	0.875043	0.779336	0.793197	0.974805	1.01613	0.786948	0.815221	1.01538	AT1G49950	telomere repeat binding factor 1	Q8VWK4	Telomere repeat-binding factor 1 OS=Arabidopsis thaliana GN=TRB1 PE=1 SV=1	27.9734	23.073	20.3635	23.5977	19.3989	17.4164	19.9724	17.367	15.5742	17.507	22.4558	21.4536	13.2959	21.605	18.6688	20.5534	18.727	21.7508
Potri.001G292800	12.7823	10.8614	13.3068	11.4722	12.7838	10.4064	0.156866	0.147781	0.849724	0.24117	0.238523	0.862129	0.0715938	0.107179	0.814033	0.918133	0.955069	1.04104	0.944366	0.988571	1.00012	0.887509	0.985864	1.05623	0.710731	0.803762	0.95811	AT2G14680	myosin heavy chain-related		NA	13.3898	12.381	12.576	12.5039	11.4208	8.65951	11.0126	14.8803	9.94368	12.739	12.5183	20.8317	11.222	10.8648	8.56834	15.2976	8.82585	10.7103
Potri.001G292900	261.703	651.455	227.004	684.247	229.93	710.491	0.00356154	0.00923027	2.48929	4.49e-06	0.000155275	3.01425	7.19e-07	4.33e-05	3.09004	0.690071	0.909592	0.867411	0.853842	0.981445	0.87859	0.793999	0.974899	1.05034	0.472667	0.753386	1.09062	AT1G10200	GATA type zinc finger transcription factor family protein	P29675	Pollen-specific protein SF3 OS=Helianthus annuus GN=SF3 PE=2 SV=1	164.56	455.298	165.251	780.414	492.424	681.526	372.041	353.666	87.221	198.149	183.95	252.543	141.458	931.082	688.259	509.721	429.719	757.425
Potri.001G293100	82.7259	74.6403	76.1535	82.5018	77.4051	84.9129	0.328285	0.257772	0.90226	0.418915	0.350823	1.08336	0.360073	0.336835	1.09699	0.374008	0.816013	0.920552	0.543188	0.955101	0.935681	0.455392	0.95806	1.10532	0.246969	0.709795	1.13763	AT3G49870	ADP-ribosylation factor-like A1C	Q5ZKQ8	ADP-ribosylation factor-like protein 8A OS=Gallus gallus GN=ARL8A PE=2 SV=1	92.5554	75.8366	79.7858	63.4883	80.6804	79.7522	81.0172	65.742	74.4393	88.2274	84.9258	74.4729	64.2499	58.0636	78.8998	92.3001	63.1019	96.8619
Potri.001G294200	30.4201	30.9432	31.1332	33.8411	30.4082	33.1324	0.835696	0.508433	1.0172	0.162064	0.179427	1.08698	0.261837	0.269417	1.08959	0.825021	0.937364	1.02344	0.926911	0.986179	0.999611	0.224488	0.95806	1.09365	0.300158	0.71266	1.07075	AT2G14835	RING/U-box superfamily protein	Q9N4Y9	Zinc finger protein-like 1 homolog OS=Caenorhabditis elegans GN=Y45G12B.2 PE=2 SV=1	30.1351	29.5486	31.5765	31.9785	30.5446	30.3066	26.9705	31.1361	27.77	32.8939	35.297	29.4682	34.3967	35.001	32.9351	32.8452	33.8975	37.5754
Potri.001G294400	53.399	48.3653	52.0765	52.453	52.6357	51.4433	0.300223	0.24112	0.905734	0.904361	0.5834	1.00723	0.806445	0.567001	0.977345	0.767308	0.92506	0.975234	0.866435	0.98148	0.985707	0.354925	0.95806	1.08452	0.534201	0.774227	1.06364	AT2G14740	vaculolar sorting receptor 3	O80977	Vacuolar-sorting receptor 3 OS=Arabidopsis thaliana GN=VSR3 PE=2 SV=1	55.7498	47.4449	57.0022	49.3578	48.5962	47.1418	47.3022	45.4199	57.4494	50.7809	56.3016	46.9314	60.3502	45.0121	52.1511	54.0545	59.544	59.0479
Potri.001G294900	8.53511	10.7719	8.89472	10.2595	8.14975	9.56045	0.0492312	0.0619098	1.26207	0.0361	0.0598933	1.15343	0.100696	0.136911	1.1731	0.686907	0.909146	1.04213	0.674598	0.966466	0.954851	0.569977	0.95806	0.952429	0.189331	0.707304	0.887536	AT3G19630	Radical SAM superfamily protein	A9A3L9	Ribosomal RNA large subunit methyltransferase N OS=Nitrosopumilus maritimus (strain SCM1) GN=rlmN PE=3 SV=1	8.05506	8.0709	9.47936	10.8958	9.51508	11.9048	10.809	7.99057	8.69819	8.32921	9.66909	8.89038	7.87658	10.4604	10.7404	10.1036	8.88319	10.1299
Potri.001G295100	8.49931	11.6615	6.73653	8.45951	7.61218	9.40592	0.0391786	0.0521782	1.37205	0.12732	0.150284	1.25577	0.0183223	0.0397537	1.23564	0.0426803	0.615493	0.792597	0.371628	0.949849	0.895623	0.0647496	0.95806	0.725424	0.0512698	0.707304	0.806581	AT1G49910	Transducin/WD40 repeat-like superfamily protein	Q9WVA3	Mitotic checkpoint protein BUB3 OS=Mus musculus GN=Bub3 PE=2 SV=2	7.23109	8.66525	9.6016	12.6815	9.10962	13.1933	6.02953	7.7098	5.86128	7.49543	7.69354	6.08909	6.27703	8.6206	13.5238	5.88383	7.22852	5.98127
Potri.001G295800	29.3665	26.1714	31.6018	30.9724	27.4166	31.3418	0.570992	0.388761	0.891198	0.956029	0.601864	0.980082	0.250402	0.261047	1.14317	0.676912	0.905133	1.07612	0.737979	0.972706	0.933602	0.222558	0.95806	1.18345	0.143019	0.707304	1.19756	AT1G49890	Family of unknown function (DUF566)		NA	20.1275	37.0748	30.8972	29.8711	22.4931	26.1499	33.6879	20.0406	25.8385	28.4502	32.3952	32.3146	48.4859	30.9241	25.2683	34.8226	40.8945	34.0185
Potri.001G295900	163.4	298.839	130.934	270.857	167.629	236.05	0.0276498	0.0404694	1.82888	0.000805749	0.00407556	2.06865	0.0247306	0.0495994	1.40816	0.716103	0.91519	0.801307	0.601799	0.961647	1.02588	0.479647	0.95806	0.906364	0.100426	0.707304	0.78989	AT4G33865	Ribosomal protein S14p/S29e family protein	Q5I7K3	40S ribosomal protein S29 OS=Triticum aestivum GN=RPS29 PE=1 SV=1	296.703	84.4078	109.09	280.127	245.168	371.221	160.617	105.913	136.254	130.179	114.156	159.337	110.081	297.124	347.013	158.882	137.665	231.256
Potri.001G296500	55.8269	17.3087	31.5735	15.571	42.6245	15.4912	3.7e-05	0.000477129	0.310043	0.0011935	0.00516725	0.493169	1.08e-07	1.61e-05	0.363435	0.0155155	0.494853	0.56556	0.0444037	0.848745	0.763511	0.539757	0.95806	0.899607	0.512129	0.76751	0.894993	AT3G43740	Leucine-rich repeat (LRR) family protein	Q9XIC7	Somatic embryogenesis receptor kinase 2 OS=Arabidopsis thaliana GN=SERK2 PE=1 SV=1	65.6428	52.8094	49.0285	11.6878	21.4843	18.7541	17.6619	50.8576	40.6532	34.625	40.4578	18.9568	17.8019	11.8318	13.049	20.1618	12.3507	14.1668
Potri.001G296800	18.1911	23.5087	16.7821	21.7717	18.024	21.551	0.0203949	0.0323949	1.29232	0.0309675	0.0533947	1.29732	0.063283	0.0980337	1.19568	0.42736	0.832232	0.922545	0.937604	0.986864	0.990816	0.472537	0.95806	0.926113	0.33337	0.716748	0.916724	AT4G33910	2-oxoglutarate (2OG) and Fe(II)-dependent oxygenase superfamily protein	P16924	Prolyl 4-hydroxylase subunit alpha-1 OS=Gallus gallus GN=P4HA1 PE=1 SV=1	20.2027	17.6445	16.726	21.8493	24.4541	24.2227	16.8744	19.6017	16.748	18.4426	18.8091	14.5913	12.4074	22.5514	27.3252	15.6131	16.4101	20.9943
Potri.001G297200	58.7382	15.9907	37.4637	19.072	54.8407	20.5809	0.00569626	0.0128065	0.272237	0.0555957	0.0820799	0.509079	3.3e-05	0.000469564	0.375285	0.284681	0.784112	0.637808	0.882911	0.982294	0.933646	0.51725	0.95806	1.19269	0.1107	0.707304	1.28706	AT4G33920	Protein phosphatase 2C family protein	O81760	Probable protein phosphatase 2C 63 OS=Arabidopsis thaliana GN=At4g33920 PE=1 SV=1	106.202	44.3863	25.6264	14.8727	21.8488	11.2506	8.99816	50.1205	59.6027	38.4234	45.71	11.5076	47.8835	11.1505	10.2411	17.754	28.1998	27.0229
Potri.001G297400	10.1293	14.0415	9.9809	13.266	8.78316	11.7833	0.0123768	0.0224191	1.38623	0.0161315	0.0331489	1.32914	0.00949493	0.0249473	1.34158	0.844988	0.940272	0.985353	0.288217	0.949822	0.867107	0.551545	0.95806	0.944772	0.0723125	0.707304	0.839174	AT2G14880	SWIB/MDM2 domain superfamily protein	O74503	Upstream activation factor subunit spp27 OS=Schizosaccharomyces pombe (strain 972 / ATCC 24843) GN=spp27 PE=1 SV=1	9.46699	8.90489	12.0159	14.0888	13.0436	14.9922	10.8911	8.84076	5.58212	10.2558	11.4681	11.6173	11.2111	16.0033	14.3158	12.5383	10.5574	12.3392
Potri.001G298200	21.5978	13.7652	18.3014	16.7393	15.4315	14.7617	0.00161461	0.00523766	0.637345	0.522661	0.407851	0.914644	0.89321	0.603233	0.956594	0.220503	0.754779	0.847377	0.0451306	0.84972	0.714496	0.327293	0.95806	1.21606	0.61115	0.789146	1.07239	AT2G14910	unknown protein; LOCATED IN: chloroplast; EXPRESSED IN: 24 plant structures; EXPRESSED DURING: 15 growth stages; BEST Arabidopsis thaliana protein match is: unknown protein (TAIR:AT5G14970.1); Has 605 Blast hits to 425 proteins in 102 species: Archae - 0; Bacteria - 300; Metazoa - 25; Fungi - 0; Plants - 89; Viruses - 0; Other Eukaryotes - 191 (source: NCBI BLink).		NA	20.5101	22.898	21.3852	16.2696	12.5676	12.4585	26.0177	12.151	15.7716	17.3038	14.6434	25.9958	16.2268	10.864	18.0799	22.9816	11.3038	17.955
Potri.001G298500	18.8975	18.4003	20.3951	21.8581	19.8187	20.0053	0.75109	0.471832	0.973686	0.245727	0.241773	1.07173	0.839326	0.580731	1.00942	0.398538	0.822998	1.07925	0.803147	0.977469	1.04874	0.0348537	0.95806	1.18792	0.339617	0.718213	1.08723	AT4G34270	TIP41-like family protein	Q54MI6	TIP41-like protein OS=Dictyostelium discoideum GN=tiprl PE=3 SV=1	19.4721	18.3598	18.8607	18.1038	19.5909	17.5061	22.9988	18.9349	18.0683	19.096	22.2208	22.1489	19.2981	23.0538	22.2996	24.5917	20.7325	21.2574
Potri.001G298800	21.3373	27.7248	23.3088	31.056	20.9624	26.4695	0.0565455	0.0689232	1.29936	0.0573993	0.0842202	1.33237	0.0714249	0.107137	1.26271	0.325491	0.798074	1.0924	0.80831	0.977635	0.98243	0.665471	0.961654	1.12015	0.685478	0.799893	0.954724	AT2G15000	unknown protein; FUNCTIONS IN: molecular_function unknown; INVOLVED IN: biological_process unknown; LOCATED IN: chloroplast; EXPRESSED IN: 22 plant structures; EXPRESSED DURING: 13 growth stages; BEST Arabidopsis thaliana protein match is: unknown protein (TAIR:AT4G34265.2); Has 80 Blast hits to 80 proteins in 11 species: Archae - 0; Bacteria - 0; Metazoa - 0; Fungi - 0; Plants - 80; Viruses - 0;…		NA	23.047	19.1124	21.8525	34.1206	24.355	24.6988	24.6837	26.9464	23.6687	21.0826	23.5201	20.4813	22.779	50.9316	37.4092	26.6537	22.3874	22.9707
Potri.001G299500	94.814	18.0726	55.9439	17.0099	52.6612	13.4062	9.62e-05	0.000769976	0.190611	4.86e-05	0.000669839	0.304054	6.35e-05	0.000734848	0.254574	0.0590486	0.627671	0.590038	0.0328528	0.799399	0.555416	0.806691	0.976242	0.941201	0.249376	0.709795	0.741797	AT2G15220	Plant basic secretory protein (BSP) family protein		NA	113.005	58.2919	113.145	26.9849	17.0104	10.2225	75.1448	49.0358	89.2611	50.4498	51.5414	58.7533	17.4208	25.8199	13.6214	17.7697	6.47129	18.5773
Potri.001G300100	19.0852	19.6616	20.4261	20.6363	18.0982	21.1301	0.813821	0.498915	1.0302	0.838834	0.555965	1.01029	0.135147	0.169409	1.16752	0.463823	0.838992	1.07026	0.612389	0.962353	0.948288	0.526272	0.95806	1.04957	0.323314	0.714873	1.07469	AT2G15240	UNC-50 family protein	Q54DD7	Protein unc-50 homolog OS=Dictyostelium discoideum GN=DDB_G0292320 PE=3 SV=1	18.3074	18.2319	20.7162	22.5922	19.5051	16.8876	19.4505	18.0654	18.5709	21.3306	23.3433	19.3491	22.8728	21.0206	19.3055	18.873	21.744	22.3876
Potri.001G300300	16.1226	13.2312	13.0744	12.7873	12.0713	13.3781	0.0942174	0.101005	0.820662	0.833598	0.553615	0.978039	0.300673	0.295561	1.10826	0.0780672	0.648715	0.810935	0.0352348	0.818968	0.74872	0.676397	0.962066	0.966447	0.966135	0.84186	1.0111	AT2G15270	unknown protein; CONTAINS InterPro DOMAIN/s: Protein of unknown function DUF1168 (InterPro:IPR009548); Has 1930 Blast hits to 1364 proteins in 219 species: Archae - 0; Bacteria - 44; Metazoa - 762; Fungi - 280; Plants - 96; Viruses - 3; Other Eukaryotes - 745 (source: NCBI BLink).		NA	15.9818	13.8974	18.4887	14.4188	12.5825	12.6924	11.7825	10.7399	16.144	12.0084	16.0183	13.2463	11.5815	15.0769	12.682	11.2276	11.6966	12.9264
Potri.001G300400	28.7069	34.7383	31.9805	34.675	30.0381	34.5626	0.0585557	0.0707362	1.21011	0.243011	0.239803	1.08425	0.203546	0.225799	1.15062	0.373468	0.815825	1.11404	0.916972	0.985548	1.04637	0.949646	0.989897	0.998176	0.887872	0.833357	0.994941	AT3G19460	Reticulon family protein	Q9LT71	Reticulon-like protein B11 OS=Arabidopsis thaliana GN=RTNLB11 PE=2 SV=1	25.9277	32.1325	28.0604	35.5523	33.9288	34.7339	26.471	35.6701	26.3442	29.9175	41.1911	29.6738	34.5961	31.4352	40.0318	30.9975	33.808	36.4654
Potri.001G300500	10.3632	14.0187	11.6162	12.1847	10.4536	11.5931	0.0395157	0.052514	1.35274	0.550332	0.42224	1.04894	0.206395	0.227636	1.10901	0.350023	0.808435	1.12091	0.908339	0.983526	1.00872	0.200269	0.95806	0.869174	0.0625048	0.707304	0.826974	AT2G15290	translocon at inner membrane of chloroplasts 21	Q9SHU7	Protein TIC 21, chloroplastic OS=Arabidopsis thaliana GN=TIC21 PE=1 SV=1	12.5468	9.16864	9.37421	11.8172	13.7237	16.5153	11.3402	11.6252	8.23366	11.0181	12.8891	12.4776	13.7296	14.5617	11.8997	10.3788	10.2121	11.4045
Potri.001G300900	298.474	158.856	260.213	163.194	236.88	176.611	0.000287773	0.00156866	0.532227	0.000219074	0.00172775	0.627157	0.0351383	0.0641791	0.74557	0.256455	0.767301	0.87181	0.113276	0.949822	0.793638	0.758455	0.97221	1.02731	0.259357	0.709795	1.11177	AT4G34200	D-3-phosphoglycerate dehydrogenase	O04130	D-3-phosphoglycerate dehydrogenase, chloroplastic OS=Arabidopsis thaliana GN=At1g17745 PE=1 SV=2	295.193	281.922	318.307	196.481	143.744	136.343	199.934	175.69	237.495	281.312	357.633	268.4	301.025	184.965	135.366	147.893	193.569	166.999
Potri.001G301100	8.8308	11.6104	9.24437	10.6723	8.09952	10.3853	0.0628133	0.0742641	1.31477	0.215888	0.22027	1.15446	0.0672404	0.102427	1.28221	0.942414	0.961138	1.04683	0.587598	0.961007	0.91719	0.456758	0.95806	0.919197	0.3522	0.719945	0.894482	AT4G34190	stress enhanced protein 1		NA	10.4314	9.50656	6.55444	13.2568	10.5972	10.9773	12.9083	7.01252	7.17392	10.8955	5.94949	14.0925	6.67837	13.2761	10.6935	9.76091	7.59184	10.0581
Potri.001G301600	11.9794	12.242	11.5738	11.3854	11.1306	11.5037	0.763745	0.478166	1.02193	0.764257	0.524871	0.983714	0.639478	0.488648	1.03352	0.827775	0.937364	0.96615	0.604777	0.9622	0.929152	0.491478	0.95806	0.930022	0.469572	0.753204	0.939691	AT4G35220	Cyclase family protein	Q2N5X0	Kynurenine formamidase OS=Erythrobacter litoralis (strain HTCC2594) GN=kynB PE=3 SV=1	14.8252	9.26255	11.8503	11.8593	12.5188	12.348	10.9406	13.0417	12.7058	9.28978	11.5224	13.9743	9.54234	10.8378	11.0531	10.39	7.526	10.3609
Potri.001G301900	38.2172	20.1133	22.8043	17.6601	33.8848	18.4862	0.01872	0.0303653	0.526289	0.291089	0.272983	0.774417	0.000303921	0.002179	0.545561	0.0482843	0.621264	0.596703	0.566106	0.957032	0.886638	0.571019	0.95806	0.878029	0.764234	0.813379	0.919106	AT4G34150	Calcium-dependent lipid-binding (CaLB domain) family protein		NA	47.9137	42.2088	24.5291	11.8921	27.1178	21.33	12.1367	39.9918	28.3297	22.5591	28.2309	10.2357	18.1464	13.8483	17.9118	16.7829	16.3364	17.3148
Potri.001G302000	27.7235	22.874	27.976	26.8157	26.9499	25.5731	0.0950505	0.101683	0.825076	0.600842	0.448285	0.958523	0.458199	0.395101	0.948912	0.943607	0.961138	1.00911	0.827897	0.978306	0.972094	0.146957	0.95806	1.17232	0.102785	0.707304	1.118	AT3G19420	PTEN 2	Q9PUT6	Phosphatidylinositol 3,4,5-trisphosphate 3-phosphatase and dual-specificity protein phosphatase PTEN OS=Xenopus laevis GN=pten PE=2 SV=1	32.4751	26.4426	24.2529	22.3363	23.597	22.6888	24.307	24.849	32.4561	29.4894	24.3684	25.9701	34.3923	24.0584	25.5275	31.9502	29.4455	29.3912
Potri.001G302100	26.7771	19.9442	22.688	19.6103	23.3119	18.6265	0.0108822	0.0203787	0.744823	0.0529328	0.0791927	0.864346	0.0133986	0.031693	0.799013	0.0901976	0.670531	0.84729	0.188954	0.949822	0.870589	0.847713	0.980537	0.983256	0.426596	0.740983	0.93393	AT1G47128	Granulin repeat cysteine protease family protein	P43297	Cysteine proteinase RD21a OS=Arabidopsis thaliana GN=RD21A PE=1 SV=1	27.1151	25.3546	27.8616	22.1121	20.0898	17.6307	18.3626	23.9562	22.8176	23.2902	25.3776	19.2214	25.7902	17.6342	18.5787	17.6762	22.6625	21.7484
Potri.001G302600	38.9158	48.5253	44.352	45.7115	40.0423	45.3848	0.0304763	0.0433337	1.24693	0.64665	0.470296	1.03065	0.136313	0.170368	1.13342	0.338048	0.801387	1.13969	0.881344	0.982294	1.02895	0.459971	0.95806	0.942015	0.317577	0.713875	0.935282	AT5G67210	Protein of unknown function (DUF579)		NA	41.1412	34.5957	41.0106	48.373	47.9514	49.2515	40.2095	32.9658	49.1887	49.9439	39.6731	39.4928	58.9904	54.877	49.1332	36.3857	46.0515	43.5113
Potri.001G303900	14.414	8.80037	12.0636	9.46815	14.5894	10.0454	0.000251373	0.00142452	0.610542	0.0129875	0.0284625	0.784853	0.00596067	0.0179089	0.688543	0.0614979	0.634262	0.836935	0.943562	0.988571	1.01217	0.660553	0.961654	1.07588	0.105632	0.707304	1.14148	AT4G36910	Cystathionine beta-synthase (CBS) family protein	Q9C5D0	CBS domain-containing protein CBSX2, chloroplastic OS=Arabidopsis thaliana GN=CBSX2 PE=1 SV=1	14.5322	13.9928	14.7171	8.90153	8.66961	8.82997	9.91836	13.3414	12.5821	13.2577	12.8859	10.7166	11.7432	9.59126	10.9348	10.3205	8.45397	11.1547
Potri.001G304000	80.6458	88.713	75.1612	92.0589	74.3572	88.7955	0.254785	0.213025	1.10003	0.00187325	0.00702639	1.22482	0.0205734	0.0432671	1.19417	0.345944	0.805623	0.931992	0.390334	0.949849	0.922023	0.639992	0.961527	1.03772	0.9876	0.844421	1.00093	AT1G49760	poly(A) binding protein 2	P42731	Polyadenylate-binding protein 2 OS=Arabidopsis thaliana GN=PAB2 PE=1 SV=1	79.3066	84.1876	78.4431	88.4996	87.1905	90.449	70.6761	71.2005	71.5544	73.9889	83.704	77.6017	77.403	102.466	95.8582	84.5214	87.1873	94.4287
[truncated: 8,507 more rows]
[truncated: 14 more columns]
